# Supplementary material for: MMSplice: modular modeling improves the predictions of genetic variant effects on splicing
Source: Genome Biol. 2019 Mar 1;20:48. doi: 10.1186/s13059-019-1653-z (PMC6396468; doi:10.1186/s13059-019-1653-z)
Supplement: Supplementary file 2 — Table S1: MaPSy splicing efficiency data. (CSV 3 kb) [file 13059_2019_1653_MOESM2_ESM.csv]

WT_ID	MUT_ID	WT_SEQ	MUT_SEQ	Exon_Start	Exon_End	Vivo_WT_Spliced	Vivo_MUT_Spliced	Vivo_WT_Input	Vivo_MUT_Input	Vitro_WT_Spliced	Vitro_MUT_Spliced	Vitro_WT_Input	Vitro_MUT_Input	log2_vivo_allele_ratio	log2_vitro_allele_ratio	ESM	set
CM051582W	CM051582M	CTTATGCGAACGTGATAGGGGCCAGGCTGGGGTCGGCAGAGCACTGTGTGCCCTGATGTGCTGCACATCTGGTTGGCAGGGCCCCGGGGAACCACGGGACATATTTCTGAAGGTGGCCAGTGGTCCAAGCCCGGAGATCAAAGACTTCTTTGTCATCATTTACTCGTAAGTGCACAGGCTTTGGGAAAGGATTGCTGCTC	CTTATGCGAACGTGATAGGGGCCAGGCTGGGGTCGGCAGAGCACTGTGTGCCCTGATGTGCTGCACATCTGGTTGGCAGGGCCCCGGGGAACCATGGGACATATTTCTGAAGGTGGCCAGTGGTCCAAGCCCGGAGATCAAAGACTTCTTTGTCATCATTTACTCGTAAGTGCACAGGCTTTGGGAAAGGATTGCTGCTC	chr1:5926433	chr1:5926518	53	69	707	794	22	24	616	684	0.213175209881411	-0.0255350921071376	0	training
CM051572W	CM051572M	CTTATGCGAACGTGAAGACCTGACTGCGTGGGGGTTCAGGGGCCCACTGCCCCCAACACAGGCTGACACATTCCCTCTCCTACCCCACTGTGCTTCCTCCCAGGCCCGCCAGCGCCAGTACCTCGAGTTCTCGCTGCCCCGCAGAACTCACCTGTGGGACCAGGGGTAAGTCCAGGCCCCCCACGAAAGGATTGCTGCTC	CTTATGCGAACGTGAAGACCTGACTGCGTGGGGGTTCAGGGGCCCACTGCCCCCAACACAGGCTGACACATTCCCTCTCCTACCCCACTGTGCTTCCTCCCAGGCCCGCCAGCGCCAGTACCTTGAGTTCTCGCTGCCCCGCAGAACTCACCTGTGGGACCAGGGGTAAGTCCAGGCCCCCCACGAAAGGATTGCTGCTC	chr1:5969212	chr1:5969273	532	495	779	820	114	118	429	485	-0.177998301977995	-0.127254064377845	0	training
CM032394W	CM032394M	CTTATGCGAACGTGATTTAAAATAGGAAAGTATTATTGGACTGTCAATTTAATGCACAGTTGAAATGAAATGTTTTTGTTTTCTTTATGTTTTAAACTGTTACAGGGACCATATGATGTGGTGGTTCTACCAGGAGGTAATCTGGGCGCACAGAATTTATCTGAGGTAAAAAATTCTACTCAATTAAAGGATTGCTGCTC	CTTATGCGAACGTGATTTAAAATAGGAAAGTATTATTGGACTGTCAATTTAATGCACAGTTGAAATGAAATGTTTTTGTTTTCTTTATGTTTTAAACTGTTACAGGGACCATATGATGTGGTGGTTCTACCAGGAGGTAATCTGGGTGCACAGAATTTATCTGAGGTAAAAAATTCTACTCAATTAAAGGATTGCTGCTC	chr1:8029405	chr1:8029464	952	413	661	348	2856	1259	1025	540	-0.279256826229535	-0.257125098968105	0	training
CM032394W	HM090028M	CTTATGCGAACGTGATTTAAAATAGGAAAGTATTATTGGACTGTCAATTTAATGCACAGTTGAAATGAAATGTTTTTGTTTTCTTTATGTTTTAAACTGTTACAGGGACCATATGATGTGGTGGTTCTACCAGGAGGTAATCTGGGCGCACAGAATTTATCTGAGGTAAAAAATTCTACTCAATTAAAGGATTGCTGCTC	CTTATGCGAACGTGATTTAAAATAGGAAAGTATTATTGGACTGTCAATTTAATGCACAGTTGAAATGAAATGTTTTTGTTTTCTTTATGTTTTAAACTGTTACAGGGACCATATGTTGTGGTGGTTCTACCAGGAGGTAATCTGGGCGCACAGAATTTATCTGAGGTAAAAAATTCTACTCAATTAAAGGATTGCTGCTC	chr1:8029405	chr1:8029464	952	388	661	353	2856	1305	1025	520	-0.389922832884304	-0.150905791207499	0	training
CM110989W	CM032051M	CTTATGCGAACGTGAATTCTTCCAAAGTTTCCTAGTGAGTGATTGGTTAGTGGCTTAATGATAACTTTATGTATTTTTGGTTTTCTTTTCACTAGTCTGCTGCTGTGAAGGAGATACTGAAGGAGCAGGAAAACCGGAAGGGCCTGATAGCCGCCATCTGTGCAGGTGACGTGCAGGGGCAGCCTAAAGGATTGCTGCTC	CTTATGCGAACGTGAATTCTTCCAAAGTTTCCTAGTGAGTGATTGGTTAGTGGCTTAATGATAACTTTATGTATTTTTGGTTTTCTTTTCACTAGTCTGCTGCTGTGAAGGAGATACTGAAGGAGCAGGAAAACCAGAAGGGCCTGATAGCCGCCATCTGTGCAGGTGACGTGCAGGGGCAGCCTAAAGGATTGCTGCTC	chr1:8030954	chr1:8031023	1305	442	674	275	8035	2907	1173	442	-0.268614559295979	-0.0586822137891421	0	training
CM110989W	CM032052M	CTTATGCGAACGTGAATTCTTCCAAAGTTTCCTAGTGAGTGATTGGTTAGTGGCTTAATGATAACTTTATGTATTTTTGGTTTTCTTTTCACTAGTCTGCTGCTGTGAAGGAGATACTGAAGGAGCAGGAAAACCGGAAGGGCCTGATAGCCGCCATCTGTGCAGGTGACGTGCAGGGGCAGCCTAAAGGATTGCTGCTC	CTTATGCGAACGTGAATTCTTCCAAAGTTTCCTAGTGAGTGATTGGTTAGTGGCTTAATGATAACTTTATGTATTTTTGGTTTTCTTTTCACTAGTCTGCTGCTGTGAAGGAGATACTGAAGGAGCAGGAAAACCGGAAGGGCCTGATAGCCACCATCTGTGCAGGTGACGTGCAGGGGCAGCCTAAAGGATTGCTGCTC	chr1:8030954	chr1:8031023	1305	457	674	252	8035	2872	1173	426	-0.0944588787172353	-0.0229645969367347	0	training
CM110989W	CM110989M	CTTATGCGAACGTGAATTCTTCCAAAGTTTCCTAGTGAGTGATTGGTTAGTGGCTTAATGATAACTTTATGTATTTTTGGTTTTCTTTTCACTAGTCTGCTGCTGTGAAGGAGATACTGAAGGAGCAGGAAAACCGGAAGGGCCTGATAGCCGCCATCTGTGCAGGTGACGTGCAGGGGCAGCCTAAAGGATTGCTGCTC	CTTATGCGAACGTGAATTCTTCCAAAGTTTCCTAGTGAGTGATTGGTTAGTGGCTTAATGATAACTTTATGTATTTTTGGTTTTCTTTTCACTAGTCTGCTGCTGTGAAGGAGATACTGAAGGAGCAGGAAAACCGGAAGGGCCTGATAGCCGCCATCTGTCCAGGTGACGTGCAGGGGCAGCCTAAAGGATTGCTGCTC	chr1:8030954	chr1:8031023	1305	416	674	259	8035	2834	1173	370	-0.26959787982085	0.161147571867759	0	training
CM117109W	CM117109M	CTTATGCGAACGTGAGCCGTGCTGACTCTGGGTGAGACCGTCTCTGCTGCCCTCACCTGGGCCCTGGGCCCACCCTTCTCTCTGCAGGGCCCTTTCGTGCACCTGTCTGTGATGATGGCTGCCTACCTGGGCCGTGTGCGCACCACGACCATCGGGGAGCCTGAGGTTAGGGACTCGGGGGCTTCAAAGGATTGCTGCTC	CTTATGCGAACGTGAGCCGTGCTGACTCTGGGTGAGACCGTCTCTGCTGCCCTCACCTGGGCCCTGGGCCCACCCTTCTCTCTGCAGGGCCCTTTCATGCACCTGTCTGTGATGATGGCTGCCTACCTGGGCCGTGTGCGCACCACGACCATCGGGGAGCCTGAGGTTAGGGACTCGGGGGCTTCAAAGGATTGCTGCTC	chr1:16374838	chr1:16374915	26	12	587	499	16	4	578	506	-0.881156529647144	-1.80806789219363	0	training
CM970321W	CM100493M	CTTATGCGAACGTGAGGGGCTTCCTTGGAGAAATGGGAGTGGGGAGGGAGGGGGCTGACTCTGAGCCCTGGACTCGGATCCCCCAGAACAAGAGCAAGCAAAACGAAATGCTGGTGGCAGCGGCGGCAGTGGGCGTGGCCACAGTCTTTGCAGCTCCCTTCAGCGGTGAGACCCCTTCATGCCCCAAAGGATTGCTGCTC	CTTATGCGAACGTGAGGGGCTTCCTTGGAGAAATGGGAGTGGGGAGGGAGGGGGCTGACTCTGAGCCCTGGACTCGGATCCCCCAGAACAAGAGCAAGCAAAACGAAATGCTGGTGGCAGCGGCGGCAGTGGGCGTGGTCACAGTCTTTGCAGCTCCCTTCAGCGGTGAGACCCCTTCATGCCCCAAAGGATTGCTGCTC	chr1:16374999	chr1:16375077	2	1	945	338	2	1	406	269	0.483291082826251	-0.406126445371448	0	training
CM970321W	CM117813M	CTTATGCGAACGTGAGGGGCTTCCTTGGAGAAATGGGAGTGGGGAGGGAGGGGGCTGACTCTGAGCCCTGGACTCGGATCCCCCAGAACAAGAGCAAGCAAAACGAAATGCTGGTGGCAGCGGCGGCAGTGGGCGTGGCCACAGTCTTTGCAGCTCCCTTCAGCGGTGAGACCCCTTCATGCCCCAAAGGATTGCTGCTC	CTTATGCGAACGTGAGGGGCTTCCTTGGAGAAATGGGAGTGGGGAGGGAGGGGGCTGACTCTGAGCCCTGGACTCGGATCCCCCAGAACAAGAGCAAGCAAAACGAAATGCTGGTGGCAGCGGCGGCAGTGGGCGTGGCCACAGTCTTTGCAGCTCTCTTCAGCGGTGAGACCCCTTCATGCCCCAAAGGATTGCTGCTC	chr1:16374999	chr1:16375077	2	3	945	334	2	1	406	246	2.08542872735554	-0.277178588154063	0	training
CM970321W	CM970321M	CTTATGCGAACGTGAGGGGCTTCCTTGGAGAAATGGGAGTGGGGAGGGAGGGGGCTGACTCTGAGCCCTGGACTCGGATCCCCCAGAACAAGAGCAAGCAAAACGAAATGCTGGTGGCAGCGGCGGCAGTGGGCGTGGCCACAGTCTTTGCAGCTCCCTTCAGCGGTGAGACCCCTTCATGCCCCAAAGGATTGCTGCTC	CTTATGCGAACGTGAGGGGCTTCCTTGGAGAAATGGGAGTGGGGAGGGAGGGGGCTGACTCTGAGCCCTGGACTCGGATCCCCCAGAACAAGAGCAAGCAAAACGAAATGCTGGTGGCAACGGCGGCAGTGGGCGTGGCCACAGTCTTTGCAGCTCCCTTCAGCGGTGAGACCCCTTCATGCCCCAAAGGATTGCTGCTC	chr1:16374999	chr1:16375077	2	0	945	266	2	0	406	173	-Inf	-Inf	0	training
CM004243W	CM004243M	CTTATGCGAACGTGATGCTTCCCTCTCCTTGGGATGTGGGAAAGGGAGGGCCAGCCCTAGAGCCCACCCATCCCCCACAGCAAGCCTGTGTACTCCGCTCTGGCCACCTTGGTTCTCGCCTCCATCACCTACCCACCCAGCGCCGGCCGCTTCCTAGCTTCTCGGGTAAGGGGCCTTGAGTGGGGAAAGGATTGCTGCTC	CTTATGCGAACGTGATGCTTCCCTCTCCTTGGGATGTGGGAAAGGGAGGGCCAGCCCTAGAGCCCACCCATCCCCCACAGCAAGCCTGTGTACTCCGCTCTGGCCACCTTGGTTCTCGCCTTCATCACCTACCCACCCAGCGCCGGCCGCTTCCTAGCTTCTCGGGTAAGGGGCCTTGAGTGGGGAAAGGATTGCTGCTC	chr1:16377011	chr1:16377095	2	1	529	216	0	0	1520	526	0.292236409950557		0	training
CM004243W	CM100491M	CTTATGCGAACGTGATGCTTCCCTCTCCTTGGGATGTGGGAAAGGGAGGGCCAGCCCTAGAGCCCACCCATCCCCCACAGCAAGCCTGTGTACTCCGCTCTGGCCACCTTGGTTCTCGCCTCCATCACCTACCCACCCAGCGCCGGCCGCTTCCTAGCTTCTCGGGTAAGGGGCCTTGAGTGGGGAAAGGATTGCTGCTC	CTTATGCGAACGTGATGCTTCCCTCTCCTTGGGATGTGGGAAAGGGAGGGCCAGCCCTAGAGCCCACCCATCCCCCACAGCAAGCCTGTGTACTCCGCTCTGGCCACCTTGGTTCTCGCCTCCATCACCTACCCACCCAGCGCCGGCCGCTTCCTAGCTTCTTGGGTAAGGGGCCTTGAGTGGGGAAAGGATTGCTGCTC	chr1:16377011	chr1:16377095	2	0	529	175	0	0	1520	428	-Inf		0	training
CM004243W	CM970322M	CTTATGCGAACGTGATGCTTCCCTCTCCTTGGGATGTGGGAAAGGGAGGGCCAGCCCTAGAGCCCACCCATCCCCCACAGCAAGCCTGTGTACTCCGCTCTGGCCACCTTGGTTCTCGCCTCCATCACCTACCCACCCAGCGCCGGCCGCTTCCTAGCTTCTCGGGTAAGGGGCCTTGAGTGGGGAAAGGATTGCTGCTC	CTTATGCGAACGTGATGCTTCCCTCTCCTTGGGATGTGGGAAAGGGAGGGCCAGCCCTAGAGCCCACCCATCCCCCACAGCAAGCCTGTGTACTCCGCTCTGGCCACCTTGGTTCTCGCCTCCATCACCTACCCACCCAGCGCCGGCCGCTTCCTAGATTCTCGGGTAAGGGGCCTTGAGTGGGGAAAGGATTGCTGCTC	chr1:16377011	chr1:16377095	2	2	529	174	0	0	1520	471	1.6041804162653		0	training
CM117110W	CM117110M	CTTATGCGAACGTGACTGTCCCATGTCCTGTCCTCCCTTGTCCACGCCTTGCCCAGCAGCCTCTAACCTCTGCCCTGGGCTCCCCACTCCCACAGTTCTGGATGCTGATTCTGGCCACCACCATCCCCATGCCTGCCGGGTACTTCATGCCCATCTTTGTCTATGGTGAGTCTGGGGTCCTGAGGAAAGGATTGCTGCTC	CTTATGCGAACGTGACTGTCCCATGTCCTGTCCTCCCTTGTCCACGCCTTGCCCAGCAGCCTCTAACCTCTGCCCTGGGCTCCCCACTCCCACAGTTCTGGATGCTGATTCTGGCCACCACCATCCCCATGCCTGCCGAGTACTTCATGCCCATCTTTGTCTATGGTGAGTCTGGGGTCCTGAGGAAAGGATTGCTGCTC	chr1:16377973	chr1:16378042	182	189	1660	818	435	258	1443	559	1.07545827731491	0.614506776335171	1	training
CM117110W	CM117116M	CTTATGCGAACGTGACTGTCCCATGTCCTGTCCTCCCTTGTCCACGCCTTGCCCAGCAGCCTCTAACCTCTGCCCTGGGCTCCCCACTCCCACAGTTCTGGATGCTGATTCTGGCCACCACCATCCCCATGCCTGCCGGGTACTTCATGCCCATCTTTGTCTATGGTGAGTCTGGGGTCCTGAGGAAAGGATTGCTGCTC	CTTATGCGAACGTGACTGTCCCATGTCCTGTCCTCCCTTGTCCACGCCTTGCCCAGCAGCCTCTAACCTCTGCCCTGGGCTCCCCACTCCCACAGTTCTGGATGCTGATTCTGGCCACCACCATCCCCATGCCTGCCAGGTACTTCATGCCCATCTTTGTCTATGGTGAGTCTGGGGTCCTGAGGAAAGGATTGCTGCTC	chr1:16377973	chr1:16378042	182	32	1660	630	435	130	1443	591	-1.11003513235169	-0.45466251339397	0	training
CM117110W	CM970323M	CTTATGCGAACGTGACTGTCCCATGTCCTGTCCTCCCTTGTCCACGCCTTGCCCAGCAGCCTCTAACCTCTGCCCTGGGCTCCCCACTCCCACAGTTCTGGATGCTGATTCTGGCCACCACCATCCCCATGCCTGCCGGGTACTTCATGCCCATCTTTGTCTATGGTGAGTCTGGGGTCCTGAGGAAAGGATTGCTGCTC	CTTATGCGAACGTGACTGTCCCATGTCCTGTCCTCCCTTGTCCACGCCTTGCCCAGCAGCCTCTAACCTCTGCCCTGGGCTCCCCACTCCCACAGTTCTGGATGCTGATTCTGGCCACCACCATCCCCATGCCTGCCGGGTACTTCATGCCCATCTTTGTCCATGGTGAGTCTGGGGTCCTGAGGAAAGGATTGCTGCTC	chr1:16377973	chr1:16378042	182	48	1660	587	435	162	1443	619	-0.423081306353305	-0.203961602574532	0	training
CM071616W	CM042958M	CTTATGCGAACGTGATAAATGTGAGTCCCTGTTTCCTCCTAATGTGCCTCCCTCTGGCTGTCTCTCCACTTGCCAGAGTCCCAGATCCTGGTGGGCATAGTGCGAAGGGCCCAGCTGGTGCAGGCCCTGAAGGCTGAGCCTCCTTCCTGGGCTCCTGGACACCAGGTGGGTACTCCTGAGGGGCAAAAGGATTGCTGCTC	CTTATGCGAACGTGATAAATGTGAGTCCCTGTTTCCTCCTAATGTGCCTCCCTCTGGCTGTCTCTCCACTTGCCAGAGTCCCAGATCCTGGTGGGCATAGTGCGAAGGGCCCAGCTGGTGCAGGCCCTGAAGGCTGAGCCTCCTTCCTGAGCTCCTGGACACCAGGTGGGTACTCCTGAGGGGCAAAAGGATTGCTGCTC	chr1:16381930	chr1:16382018	361	270	916	534	464	394	1401	568	0.35946842657305	1.06656494525494	0	training
CM071616W	CM071616M	CTTATGCGAACGTGATAAATGTGAGTCCCTGTTTCCTCCTAATGTGCCTCCCTCTGGCTGTCTCTCCACTTGCCAGAGTCCCAGATCCTGGTGGGCATAGTGCGAAGGGCCCAGCTGGTGCAGGCCCTGAAGGCTGAGCCTCCTTCCTGGGCTCCTGGACACCAGGTGGGTACTCCTGAGGGGCAAAAGGATTGCTGCTC	CTTATGCGAACGTGATAAATGTGAGTCCCTGTTTCCTCCTAATGTGCCTCCCTCTGGCTGTCTCTCCACTTGCCAGAGTCCCAGATCCTGGTGGGCATAGTGTGAAGGGCCCAGCTGGTGCAGGCCCTGAAGGCTGAGCCTCCTTCCTGGGCTCCTGGACACCAGGTGGGTACTCCTGAGGGGCAAAAGGATTGCTGCTC	chr1:16381930	chr1:16382018	361	106	916	489	464	183	1401	730	-0.862421439179262	-0.401792570180091	0	training
CM117115W	CM117115M	CTTATGCGAACGTGAGAGGTGGTCAGAGAGAGGCATCCTGGGGAGGCCAGCCCTGCACCTGTAACCCTTCCCCACCCCCAGCAGTGTCTCCAGGACATCTTGGCTGCAGGCTGCCCCACAGAACCAGTGACCCTGAAGCTGTCCCCAGAGACTTCCCTGCATGAGGTAACGGGGAGAACTGGGGAAAAGGATTGCTGCTC	CTTATGCGAACGTGAGAGGTGGTCAGAGAGAGGCATCCTGGGGAGGCCAGCCCTGCACCTGTAACCCTTCCCCACCCCCAGCAGTGTCTCCAGGACATCTTGGCTGCAGGCTACCCCACAGAACCAGTGACCCTGAAGCTGTCCCCAGAGACTTCCCTGCATGAGGTAACGGGGAGAACTGGGGAAAAGGATTGCTGCTC	chr1:16382170	chr1:16382253	15	18	436	377	1	2	168	172	0.472798017342056	0.966052668076662	0	training
CM071618W	CM071618M	CTTATGCGAACGTGAGTGGGCTAGAGGGTGGGCTGGGCACCTTCTACCCTCCAGTGTTTCCTAACATCCCCCATCCAGGCACACAACCTCTTTGAGCTGTTGAACCTTCATTCCCTCTTTGTGACGTCGCGGGGCAGAGCTGTGGGCTGCGTGTCCTGGGTGGAGGTACCAGGGTCCCGGGGGCAAAAGGATTGCTGCTC	CTTATGCGAACGTGAGTGGGCTAGAGGGTGGGCTGGGCACCTTCTACCCTCCAGTGTTTCCTAACATCCCCCATCCAGGCACACAACCTCTTTGAGCTGTTGAACCTTCATTCCCTCTTTGTGACGTCGCGGGGCAGAGCTGTGGGCTGAGTGTCCTGGGTGGAGGTACCAGGGTCCCGGGGGCAAAAGGATTGCTGCTC	chr1:16382917	chr1:16383003	1	1	730	831	2	2	432	381	-0.186952013002965	0.181240314670146	0	training
CM098010W	CM098010M	CTTATGCGAACGTGAGTGAGTGGCCCCCTGCACCCTCCTCTGCCCATAGCCCCCCCCACCTGGGTCCCAAATCCCACTCAGTCCTTCGCTGTCCCCACAGCTCTCCTCGGCACCATCTACAGCATCTTCATCCTCTACCGAAACCGGGTAAGCCTTGGGGGTGGGGTGGGGGGTGCTGCCAGCAGAAAGGATTGCTGCTC	CTTATGCGAACGTGAGTGAGTGGCCCCCTGCACCCTCCTCTGCCCATAGCCCCCCCCACCTGGGTCCCAAATCCCACTCAGTCCTTCGCTGTCCCCACAGCTCTCCTCGGCACCATCTACAGCATCTTCATCCTCTACCAAAACCGGGTAAGCCTTGGGGGTGGGGTGGGGGGTGCTGCCAGCAGAAAGGATTGCTGCTC	chr1:17322749	chr1:17322795	271	197	233	256	119	68	123	159	-0.595911077243215	-1.17772337200272	0	training
CM098008W	CM098008M	CTTATGCGAACGTGAGTGCCATAAGGTGGGTGGGGACGGGACAGGTGGGTCCCCAGGGGCCCCCACCCACTCACGGCCCTCTTGTCCCCTGCCCACAGCAAAGCCAGACTCTAAGGGACATGGTCAAGTTGTCCATGCGGGTGTGCGTGTGCCGGCCAGGGGGAGGTGAGGAGCTAGGGCCCAGGAAAGGATTGCTGCTC	CTTATGCGAACGTGAGTGCCATAAGGTGGGTGGGGACGGGACAGGTGGGTCCCCAGGGGCCCCCACCCACTCACGGCCCTCTTGTCCCCTGCCCACAGCAATGCCAGACTCTAAGGGACATGGTCAAGTTGTCCATGCGGGTGTGCGTGTGCCGGCCAGGGGGAGGTGAGGAGCTAGGGCCCAGGAAAGGATTGCTGCTC	chr1:17326741	chr1:17326807	0	0	296	290	0	3	113	114		Inf	0	training
CM081164W	CM081164M	CTTATGCGAACGTGACCCAGCATAAGCACACTGCTTCTGGGGCCGGGGCCAGCTTCCAACCCATCCTCTCCTCTCTCCCACCCAGAAGCGGGTGCTGCGGTATTACCTCTTCCAGGGCCAGCGCTATATCTGGATCGAGACCCAGCAAGCCTTCTACCAGGTCAGGTAGGAGTCAGGGCCTGTGTAAAGGATTGCTGCTC	CTTATGCGAACGTGACCCAGCATAAGCACACTGCTTCTGGGGCCGGGGCCAGCTTCCAACCCATCCTCTCCTCTCTCCCACCCAGAAGCGGGTGCTGCGGTATTACCTCTTCCAGGGCCAGCGCTATATCTGGATCGAGACCCAGCAAGCCTTATACCAGGTCAGGTAGGAGTCAGGGCCTGTGTAAAGGATTGCTGCTC	chr1:17330827	chr1:17330906	29	1	177	107	125	37	424	237	-4.13184243144572	-0.917153713368197	0	training
CM094748W	CM013789M	CTTATGCGAACGTGAATTATGATAAAGTGTAGGGAGGTTGAACGTTACATAAATACCACTGGATATTTTTCTTTGTTAGATGTGGCCCCATGGTATTGGATGCTTTAATCAAGATTAAGAATGAAGTTGACTCTACTTTGACCTTCCGAAGATCATGCAGAGAAGGTGAGCATTTCATTCCTGTTAAAGGATTGCTGCTC	CTTATGCGAACGTGAATTATGATAAAGTGTAGGGAGGTTGAACGTTACATAAATACCACTGGATATTTTTCTTTGTTAGATGTGGCCCCATGGTATTGGATGCTTTAATCAAGATTAAGAATGAAGTTGACTCTACTTCGACCTTCCGAAGATCATGCAGAGAAGGTGAGCATTTCATTCCTGTTAAAGGATTGCTGCTC	chr1:17359555	chr1:17359640	2530	325	2821	346	12478	1701	4181	565	0.0667369612829914	0.0125936023114202	0	training
CM094748W	CM061956M	CTTATGCGAACGTGAATTATGATAAAGTGTAGGGAGGTTGAACGTTACATAAATACCACTGGATATTTTTCTTTGTTAGATGTGGCCCCATGGTATTGGATGCTTTAATCAAGATTAAGAATGAAGTTGACTCTACTTTGACCTTCCGAAGATCATGCAGAGAAGGTGAGCATTTCATTCCTGTTAAAGGATTGCTGCTC	CTTATGCGAACGTGAATTATGATAAAGTGTAGGGAGGTTGAACGTTACATAAATACCACTGGATATTTTTCTTTGTTAGATGTGGCCCCATGGTATTGGATGCTTTAATCAAGATTAAGAATGAAGTTGACTCTACTTTGACCTTCCGAAGATCATGCAAAGAAGGTGAGCATTTCATTCCTGTTAAAGGATTGCTGCTC	chr1:17359555	chr1:17359640	2530	228	2821	311	12478	1493	4181	492	-0.290811474961962	0.0240171787458868	0	training
CM094748W	CM077221M	CTTATGCGAACGTGAATTATGATAAAGTGTAGGGAGGTTGAACGTTACATAAATACCACTGGATATTTTTCTTTGTTAGATGTGGCCCCATGGTATTGGATGCTTTAATCAAGATTAAGAATGAAGTTGACTCTACTTTGACCTTCCGAAGATCATGCAGAGAAGGTGAGCATTTCATTCCTGTTAAAGGATTGCTGCTC	CTTATGCGAACGTGAATTATGATAAAGTGTAGGGAGGTTGAACGTTACATAAATACCACTGGATATTTTTCTTTGTTAGATGTGGCCCCATGGTATTGGATGCTTTAATCAAGATTAAGAATGAAGTTGACTCTACTTTGACCTTCCGAAGATCACGCAGAGAAGGTGAGCATTTCATTCCTGTTAAAGGATTGCTGCTC	chr1:17359555	chr1:17359640	2530	264	2821	260	12478	1224	4181	449	0.179095587333898	-0.13065055809791	0	training
CM094748W	CM092166M	CTTATGCGAACGTGAATTATGATAAAGTGTAGGGAGGTTGAACGTTACATAAATACCACTGGATATTTTTCTTTGTTAGATGTGGCCCCATGGTATTGGATGCTTTAATCAAGATTAAGAATGAAGTTGACTCTACTTTGACCTTCCGAAGATCATGCAGAGAAGGTGAGCATTTCATTCCTGTTAAAGGATTGCTGCTC	CTTATGCGAACGTGAATTATGATAAAGTGTAGGGAGGTTGAACGTTACATAAATACCACTGGATATTTTTCTTTGTTAGATGTGGCCCCATGGTATTGGATGCTTTAATCAAGATTGAGAATGAAGTTGACTCTACTTTGACCTTCCGAAGATCATGCAGAGAAGGTGAGCATTTCATTCCTGTTAAAGGATTGCTGCTC	chr1:17359555	chr1:17359640	2530	419	2821	438	12478	2049	4181	640	0.0930886551020771	0.101309408074469	0	training
CM094748W	CM092167M	CTTATGCGAACGTGAATTATGATAAAGTGTAGGGAGGTTGAACGTTACATAAATACCACTGGATATTTTTCTTTGTTAGATGTGGCCCCATGGTATTGGATGCTTTAATCAAGATTAAGAATGAAGTTGACTCTACTTTGACCTTCCGAAGATCATGCAGAGAAGGTGAGCATTTCATTCCTGTTAAAGGATTGCTGCTC	CTTATGCGAACGTGAATTATGATAAAGTGTAGGGAGGTTGAACGTTACATAAATACCACTGGATATTTTTCTTTGTTAGATGTGGCCCCATGGTATTGGATGCTTTAATCAAGATTAAGAATGAAGTTGACTCTACTTTGACCTTCCAAAGATCATGCAGAGAAGGTGAGCATTTCATTCCTGTTAAAGGATTGCTGCTC	chr1:17359555	chr1:17359640	2530	236	2821	305	12478	771	4181	571	-0.212953102084508	-1.14422665149722	0	training
CM094748W	CM092617M	CTTATGCGAACGTGAATTATGATAAAGTGTAGGGAGGTTGAACGTTACATAAATACCACTGGATATTTTTCTTTGTTAGATGTGGCCCCATGGTATTGGATGCTTTAATCAAGATTAAGAATGAAGTTGACTCTACTTTGACCTTCCGAAGATCATGCAGAGAAGGTGAGCATTTCATTCCTGTTAAAGGATTGCTGCTC	CTTATGCGAACGTGAATTATGATAAAGTGTAGGGAGGTTGAACGTTACATAAATACCACTGGATATTTTTCTTTGTTAGATGTGGCCCCATGGTATTGGATGCTTTAATCAAGATTAAGAATGAAGTTGACTCTACTTTGACCTTCCGAAGATCATACAGAGAAGGTGAGCATTTCATTCCTGTTAAAGGATTGCTGCTC	chr1:17359555	chr1:17359640	2530	210	2821	296	12478	1192	4181	494	-0.338138566958928	-0.306665477171931	0	training
CM094748W	CM094748M	CTTATGCGAACGTGAATTATGATAAAGTGTAGGGAGGTTGAACGTTACATAAATACCACTGGATATTTTTCTTTGTTAGATGTGGCCCCATGGTATTGGATGCTTTAATCAAGATTAAGAATGAAGTTGACTCTACTTTGACCTTCCGAAGATCATGCAGAGAAGGTGAGCATTTCATTCCTGTTAAAGGATTGCTGCTC	CTTATGCGAACGTGAATTATGATAAAGTGTAGGGAGGTTGAACGTTACATAAATACCACTGGATATTTTTCTTTGTTAGATGTGTCCCCATGGTATTGGATGCTTTAATCAAGATTAAGAATGAAGTTGACTCTACTTTGACCTTCCGAAGATCATGCAGAGAAGGTGAGCATTTCATTCCTGTTAAAGGATTGCTGCTC	chr1:17359555	chr1:17359640	2530	352	2821	330	12478	1441	4181	574	0.250178685395381	-0.249519072550355	0	training
CM094748W	CM100062M	CTTATGCGAACGTGAATTATGATAAAGTGTAGGGAGGTTGAACGTTACATAAATACCACTGGATATTTTTCTTTGTTAGATGTGGCCCCATGGTATTGGATGCTTTAATCAAGATTAAGAATGAAGTTGACTCTACTTTGACCTTCCGAAGATCATGCAGAGAAGGTGAGCATTTCATTCCTGTTAAAGGATTGCTGCTC	CTTATGCGAACGTGAATTATGATAAAGTGTAGGGAGGTTGAACGTTACATAAATACCACTGGATATTTTTCTTTGTTAGATGTGGCCCCATGGTATTGGATGCTTTAATCAAGATTAAGAATGAAGTTGACTCTACTTTGACCTTCCGAAGATCATGCAGAGAAAGTGAGCATTTCATTCCTGTTAAAGGATTGCTGCTC	chr1:17359555	chr1:17359640	2530	146	2821	408	12478	703	4181	708	-1.32553150208758	-1.58769143705988	1	training
CM094748W	CM117870M	CTTATGCGAACGTGAATTATGATAAAGTGTAGGGAGGTTGAACGTTACATAAATACCACTGGATATTTTTCTTTGTTAGATGTGGCCCCATGGTATTGGATGCTTTAATCAAGATTAAGAATGAAGTTGACTCTACTTTGACCTTCCGAAGATCATGCAGAGAAGGTGAGCATTTCATTCCTGTTAAAGGATTGCTGCTC	CTTATGCGAACGTGAATTATGATAAAGTGTAGGGAGGTTGAACGTTACATAAATACCACTGGATATTTTTCTTTGTTAGATGTGGCCCCATGGTATTGGATGCTTTAATCAAGATTAAGAATGAAGTTGACTCTACTTTGACCTTCCGAAGAACATGCAGAGAAGGTGAGCATTTCATTCCTGTTAAAGGATTGCTGCTC	chr1:17359555	chr1:17359640	2530	244	2821	229	12478	1046	4181	419	0.248602830469841	-0.257606063501825	0	training
CM012057W	CM012057M	CTTATGCGAACGTGACAGACTCTGATAGCTGCTGGGGTCAGTCCTTCCGACTCTCCCTAGCCCCCGGCATGTGCTGACACAGCCCTTCCTCCTAGCACTCCCACTTCATCTGGAACCGCACGGAACTCCTGACCCTTGACCCCCACAATGTGGACTACCTATTGGGTAAGTGGAGGGGGTGGAGGAAAGGATTGCTGCTC	CTTATGCGAACGTGACAGACTCTGATAGCTGCTGGGGTCAGTCCTTCCGACTCTCCCTAGCCCCCGGCATGTGCTGACACAGCCCTTCCTCCTAGCACTCCCACTTCATCTGGAACCGCACGGAACCCCTGACCCTTGACCCCCACAATGTGGACTACCTATTGGGTAAGTGGAGGGGGTGGAGGAAAGGATTGCTGCTC	chr1:21896798	chr1:21896867	2626	490	1889	462	96	3	2546	605	-0.390355316918004	-2.9267746282606	0	training
CM012057W	CM031615M	CTTATGCGAACGTGACAGACTCTGATAGCTGCTGGGGTCAGTCCTTCCGACTCTCCCTAGCCCCCGGCATGTGCTGACACAGCCCTTCCTCCTAGCACTCCCACTTCATCTGGAACCGCACGGAACTCCTGACCCTTGACCCCCACAATGTGGACTACCTATTGGGTAAGTGGAGGGGGTGGAGGAAAGGATTGCTGCTC	CTTATGCGAACGTGACAGACTCTGATAGCTGCTGGGGTCAGTCCTTCCGACTCTCCCTAGCCCCCGGCATGTGCTGACACAGCCCTTCCTCCTAGCACTCCCACTTCATCTGGAACCTCACGGAACTCCTGACCCTTGACCCCCACAATGTGGACTACCTATTGGGTAAGTGGAGGGGGTGGAGGAAAGGATTGCTGCTC	chr1:21896798	chr1:21896867	2626	484	1889	476	96	9	2546	590	-0.451198740537866	-1.30559193962669	0	training
CM012057W	CM050174M	CTTATGCGAACGTGACAGACTCTGATAGCTGCTGGGGTCAGTCCTTCCGACTCTCCCTAGCCCCCGGCATGTGCTGACACAGCCCTTCCTCCTAGCACTCCCACTTCATCTGGAACCGCACGGAACTCCTGACCCTTGACCCCCACAATGTGGACTACCTATTGGGTAAGTGGAGGGGGTGGAGGAAAGGATTGCTGCTC	CTTATGCGAACGTGACAGACTCTGATAGCTGCTGGGGTCAGTCCTTCCGACTCTCCCTAGCCCCCGGCATGTGCTGACACAGCCCTTCCTCCTAGCACTCCCACTTCATCTGGAACCACACGGAACTCCTGACCCTTGACCCCCACAATGTGGACTACCTATTGGGTAAGTGGAGGGGGTGGAGGAAAGGATTGCTGCTC	chr1:21896798	chr1:21896867	2626	554	1889	446	96	12	2546	529	-0.162401948375634	-0.733107208212668	0	training
CM012057W	CM067338M	CTTATGCGAACGTGACAGACTCTGATAGCTGCTGGGGTCAGTCCTTCCGACTCTCCCTAGCCCCCGGCATGTGCTGACACAGCCCTTCCTCCTAGCACTCCCACTTCATCTGGAACCGCACGGAACTCCTGACCCTTGACCCCCACAATGTGGACTACCTATTGGGTAAGTGGAGGGGGTGGAGGAAAGGATTGCTGCTC	CTTATGCGAACGTGACAGACTCTGATAGCTGCTGGGGTCAGTCCTTCCGACTCTCCCTAGCCCCCGGCATGTGCTGACACAGCCCTTCCTCCTAGCACTCCCACTTCATCTGGAACTGCACGGAACTCCTGACCCTTGACCCCCACAATGTGGACTACCTATTGGGTAAGTGGAGGGGGTGGAGGAAAGGATTGCTGCTC	chr1:21896798	chr1:21896867	2626	508	1889	446	96	16	2546	504	-0.287459427652656	-0.248225720319715	0	training
CM012057W	CM980073M	CTTATGCGAACGTGACAGACTCTGATAGCTGCTGGGGTCAGTCCTTCCGACTCTCCCTAGCCCCCGGCATGTGCTGACACAGCCCTTCCTCCTAGCACTCCCACTTCATCTGGAACCGCACGGAACTCCTGACCCTTGACCCCCACAATGTGGACTACCTATTGGGTAAGTGGAGGGGGTGGAGGAAAGGATTGCTGCTC	CTTATGCGAACGTGACAGACTCTGATAGCTGCTGGGGTCAGTCCTTCCGACTCTCCCTAGCCCCCGGCATGTGCTGACACAGCCCTTCCTCCTAGCACTCCCACTTCATCTAGAACCGCACGGAACTCCTGACCCTTGACCCCCACAATGTGGACTACCTATTGGGTAAGTGGAGGGGGTGGAGGAAAGGATTGCTGCTC	chr1:21896798	chr1:21896867	2626	170	1889	405	96	1	2546	427	-1.7276313761388	-4.00903805644029	1	training
CM065141W	CM065141M	CTTATGCGAACGTGACCCACCCTCTCCCTATCACCTACTGTGGCTCCCAGCTCCCTGGGCGCCTTCAGGTGGCTCCAGCCCTTTGCTCTTGTTCCAGAAGACGGGGGTTTGAGCGTGCTGACTCGGAGTACACGGACAAGCTGCAACACTACACCAGTGGCCACAGTATGTACACACCCAAGCGGAAAGGATTGCTGCTC	CTTATGCGAACGTGACCCACCCTCTCCCTATCACCTACTGTGGCTCCCAGCTCCCTGGGCGCCTTCAGGTGGCTCCAGCCCTTTGCTCTTGTTCCAGAAGATGGGGGTTTGAGCGTGCTGACTCGGAGTACACGGACAAGCTGCAACACTACACCAGTGGCCACAGTATGTACACACCCAAGCGGAAAGGATTGCTGCTC	chr1:23222907	chr1:23222971	444	432	663	702	247	270	664	721	-0.12199052437861	0.00963234757225551	0	training
CM054729W	CM054729M	CTTATGCGAACGTGATGGGAGCCAGGAAGGAGAGTCAGGGGGAACAGACTCCCCATCCAACACACTCCCTTCTCTGCAGGTGTCCGGGATTACATCCATGTCGTGGATCTGGCCAAGGGCCACATTGCAGCCTTAAGGAAGCTGAAAGAACAGTGTGGCTGCCGGGTAGGAAGAGAAGGGAGAAGAAAGGATTGCTGCTC	CTTATGCGAACGTGATGGGAGCCAGGAAGGAGAGTCAGGGGGAACAGACTCCCCATCCAACACACTCCCTTCTCTGCAGGTGTCTGGGATTACATCCATGTCGTGGATCTGGCCAAGGGCCACATTGCAGCCTTAAGGAAGCTGAAAGAACAGTGTGGCTGCCGGGTAGGAAGAGAAGGGAGAAGAAAGGATTGCTGCTC	chr1:24123187	chr1:24123272	4	5	791	850	5	5	397	400	0.21814294833509	-0.0108609926317668	0	training
CM091357W	CM091353M	CTTATGCGAACGTGAGAAATGTGTGTTAAACAGCCCTGCCTCAGTTCTGCTAGCCAAAAAGCTCAGGACACTGACCTCATTCCTCCCCTGTCTTCCCACAGGTACGTCTCCTGTGCTCTTGGCTGCCCTTATGAAGGGAAGATCTCCCCAGCTAAAGTAGCTGAGGTGTGTGCATGTGTCAGGGCAAAGGATTGCTGCTC	CTTATGCGAACGTGAGAAATGTGTGTTAAACAGCCCTGCCTCAGTTCTGCTAGCCAAAAAGCTCAGGACACTGACCTCATTCCTCCCCTGTCTTCCCACAGGTACGTCTCCTGTGCTCTTGGCTACCCTTATGAAGGGAAGATCTCCCCAGCTAAAGTAGCTGAGGTGTGTGCATGTGTCAGGGCAAAGGATTGCTGCTC	chr1:24137226	chr1:24137289	1036	219	1957	941	6116	1559	2604	1237	-1.18564410018711	-0.898083530473754	1	training
CM091357W	CM091357M	CTTATGCGAACGTGAGAAATGTGTGTTAAACAGCCCTGCCTCAGTTCTGCTAGCCAAAAAGCTCAGGACACTGACCTCATTCCTCCCCTGTCTTCCCACAGGTACGTCTCCTGTGCTCTTGGCTGCCCTTATGAAGGGAAGATCTCCCCAGCTAAAGTAGCTGAGGTGTGTGCATGTGTCAGGGCAAAGGATTGCTGCTC	CTTATGCGAACGTGAGAAATGTGTGTTAAACAGCCCTGCCTCAGTTCTGCTAGCCAAAAAGCTCAGGACACTGACCTCATTCCTCCCCTGTCTTCCCACAGGTACGTCTCCTGTGCTCTTGGCTGCCCTTATGAAGGGAAGATCTCCCCAGCTAAAGTAGCTTAGGTGTGTGCATGTGTCAGGGCAAAGGATTGCTGCTC	chr1:24137226	chr1:24137289	1036	202	1957	819	6116	504	2604	1359	-1.10188840594896	-2.66290877546264	1	training
CM078428W	CM074903M	CTTATGCGAACGTGAATTGGTCTCCCTGGGAATTGTGGCAATCTCTTCCTCATACTTTTTGTTTCCTCTTTTAAACCAAAGGTCAGCACCTCATCTATGGGCACTTTACCAAAGCGGGTGAAAATTGTGGAAGTTGGTCCCCGAGATGGACTACAAAATGAAAAGGTAAAGTTGGAAATGAGCCAAAAGGATTGCTGCTC	CTTATGCGAACGTGAATTGGTCTCCCTGGGAATTGTGGCAATCTCTTCCTCATACTTTTTGTTTCCTCTTTTAAACCAAAGGTCAGCACCTCATCTATGGGCACTTTACCAAAGCGGGTGAAAATTGTGGAAGTTGGTCCCCGAGATGGACTACAAAATGAAAATGTAAAGTTGGAAATGAGCCAAAAGGATTGCTGCTC	chr1:24147000	chr1:24147083	2353	11	2019	252	3094	81	5838	968	-4.73870871475544	-2.66301222033674	1	training
CM078428W	CM078428M	CTTATGCGAACGTGAATTGGTCTCCCTGGGAATTGTGGCAATCTCTTCCTCATACTTTTTGTTTCCTCTTTTAAACCAAAGGTCAGCACCTCATCTATGGGCACTTTACCAAAGCGGGTGAAAATTGTGGAAGTTGGTCCCCGAGATGGACTACAAAATGAAAAGGTAAAGTTGGAAATGAGCCAAAAGGATTGCTGCTC	CTTATGCGAACGTGAATTGGTCTCCCTGGGAATTGTGGCAATCTCTTCCTCATACTTTTTGTTTCCTCTTTTAAACCAAAGGTCAGCACCTCATCTATGGGCACTTTACCAAAGCGGGTGAAAATTGTGGAAGTTGGTCCCCGAAATGGACTACAAAATGAAAAGGTAAAGTTGGAAATGAGCCAAAAGGATTGCTGCTC	chr1:24147000	chr1:24147083	2353	244	2019	257	3094	436	5838	898	-0.295747621523816	-0.126386295910989	0	training
CM078428W	CM091351M	CTTATGCGAACGTGAATTGGTCTCCCTGGGAATTGTGGCAATCTCTTCCTCATACTTTTTGTTTCCTCTTTTAAACCAAAGGTCAGCACCTCATCTATGGGCACTTTACCAAAGCGGGTGAAAATTGTGGAAGTTGGTCCCCGAGATGGACTACAAAATGAAAAGGTAAAGTTGGAAATGAGCCAAAAGGATTGCTGCTC	CTTATGCGAACGTGAATTGGTCTCCCTGGGAATTGTGGCAATCTCTTCCTCATACTTTTTGTTTCCTCTTTTAAACCAAAGGTCAGCACCTCATCTATGGGCACTTTACCAAAGCGGGTGAAAATTGTGAAAGTTGGTCCCCGAGATGGACTACAAAATGAAAAGGTAAAGTTGGAAATGAGCCAAAAGGATTGCTGCTC	chr1:24147000	chr1:24147083	2353	394	2019	355	3094	487	5838	1211	-0.0704838048284925	-0.398204173558755	0	training
CM078428W	CM970742M	CTTATGCGAACGTGAATTGGTCTCCCTGGGAATTGTGGCAATCTCTTCCTCATACTTTTTGTTTCCTCTTTTAAACCAAAGGTCAGCACCTCATCTATGGGCACTTTACCAAAGCGGGTGAAAATTGTGGAAGTTGGTCCCCGAGATGGACTACAAAATGAAAAGGTAAAGTTGGAAATGAGCCAAAAGGATTGCTGCTC	CTTATGCGAACGTGAATTGGTCTCCCTGGGAATTGTGGCAATCTCTTCCTCATACTTTTTGTTTCCTCTTTTAAACCAAAGGTCAGCACCTCATCTATGGGCACTTTACCAAAGCGGGTGAAAATTGTGTAAGTTGGTCCCCGAGATGGACTACAAAATGAAAAGGTAAAGTTGGAAATGAGCCAAAAGGATTGCTGCTC	chr1:24147000	chr1:24147083	2353	382	2019	380	3094	619	5838	1224	-0.213287190188024	-0.0675912294251552	0	training
CM078428W	CM980988M	CTTATGCGAACGTGAATTGGTCTCCCTGGGAATTGTGGCAATCTCTTCCTCATACTTTTTGTTTCCTCTTTTAAACCAAAGGTCAGCACCTCATCTATGGGCACTTTACCAAAGCGGGTGAAAATTGTGGAAGTTGGTCCCCGAGATGGACTACAAAATGAAAAGGTAAAGTTGGAAATGAGCCAAAAGGATTGCTGCTC	CTTATGCGAACGTGAATTGGTCTCCCTGGGAATTGTGGCAATCTCTTCCTCATACTTTTTGTTTCCTCTTTTAAACCAAAGGTCAGCACCTCATCTATGGGCACTTTACCAAAGCGGGTGAAAATTGTGGAAGTTGGTCCCTGAGATGGACTACAAAATGAAAAGGTAAAGTTGGAAATGAGCCAAAAGGATTGCTGCTC	chr1:24147000	chr1:24147083	2353	391	2019	387	3094	438	5838	1173	-0.206025368729882	-0.505199224374103	0	training
CM078428W	CM980990M	CTTATGCGAACGTGAATTGGTCTCCCTGGGAATTGTGGCAATCTCTTCCTCATACTTTTTGTTTCCTCTTTTAAACCAAAGGTCAGCACCTCATCTATGGGCACTTTACCAAAGCGGGTGAAAATTGTGGAAGTTGGTCCCCGAGATGGACTACAAAATGAAAAGGTAAAGTTGGAAATGAGCCAAAAGGATTGCTGCTC	CTTATGCGAACGTGAATTGGTCTCCCTGGGAATTGTGGCAATCTCTTCCTCATACTTTTTGTTTCCTCTTTTAAACCAAAGGTCAGCACCTCATCTATGGGCACTTTACCAAAGCGGGTGAAAATTGTGGAAGTTGGTCCCCGAGAGGGACTACAAAATGAAAAGGTAAAGTTGGAAATGAGCCAAAAGGATTGCTGCTC	chr1:24147000	chr1:24147083	2353	283	2019	323	3094	279	5838	1365	-0.411592521754867	-1.3745629099248	0	training
CM078428W	CM980991M	CTTATGCGAACGTGAATTGGTCTCCCTGGGAATTGTGGCAATCTCTTCCTCATACTTTTTGTTTCCTCTTTTAAACCAAAGGTCAGCACCTCATCTATGGGCACTTTACCAAAGCGGGTGAAAATTGTGGAAGTTGGTCCCCGAGATGGACTACAAAATGAAAAGGTAAAGTTGGAAATGAGCCAAAAGGATTGCTGCTC	CTTATGCGAACGTGAATTGGTCTCCCTGGGAATTGTGGCAATCTCTTCCTCATACTTTTTGTTTCCTCTTTTAAACCAAAGGTCAGCACCTCATCTATGGGCACTTTACCAAAGCGGGTGAAAATTGTGGAAGTTGGTCCCCGACATGGACTACAAAATGAAAAGGTAAAGTTGGAAATGAGCCAAAAGGATTGCTGCTC	chr1:24147000	chr1:24147083	2353	287	2019	277	3094	479	5838	672	-0.169695649266325	0.427565437010652	0	training
CM111254W	CM111254M	CTTATGCGAACGTGAACAATATTTCGATTAATCTTGAGATTAAAAATCCTGTGCTCCAAATCTTTTAACATTAAATTATGCATTTAAACAGGTTTGCTCCTAAATCTTAAAATATGGAAAGCACCTCATGAGGCTAAATATTTTGATGACCAAGTTTTCTGGAAGGTAAGATTTTTCACCTATTAAAAGGATTGCTGCTC	CTTATGCGAACGTGAACAATATTTCGATTAATCTTGAGATTAAAAATCCTGTGCTCCAAATCTTTTAACATTAAATTATGCATTTAAACAGGTTTGCTCCTAAATCTCAAAATATGGAAAGCACCTCATGAGGCTAAATATTTTGATGACCAAGTTTTCTGGAAGGTAAGATTTTTCACCTATTAAAAGGATTGCTGCTC	chr1:25648380	chr1:25648453	190	221	334	393	156	391	472	584	-0.0166342587240707	1.01844106892693	0	training
CM022837W	CM022837M	CTTATGCGAACGTGAATGTGAGATAAAGTGTGACACAGATAATGGGCTTTGATGATGGTGTCACTCTGCCCTGGCCATCCCAGGTCTCTGAATGTGGACATGGAGTGGCTTTACGGGGCCAGTGAAAGCAGCAACATGGAGGTGGACATCGGCTACATACCCCAGGTGAGCGCACAGGAGGCTCCAAAGGATTGCTGCTC	CTTATGCGAACGTGAATGTGAGATAAAGTGTGACACAGATAATGGGCTTTGATGATGGTGTCACTCTGCCCTGGCCATCCCAGGTCTCTGATTGTGGACATGGAGTGGCTTTACGGGGCCAGTGAAAGCAGCAACATGGAGGTGGACATCGGCTACATACCCCAGGTGAGCGCACAGGAGGCTCCAAAGGATTGCTGCTC	chr1:26137945	chr1:26138026	92	64	629	597	652	525	664	598	-0.448232870442529	-0.161516784528773	0	training
CM060507W	CM060507M	CTTATGCGAACGTGAGGCGACAGAGCGAGACTCTGTCTCAAAAAAATAAAGTAGATGTTTATGTTCATGTGTTTCTTTCCACAGGCTTTGGATGAAGAGTATTTAAAAGTAGATGCCCAATTTGGAGGCATTGATCAGAGAAAGATTTTCACCTTTGCAGAGAAGGTGAGTGTCTGCTTTCCTGTAAAGGATTGCTGCTC	CTTATGCGAACGTGAGGCGACAGAGCGAGACTCTGTCTCAAAAAAATAAAGTAGATGTTTATGTTCATGTGTTTCTTTCCACAGGCTTTGGATGAAGAGTATTTAAAAGTAGATGCCCAATTTGGAGGCATTGATCAGAGAAAGATTTTCACCTTTGCAAAGAAGGTGAGTGTCTGCTTTCCTGTAAAGGATTGCTGCTC	chr1:33263364	chr1:33263444	33	39	972	1013	2724	2535	1187	1642	0.181402144308438	-0.571875148257266	0	training
CM090004W	CM090004M	CTTATGCGAACGTGAATTCTGGAGCCCCCTAGAGTGGAGTGCAGGCGCGTACTGTCAGTTAACCTAACTCATATTCATTTGCTGTCTTTCAGGCTGATTCACCCCAAGAGTGGCCGTTCCTACCACGAGGAGTTCAACCCTCCAAAAGAGCCCATGAAAGATGACGTATGTAAACTCAGGACAAAAAAGGATTGCTGCTC	CTTATGCGAACGTGAATTCTGGAGCCCCCTAGAGTGGAGTGCAGGCGCGTACTGTCAGTTAACCTAACTCATATTCATTTGCTGTCTTTCAGGCTGATTCACCCCAAGAGTGGCCGTTCCTACCACGAGGAGTTCAACCCTCCAAAAGAGCCCATGAAAGGTGACGTATGTAAACTCAGGACAAAAAAGGATTGCTGCTC	chr1:33480123	chr1:33480195	82	2	545	559	1058	1388	449	381	-5.39414405779698	0.62859238771206	1	training
CM981636W	CM981635M	CTTATGCGAACGTGATTCTAACCAGTCTCAAATTATTTTGGCAGTATGTGCTGTGTGTCATATCTGAGCTTCTTTCCTTTGCTTCTTCTGCAGTGGTTTGGATTTTACAGAAGTGGCCAAGCCAAGGAAACCATTCCCTTACAGGAGACCTCCCTGTACACACAGGTAACTGGCAGGGAGTCTATAAAGGATTGCTGCTC	CTTATGCGAACGTGATTCTAACCAGTCTCAAATTATTTTGGCAGTATGTGCTGTGTGTCATATCTGAGCTTCTTTCCTTTGCTTCTTCTGCAGTGGTTTGGATTTCACAGAAGTGGCCAAGCCAAGGAAACCATTCCCTTACAGGAGACCTCCCTGTACACACAGGTAACTGGCAGGGAGTCTATAAAGGATTGCTGCTC	chr1:40542514	chr1:40542585	1011	639	1594	974	4316	2709	1402	895	0.0487627909521092	-0.024407709426998	0	training
CM981636W	CM981636M	CTTATGCGAACGTGATTCTAACCAGTCTCAAATTATTTTGGCAGTATGTGCTGTGTGTCATATCTGAGCTTCTTTCCTTTGCTTCTTCTGCAGTGGTTTGGATTTTACAGAAGTGGCCAAGCCAAGGAAACCATTCCCTTACAGGAGACCTCCCTGTACACACAGGTAACTGGCAGGGAGTCTATAAAGGATTGCTGCTC	CTTATGCGAACGTGATTCTAACCAGTCTCAAATTATTTTGGCAGTATGTGCTGTGTGTCATATCTGAGCTTCTTTCCTTTGCTTCTTCTGCAGTGGTTTGGATTTTACAGAAGTGTCCAAGCCAAGGAAACCATTCCCTTACAGGAGACCTCCCTGTACACACAGGTAACTGGCAGGGAGTCTATAAAGGATTGCTGCTC	chr1:40542514	chr1:40542585	1011	544	1594	940	4316	1373	1402	904	-0.132185473227203	-1.01927156774548	0	training
CM950975W	CM950975M	CTTATGCGAACGTGATAGCTTAATCTGTGATGCTGATTGTGGATGATACATTTCCATCTGACAGTCGGAGCTAAAACTCCCTTTTATTCCGTAGGAGGGCAGTGGCTCAGAGATGCCCTTCACCTCCCATGATCAATCTGATCTCGGTTGGGGGACAACATCAAGGTAACTTTGCCTCTTTGCTTAAAGGATTGCTGCTC	CTTATGCGAACGTGATAGCTTAATCTGTGATGCTGATTGTGGATGATACATTTCCATCTGACAGTCGGAGCTAAAACTCCCTTTTATTCCGTAGGTGGGCAGTGGCTCAGAGATGCCCTTCACCTCCCATGATCAATCTGATCTCGGTTGGGGGACAACATCAAGGTAACTTTGCCTCTTTGCTTAAAGGATTGCTGCTC	chr1:40557001	chr1:40557071	920	1026	1329	1430	4002	6608	1535	1415	0.0516509222731015	0.840929122052001	0	training
CM113168W	CM113168M	CTTATGCGAACGTGAGCTTTCTCATATGATAGTTTCTAGTACTGTTCAACTGTGATCAAAGTATGCTTTGTTTTATAGCTTATTCTTCTCTTTGGAGGAATACCTTATCTCTGGAGACTTTCTGGACGGTTCTGTGGTTATGCTGGCTTTGGACCAGAATATGAGGTATGTGATTCATTAGCATGAAAGGATTGCTGCTC	CTTATGCGAACGTGAGCTTTCTCATATGATAGTTTCTAGTACTGTTCAACTGTGATCAAAGTATGCTTTGTTTTATAGCTTATTCTTCCCTTTGGAGGAATACCTTATCTCTGGAGACTTTCTGGACGGTTCTGTGGTTATGCTGGCTTTGGACCAGAATATGAGGTATGTGATTCATTAGCATGAAAGGATTGCTGCTC	chr1:40733458	chr1:40733544	253	435	1051	1381	475	1041	1162	1591	0.387927365745908	0.678646883154588	0	training
CM116123W	CM116123M	CTTATGCGAACGTGAAGCCCCAGCCCCAGTGGCCTCGGGGGGCCAGAGCAGAGCTGAGCGCCCCTCTGCTTTGTCTTTAGGCCTCTGCACTTTGACTGCTGTCTCGTGGTATGCCACCCTGGTGACCCAGGAGTTCTTCAACCCAAGCACACCTGTCAATGCCAGGTGGGTGCCAGGGCTTGGGTAAAGGATTGCTGCTC	CTTATGCGAACGTGAAGCCCCAGCCCCAGTGGCCTCGGGGGGCCAGAGCAGAGCTGAGCGCCCCTCTGCTTTGTCTTTAGACCTCTGCACTTTGACTGCTGTCTCGTGGTATGCCACCCTGGTGACCCAGGAGTTCTTCAACCCAAGCACACCTGTCAATGCCAGGTGGGTGCCAGGGCTTGGGTAAAGGATTGCTGCTC	chr1:43203900	chr1:43203984	156	165	513	550	357	307	564	605	-0.0195527974214004	-0.318925398422084	0	training
CM091983W	CM091983M	CTTATGCGAACGTGATCCCAGAGGTTAAAAGACAGGGCTGAGTTCTGGGGGATTTGTTTGCTTTTTTACCCTCAGAGTGCCAAGGAGTACCGACAGCGAAGCCTACTGGAAAAAGAACTGCTTTTCTTCGCTTATGATGTTTTTGGAATTCCCTTTGTGGATCCGGTGAGCTAGGGTACAGGAGCAAAGGATTGCTGCTC	CTTATGCGAACGTGATCCCAGAGGTTAAAAGACAGGGCTGAGTTCTGGGGGATTTGTTTGCTTTTTTACCCTCAGAGTGCCAAGGAGTACCGACAGTGAAGCCTACTGGAAAAAGAACTGCTTTTCTTCGCTTATGATGTTTTTGGAATTCCCTTTGTGGATCCGGTGAGCTAGGGTACAGGAGCAAAGGATTGCTGCTC	chr1:43221219	chr1:43221308	14	20	827	925	64	88	710	749	0.353007136597358	0.38228492457059	0	training
CM045624W	CM045624M	CTTATGCGAACGTGACTGTCCTCCTCCCTGCCAATCCACTGCCATGGCTCAGTCTGCTTCTCTTCCTTCTCCCCCAGGAGACTGAGGCATGCCCTGTGGCCCTCACTTCCAGACCTGCACCGGGTCCTAGGCCAGTACCTTAGGGACACTGCAGCCCTGAGCCCGGTGAGTGTGCTTCCCTCCCCAAAGGATTGCTGCTC	CTTATGCGAACGTGACTGTCCTCCTCCCTGCCAATCCACTGCCATGGCTCAGTCTGCTTCTCTTCCTTCTCCCCCAGGAGATTGAGGCATGCCCTGTGGCCCTCACTTCCAGACCTGCACCGGGTCCTAGGCCAGTACCTTAGGGACACTGCAGCCCTGAGCCCGGTGAGTGTGCTTCCCTCCCCAAAGGATTGCTGCTC	chr1:43817887	chr1:43817974	782	403	2466	1210	1139	571	942	479	0.0707769834614973	-0.0205036924686662	0	training
CM045624W	CM065316M	CTTATGCGAACGTGACTGTCCTCCTCCCTGCCAATCCACTGCCATGGCTCAGTCTGCTTCTCTTCCTTCTCCCCCAGGAGACTGAGGCATGCCCTGTGGCCCTCACTTCCAGACCTGCACCGGGTCCTAGGCCAGTACCTTAGGGACACTGCAGCCCTGAGCCCGGTGAGTGTGCTTCCCTCCCCAAAGGATTGCTGCTC	CTTATGCGAACGTGACTGTCCTCCTCCCTGCCAATCCACTGCCATGGCTCAGTCTGCTTCTCTTCCTTCTCCCCCAGGAGACTGAGGCATGCCCTGTGGCCCTCACTTCCAGACCTGCACTGGGTCCTAGGCCAGTACCTTAGGGACACTGCAGCCCTGAGCCCGGTGAGTGTGCTTCCCTCCCCAAAGGATTGCTGCTC	chr1:43817887	chr1:43817974	782	283	2466	1330	1139	796	942	436	-0.575620000461183	0.594471513671394	0	training
CM041306W	CM041306M	CTTATGCGAACGTGATAGAGGGAGAGGGAGAGGGAGAGCTACCTAAGGTGTTTTCTGATCTTTAGTGACCAAATCTCTGTCCTTAAGGTGCCCAAATTGCTGTCTGCTCTCTGTCCAGAAGAACCACCAGTCCATTCGTCAGCCCAGATTGTCAGCAAACACCTGGTAAGTGCTAGTGTGGCCAGAAAGGATTGCTGCTC	CTTATGCGAACGTGATAGAGGGAGAGGGAGAGGGAGAGCTACCTAAGGTGTTTTCTGATCTTTAGTGACCAAATCTCTGTCCTTAAGGTGCCCAAATTGCTGTCTGCTCTCTGTCCAGAAGAACCACCAGTCCAGTCGTCAGCCCAGATTGTCAGCAAACACCTGGTAAGTGCTAGTGTGGCCAGAAAGGATTGCTGCTC	chr1:45341290	chr1:45341367	1104	464	1094	505	2751	1637	1332	688	-0.135286016497197	0.204211794527107	0	training
CM041306W	CM092138M	CTTATGCGAACGTGATAGAGGGAGAGGGAGAGGGAGAGCTACCTAAGGTGTTTTCTGATCTTTAGTGACCAAATCTCTGTCCTTAAGGTGCCCAAATTGCTGTCTGCTCTCTGTCCAGAAGAACCACCAGTCCATTCGTCAGCCCAGATTGTCAGCAAACACCTGGTAAGTGCTAGTGTGGCCAGAAAGGATTGCTGCTC	CTTATGCGAACGTGATAGAGGGAGAGGGAGAGGGAGAGCTACCTAAGGTGTTTTCTGATCTTTAGTGACCAAATCTCTGTCCTTAAGGTGCCCAAATTGCTGTCTGCTCTCTGTCCAGAAGAACCACCAGTCCATTCGTCAGCCCAGACTGTCAGCAAACACCTGGTAAGTGCTAGTGTGGCCAGAAAGGATTGCTGCTC	chr1:45341290	chr1:45341367	1104	480	1094	653	2751	1335	1332	619	-0.457176019923525	0.0624663701157034	0	training
CM961404W	CM072101M	CTTATGCGAACGTGAAAGTTTTCGAGGGGCAGGGGAGGGCTCTGGAGGGCCTCAAGGCTGAGCCCTGTCTTCCCTCTGTATGCAGAGTTTAGGGAAACCCGGGCTGCCCAGGACTTTTTCAGCACGTGTCGCTCTCCTGAGGCCTGCTGTGAACTGACTCTGCAGGTGAGGGGTCCACAAAAGAGAAAGGATTGCTGCTC	CTTATGCGAACGTGAAAGTTTTCGAGGGGCAGGGGAGGGCTCTGGAGGGCCTCAAGGCTGAGCCCTGTCTTCCCTCTGTATGCAGAGTTTAGGGAAACCCGGGCTGCCCAGGACTTTTTCAGCACGTGTCGCTCTCCTGAGGCCTGCTGTGAACTGACTCTGTAGGTGAGGGGTCCACAAAAGAGAAAGGATTGCTGCTC	chr1:45478808	chr1:45478887	64	1	882	418	13	1	966	377	-4.92272428652336	-2.34298105257398	0	training
CM961404W	CM961404M	CTTATGCGAACGTGAAAGTTTTCGAGGGGCAGGGGAGGGCTCTGGAGGGCCTCAAGGCTGAGCCCTGTCTTCCCTCTGTATGCAGAGTTTAGGGAAACCCGGGCTGCCCAGGACTTTTTCAGCACGTGTCGCTCTCCTGAGGCCTGCTGTGAACTGACTCTGCAGGTGAGGGGTCCACAAAAGAGAAAGGATTGCTGCTC	CTTATGCGAACGTGAAAGTTTTCGAGGGGCAGGGGAGGGCTCTGGAGGGCCTCAAGGCTGAGCCCTGTCTTCCCTCTGTATGCAGAGTTTAGGGAAACCCGGGCTGCCCAGGACTTTTTCAGCACGTGTCGCTCTCTTGAGGCCTGCTGTGAACTGACTCTGCAGGTGAGGGGTCCACAAAAGAGAAAGGATTGCTGCTC	chr1:45478808	chr1:45478887	64	21	882	415	13	3	966	323	-0.520015257898006	-0.534988193278088	0	training
CM003170W	CM003170M	CTTATGCGAACGTGAGTGAGGGGTCCACAAAAGAGGGAAAGATTTATGCCTTCAGTCTGCCACCTAGCAACCTGTCTCCTGTTTCCTACAGCCACTGCGTCGCTTCCCTCTGGATGCTGCCATCATTTTCTCCGACATCCTTGTTGTACCCCAGGTACCCACTCAAACCTGATCCTAGAATATAAAAAGGATTGCTGCTC	CTTATGCGAACGTGAGTGAGGGGTCCACAAAAGAGGGAAAGATTTATGCCTTCAGTCTGCCACCTAGCAACCTGTCTCCTGTTTCCTACAGCCACTGCGTCGCTTCCCTCTGGATTCTGCCATCATTTTCTCCGACATCCTTGTTGTACCCCAGGTACCCACTCAAACCTGATCCTAGAATATAAAAAGGATTGCTGCTC	chr1:45478964	chr1:45479026	1344	141	2716	688	244	22	521	121	-1.27176306083733	-1.36502939392168	0	training
CM003170W	CM092235M	CTTATGCGAACGTGAGTGAGGGGTCCACAAAAGAGGGAAAGATTTATGCCTTCAGTCTGCCACCTAGCAACCTGTCTCCTGTTTCCTACAGCCACTGCGTCGCTTCCCTCTGGATGCTGCCATCATTTTCTCCGACATCCTTGTTGTACCCCAGGTACCCACTCAAACCTGATCCTAGAATATAAAAAGGATTGCTGCTC	CTTATGCGAACGTGAGTGAGGGGTCCACAAAAGAGGGAAAGATTTATGCCTTCAGTCTGCCACCTAGCAACCTGTCTCCTGTTTCCTACAGCCACTGCGTCGCTTCCCTCTGAATGCTGCCATCATTTTCTCCGACATCCTTGTTGTACCCCAGGTACCCACTCAAACCTGATCCTAGAATATAAAAAGGATTGCTGCTC	chr1:45478964	chr1:45479026	1344	120	2716	808	244	27	521	145	-1.7363705456773	-1.33061936313584	0	training
CM003170W	CM092236M	CTTATGCGAACGTGAGTGAGGGGTCCACAAAAGAGGGAAAGATTTATGCCTTCAGTCTGCCACCTAGCAACCTGTCTCCTGTTTCCTACAGCCACTGCGTCGCTTCCCTCTGGATGCTGCCATCATTTTCTCCGACATCCTTGTTGTACCCCAGGTACCCACTCAAACCTGATCCTAGAATATAAAAAGGATTGCTGCTC	CTTATGCGAACGTGAGTGAGGGGTCCACAAAAGAGGGAAAGATTTATGCCTTCAGTCTGCCACCTAGCAACCTGTCTCCTGTTTCCTACAGCCACTGCGTCGCTTCCCTCTGGATGCTGCCATCATTATCTCCGACATCCTTGTTGTACCCCAGGTACCCACTCAAACCTGATCCTAGAATATAAAAAGGATTGCTGCTC	chr1:45478964	chr1:45479026	1344	434	2716	848	244	75	521	130	0.0485811193472517	0.300853102183048	0	training
CM003170W	CM961405M	CTTATGCGAACGTGAGTGAGGGGTCCACAAAAGAGGGAAAGATTTATGCCTTCAGTCTGCCACCTAGCAACCTGTCTCCTGTTTCCTACAGCCACTGCGTCGCTTCCCTCTGGATGCTGCCATCATTTTCTCCGACATCCTTGTTGTACCCCAGGTACCCACTCAAACCTGATCCTAGAATATAAAAAGGATTGCTGCTC	CTTATGCGAACGTGAGTGAGGGGTCCACAAAAGAGGGAAAGATTTATGCCTTCAGTCTGCCACCTAGCAACCTGTCTCCTGTTTCCTACAGCCACTGCGTCGCTTCCCTCTGGATGGTGCCATCATTTTCTCCGACATCCTTGTTGTACCCCAGGTACCCACTCAAACCTGATCCTAGAATATAAAAAGGATTGCTGCTC	chr1:45478964	chr1:45479026	1344	316	2716	670	244	72	521	109	-0.0692861957020605	0.496142901381008	0	training
CM003175W	CM003175M	CTTATGCGAACGTGAGCCTTGAGGTTGAGGTGGGGGTGTTGGCTGGGGGAGCTGCCATGTATGCAGTTACCAGAACGTGGCGCTGGCTTTGCTTCCAGGGAGTGTGTGGGGAAGACGGTGACATTGCAGGGCAACCTGGACCCCTGTGCCTTGTATGCATCTGAGGTAACAGCCAGGGCCCCTCTAAAGGATTGCTGCTC	CTTATGCGAACGTGAGCCTTGAGGTTGAGGTGGGGGTGTTGGCTGGGGGAGCTGCCATGTATGCAGTTACCAGAACGTGGCGCTGGCTTTGCTTCCAGGGAGTGTGTGGGGAAGACGGTGACATTGCAGAGCAACCTGGACCCCTGTGCCTTGTATGCATCTGAGGTAACAGCCAGGGCCCCTCTAAAGGATTGCTGCTC	chr1:45480612	chr1:45480678	31	133	2576	580	95	95	1273	303	4.252093913214	2.07084272042841	1	training
CM003175W	CM095512M	CTTATGCGAACGTGAGCCTTGAGGTTGAGGTGGGGGTGTTGGCTGGGGGAGCTGCCATGTATGCAGTTACCAGAACGTGGCGCTGGCTTTGCTTCCAGGGAGTGTGTGGGGAAGACGGTGACATTGCAGGGCAACCTGGACCCCTGTGCCTTGTATGCATCTGAGGTAACAGCCAGGGCCCCTCTAAAGGATTGCTGCTC	CTTATGCGAACGTGAGCCTTGAGGTTGAGGTGGGGGTGTTGGCTGGGGGAGCTGCCATGTATGCAGTTACCAGAACGTGGCGCTGGCTTTGCTTCCAGGGAGTGTGTGGGGAAGACGGTGACATTGCAGGGCAACCTGTACCCCTGTGCCTTGTATGCATCTGAGGTAACAGCCAGGGCCCCTCTAAAGGATTGCTGCTC	chr1:45480612	chr1:45480678	31	0	2576	616	95	7	1273	310	-Inf	-1.72460838764622	0	training
CM003175W	CM096061M	CTTATGCGAACGTGAGCCTTGAGGTTGAGGTGGGGGTGTTGGCTGGGGGAGCTGCCATGTATGCAGTTACCAGAACGTGGCGCTGGCTTTGCTTCCAGGGAGTGTGTGGGGAAGACGGTGACATTGCAGGGCAACCTGGACCCCTGTGCCTTGTATGCATCTGAGGTAACAGCCAGGGCCCCTCTAAAGGATTGCTGCTC	CTTATGCGAACGTGAGCCTTGAGGTTGAGGTGGGGGTGTTGGCTGGGGGAGCTGCCATGTATGCAGTTACCAGAACGTGGCGCTGGCTTTGCTTCCAGGGAGTGTGTGGGGAATACGGTGACATTGCAGGGCAACCTGGACCCCTGTGCCTTGTATGCATCTGAGGTAACAGCCAGGGCCCCTCTAAAGGATTGCTGCTC	chr1:45480612	chr1:45480678	31	0	2576	712	95	12	1273	352	-Inf	-1.13030802234573	0	training
CM003175W	CM981992M	CTTATGCGAACGTGAGCCTTGAGGTTGAGGTGGGGGTGTTGGCTGGGGGAGCTGCCATGTATGCAGTTACCAGAACGTGGCGCTGGCTTTGCTTCCAGGGAGTGTGTGGGGAAGACGGTGACATTGCAGGGCAACCTGGACCCCTGTGCCTTGTATGCATCTGAGGTAACAGCCAGGGCCCCTCTAAAGGATTGCTGCTC	CTTATGCGAACGTGAGCCTTGAGGTTGAGGTGGGGGTGTTGGCTGGGGGAGCTGCCATGTATGCAGTTACCAGAACGTGGCGCTGGCTTTGCTTCCAGGGAGTGTGTGGGGAAGACGGTGACATTGCAGGGCAAACTGGACCCCTGTGCCTTGTATGCATCTGAGGTAACAGCCAGGGCCCCTCTAAAGGATTGCTGCTC	chr1:45480612	chr1:45480678	31	9	2576	736	95	16	1273	321	0.0230836131130412	-0.582268391551893	0	training
CM065329W	CM065325M	CTTATGCGAACGTGAAAAAGCATATTTTAAACAAAAGTACTGGGACATGAAGTTAAGGGCAGAACACCGGTTTATCTCTTTTGCAAAAAGTGCCAGCCCTCACCTCCCTGTCTTCTTGTCTAGGTTTTCCGTGTGTATCAGGGCCAACAGCCAGGGACCTGTATGGTAAGTCTCCTAGGCCTCTCAAAGGATTGCTGCTC	CTTATGCGAACGTGAAAAAGCATATTTTAAACAAAAGTACTGGGACATGAAGTTAAGGGCAGAACACCGGTTTATCTCTTTTGCAAAAAGTGCCAGCCCTCACCTCCCTGTCTTCTTGTCTAGGTTTTCCGTGTGTATCACGGCCAACAGCCAGGGACCTGTATGGTAAGTCTCCTAGGCCTCTCAAAGGATTGCTGCTC	chr1:45796188	chr1:45796229	1818	844	1702	884	1512	763	1624	743	-0.161924533192391	0.141414339260038	0	training
CM065329W	CM065329M	CTTATGCGAACGTGAAAAAGCATATTTTAAACAAAAGTACTGGGACATGAAGTTAAGGGCAGAACACCGGTTTATCTCTTTTGCAAAAAGTGCCAGCCCTCACCTCCCTGTCTTCTTGTCTAGGTTTTCCGTGTGTATCAGGGCCAACAGCCAGGGACCTGTATGGTAAGTCTCCTAGGCCTCTCAAAGGATTGCTGCTC	CTTATGCGAACGTGAAAAAGCATATTTTAAACAAAAGTACTGGGACATGAAGTTAAGGGCAGAACACCGGTTTATCTCTTTTGCAAAAAGTGCCAGCCCTCACCTCCCTGTCTTCTTGTCTAGTTTTTCCGTGTGTATCAGGGCCAACAGCCAGGGACCTGTATGGTAAGTCTCCTAGGCCTCTCAAAGGATTGCTGCTC	chr1:45796188	chr1:45796229	1818	78	1702	926	1512	21559	1624	1068	-3.66458732690613	4.43840020201013	1	training
CM050077W	CM050077M	CTTATGCGAACGTGAGTAAGCCTACTGGGGAAGGGGCAGTGAGAAGTCCTAAGGAGTGACTCTGCCCTATGACACTCAACCCTGTGCCTCTCAGGTGGAGCAGGAACAGCTCTTAGCCTCAGGGAGCCTGTCGGGCAGTCCTGACGTGGAGGAGTGTGGTGAGCACCAAACCTAGCCCCCACCCCAAAGGATTGCTGCTC	CTTATGCGAACGTGAGTAAGCCTACTGGGGAAGGGGCAGTGAGAAGTCCTAAGGAGTGACTCTGCCCTATGACACTCAACCCTGTGCCTCTCAGGTGGAGTAGGAACAGCTCTTAGCCTCAGGGAGCCTGTCGGGCAGTCCTGACGTGGAGGAGTGTGGTGAGCACCAAACCTAGCCCCCACCCCAAAGGATTGCTGCTC	chr1:45797695	chr1:45797758	12	8	399	491	8	6	573	569	-0.884296778813504	-0.404931012828521	0	training
CM066141W	CM042753M	CTTATGCGAACGTGAAGCCACCCTAGGGTAGGGGAAATAGGAACAATAGAGGGACTGACGGGTGATCTCTTTGACCTCTGATCCTACCCACAGGAGGTGAATCAACTCTGGGCTGGCCTGGGCTACTATTCTCGTGGCCGGCGGCTGCAGGAGGGAGCTCGGAAGGTAAGGGGATGGCAGGAGGGAAAGGATTGCTGCTC	CTTATGCGAACGTGAAGCCACCCTAGGGTAGGGGAAATAGGAACAATAGAGGGACTGACGGGTGATCTCTTTGACCTCTGATCCTACCCACAGGAGGTGAATCAACTCTGGGCTGGCCTGGGCTACTATTCTCATGGCCGGCGGCTGCAGGAGGGAGCTCGGAAGGTAAGGGGATGGCAGGAGGGAAAGGATTGCTGCTC	chr1:45798435	chr1:45798506	4751	449	3926	388	9236	985	1837	182	-0.0645122413906534	0.106268727482277	0	training
CM066141W	CM056361M	CTTATGCGAACGTGAAGCCACCCTAGGGTAGGGGAAATAGGAACAATAGAGGGACTGACGGGTGATCTCTTTGACCTCTGATCCTACCCACAGGAGGTGAATCAACTCTGGGCTGGCCTGGGCTACTATTCTCGTGGCCGGCGGCTGCAGGAGGGAGCTCGGAAGGTAAGGGGATGGCAGGAGGGAAAGGATTGCTGCTC	CTTATGCGAACGTGAAGCCACCCTAGGGTAGGGGAAATAGGAACAATAGAGGGACTGACGGGTGATCTCTTTGACCTCTGATCCTACCCACAGGAGGTGAATCAACTCTGGGCTGGCCTGGGCTACTATTCTTGTGGCCGGCGGCTGCAGGAGGGAGCTCGGAAGGTAAGGGGATGGCAGGAGGGAAAGGATTGCTGCTC	chr1:45798435	chr1:45798506	4751	403	3926	410	9236	1104	1837	197	-0.300015104922152	0.156556090659027	0	training
CM066141W	CM062886M	CTTATGCGAACGTGAAGCCACCCTAGGGTAGGGGAAATAGGAACAATAGAGGGACTGACGGGTGATCTCTTTGACCTCTGATCCTACCCACAGGAGGTGAATCAACTCTGGGCTGGCCTGGGCTACTATTCTCGTGGCCGGCGGCTGCAGGAGGGAGCTCGGAAGGTAAGGGGATGGCAGGAGGGAAAGGATTGCTGCTC	CTTATGCGAACGTGAAGCCACCCTAGGGTAGGGGAAATAGGAACAATAGAGGGACTGACGGGTGATCTCTTTGACCTCTGATCCTACCCACAGGAGGTGAATCAACTCTGGGCTGGCCTGGGCTACTATTCTCGTGGCCGGCAGCTGCAGGAGGGAGCTCGGAAGGTAAGGGGATGGCAGGAGGGAAAGGATTGCTGCTC	chr1:45798435	chr1:45798506	4751	441	3926	409	9236	1171	1837	233	-0.166493221328901	-0.000577330815830714	0	training
CM066141W	CM064130M	CTTATGCGAACGTGAAGCCACCCTAGGGTAGGGGAAATAGGAACAATAGAGGGACTGACGGGTGATCTCTTTGACCTCTGATCCTACCCACAGGAGGTGAATCAACTCTGGGCTGGCCTGGGCTACTATTCTCGTGGCCGGCGGCTGCAGGAGGGAGCTCGGAAGGTAAGGGGATGGCAGGAGGGAAAGGATTGCTGCTC	CTTATGCGAACGTGAAGCCACCCTAGGGTAGGGGAAATAGGAACAATAGAGGGACTGACGGGTGATCTCTTTGACCTCTGATCCTACCCACAGGAGGTGAATCAACTCTGGGCTGGCCTGGGCTACTCTTCTCGTGGCCGGCGGCTGCAGGAGGGAGCTCGGAAGGTAAGGGGATGGCAGGAGGGAAAGGATTGCTGCTC	chr1:45798435	chr1:45798506	4751	532	3926	420	9236	1001	1837	226	0.0658658838903939	-0.18286925024196	0	training
CM066141W	CM066141M	CTTATGCGAACGTGAAGCCACCCTAGGGTAGGGGAAATAGGAACAATAGAGGGACTGACGGGTGATCTCTTTGACCTCTGATCCTACCCACAGGAGGTGAATCAACTCTGGGCTGGCCTGGGCTACTATTCTCGTGGCCGGCGGCTGCAGGAGGGAGCTCGGAAGGTAAGGGGATGGCAGGAGGGAAAGGATTGCTGCTC	CTTATGCGAACGTGAAGCCACCCTAGGGTAGGGGAAATAGGAACAATAGAGGGACTGACGGGTGATCTCTTTGACCTCTGATCCTACCCACAGGAGGTGAATCAACTCTGGGCTGGCCTGGGCTACTATTCTCGTGGCCGGCGGCTGCAGGAGGAAGCTCGGAAGGTAAGGGGATGGCAGGAGGGAAAGGATTGCTGCTC	chr1:45798435	chr1:45798506	4751	354	3926	343	9236	996	1837	149	-0.229630250034488	0.410916864943154	0	training
CM066141W	CM073209M	CTTATGCGAACGTGAAGCCACCCTAGGGTAGGGGAAATAGGAACAATAGAGGGACTGACGGGTGATCTCTTTGACCTCTGATCCTACCCACAGGAGGTGAATCAACTCTGGGCTGGCCTGGGCTACTATTCTCGTGGCCGGCGGCTGCAGGAGGGAGCTCGGAAGGTAAGGGGATGGCAGGAGGGAAAGGATTGCTGCTC	CTTATGCGAACGTGAAGCCACCCTAGGGTAGGGGAAATAGGAACAATAGAGGGACTGACGGGTGATCTCTTTGACCTCTGATCCTACCCACAGGAGGTGAATCAACTCTGGGCTGGCCTGGGCTACTATTCTCGTGGCCAGCGGCTGCAGGAGGGAGCTCGGAAGGTAAGGGGATGGCAGGAGGGAAAGGATTGCTGCTC	chr1:45798435	chr1:45798506	4751	485	3926	447	9236	870	1837	199	-0.157461118053501	-0.201669576470324	0	training
CM066141W	CM076324M	CTTATGCGAACGTGAAGCCACCCTAGGGTAGGGGAAATAGGAACAATAGAGGGACTGACGGGTGATCTCTTTGACCTCTGATCCTACCCACAGGAGGTGAATCAACTCTGGGCTGGCCTGGGCTACTATTCTCGTGGCCGGCGGCTGCAGGAGGGAGCTCGGAAGGTAAGGGGATGGCAGGAGGGAAAGGATTGCTGCTC	CTTATGCGAACGTGAAGCCACCCTAGGGTAGGGGAAATAGGAACAATAGAGGGACTGACGGGTGATCTCTTTGACCTCTGATCCTACCCACAGGAGGTGAATCAACTCTGGGCTGGCCTGGGCTACTATTCTCGTGGCCGGTGGCTGCAGGAGGGAGCTCGGAAGGTAAGGGGATGGCAGGAGGGAAAGGATTGCTGCTC	chr1:45798435	chr1:45798506	4751	456	3926	346	9236	997	1837	166	0.123090752583344	0.256493716388506	0	training
CM066141W	CM076325M	CTTATGCGAACGTGAAGCCACCCTAGGGTAGGGGAAATAGGAACAATAGAGGGACTGACGGGTGATCTCTTTGACCTCTGATCCTACCCACAGGAGGTGAATCAACTCTGGGCTGGCCTGGGCTACTATTCTCGTGGCCGGCGGCTGCAGGAGGGAGCTCGGAAGGTAAGGGGATGGCAGGAGGGAAAGGATTGCTGCTC	CTTATGCGAACGTGAAGCCACCCTAGGGTAGGGGAAATAGGAACAATAGAGGGACTGACGGGTGATCTCTTTGACCTCTGATCCTACCCACAGGAGGTGAATCAACTCTAGGCTGGCCTGGGCTACTATTCTCGTGGCCGGCGGCTGCAGGAGGGAGCTCGGAAGGTAAGGGGATGGCAGGAGGGAAAGGATTGCTGCTC	chr1:45798435	chr1:45798506	4751	364	3926	384	9236	803	1837	165	-0.352338894467133	-0.0469825833912671	0	training
CM066141W	CM116658M	CTTATGCGAACGTGAAGCCACCCTAGGGTAGGGGAAATAGGAACAATAGAGGGACTGACGGGTGATCTCTTTGACCTCTGATCCTACCCACAGGAGGTGAATCAACTCTGGGCTGGCCTGGGCTACTATTCTCGTGGCCGGCGGCTGCAGGAGGGAGCTCGGAAGGTAAGGGGATGGCAGGAGGGAAAGGATTGCTGCTC	CTTATGCGAACGTGAAGCCACCCTAGGGTAGGGGAAATAGGAACAATAGAGGGACTGACGGGTGATCTCTTTGACCTCTGATCCTACCCACAGGAGGTGAATCAACTCTGGGCTGGCCTGGGCTACTATTCTGGTGGCCGGCGGCTGCAGGAGGGAGCTCGGAAGGTAAGGGGATGGCAGGAGGGAAAGGATTGCTGCTC	chr1:45798435	chr1:45798506	4751	469	3926	387	9236	1146	1837	203	0.00208332242629352	0.167138864908963	0	training
CM065326W	CM065326M	CTTATGCGAACGTGATGGGTCAGACCCCAGATGAGAGCCTCTACTTTGGGGTGGGTGTAGAGAAGGCTTCCTCTACCACCTTCACCCTTGACCTTGTCTCTTTCTGCCTGCCTGTGGCTATAGAAGTGGCCTACACTGCAGGACCTGGCCAGTGCTTCCCTGGAGGTGAGAGCCACCCTAGGGTAAAAGGATTGCTGCTC	CTTATGCGAACGTGATGGGTCAGACCCCAGATGAGAGCCTCTACTTTGGGGTGGGTGTAGAGAAGGCTTCCTCTACCACCTTCACCCTTGACCTTGTCTCTTTCTGCCTGCCTGTGGCTATAGAAGTGGCTTACACTGCAGGACCTGGCCAGTGCTTCCCTGGAGGTGAGAGCCACCCTAGGGTAAAAGGATTGCTGCTC	chr1:45798590	chr1:45798631	2	4	1121	1179	9	10	732	650	0.927222559825664	0.323407023813276	0	training
CM031710W	CM031710M	CTTATGCGAACGTGAAGGCCCTTGGGTCTGGGGGCTGTGGGCCAGGTAGGGGCAGGTCAGCAGTGTCCTCATGCCAACCCCTTTCCCCCAGTGTGGGTCTCAGAGGTCATGCTGCAGCAGACCCAGGTTGCCACTGTGATCAACTACTATACCGGATGGATGCAGGTGACTCCAGGGGAGGAAGGAAAGGATTGCTGCTC	CTTATGCGAACGTGAAGGCCCTTGGGTCTGGGGGCTGTGGGCCAGGTAGGGGCAGGTCAGCAGTGTCCTCATGCCAACCCCTTTCCCCCAGTGAGGGTCTCAGAGGTCATGCTGCAGCAGACCCAGGTTGCCACTGTGATCAACTACTATACCGGATGGATGCAGGTGACTCCAGGGGAGGAAGGAAAGGATTGCTGCTC	chr1:45798769	chr1:45798842	0	0	397	345	6	15	185	133		1.79802711990248	0	training
CM093638W	CM042752M	CTTATGCGAACGTGAGTAGGCAGGCGAGGAGCAGGGACAGTGGGTGGGAGGCAGGCACCCAGCCCCCTCCACCCTAACTCCTCATCTGGGGTTGCATTGACAGGCAGAAGATGAGATGGACCTGGACAGGCGGGCATATGCTGGTCAGTACATCTCCTGAGAGCAGGGCCACTTTGCCTCGAGGCAAAGGATTGCTGCTC	CTTATGCGAACGTGAGTAGGCAGGCGAGGAGCAGGGACAGTGGGTGGGAGGCAGGCACCCAGCCCCCTCCACCCTAACTCCTCATCTGGGGTTGCATTGACAGGCAGAAGATGAGATGGACCTGGACAGGCGGGCACATGCTGGTCAGTACATCTCCTGAGAGCAGGGCCACTTTGCCTCGAGGCAAAGGATTGCTGCTC	chr1:45798957	chr1:45798996	63	25	431	171	111	48	326	116	0.000267810478008344	0.281293793474556	0	training
CM093638W	CM093638M	CTTATGCGAACGTGAGTAGGCAGGCGAGGAGCAGGGACAGTGGGTGGGAGGCAGGCACCCAGCCCCCTCCACCCTAACTCCTCATCTGGGGTTGCATTGACAGGCAGAAGATGAGATGGACCTGGACAGGCGGGCATATGCTGGTCAGTACATCTCCTGAGAGCAGGGCCACTTTGCCTCGAGGCAAAGGATTGCTGCTC	CTTATGCGAACGTGAGTAGGCAGGCGAGGAGCAGGGACAGTGGGTGGGAGGCAGGCACCCAGCCCCCTCCACCCTAACTCCTCATCTGGGGTTGCATTGACAGGCAGAAGATGAGATGGACCTGGACAGGCGGGCATAAGCTGGTCAGTACATCTCCTGAGAGCAGGGCCACTTTGCCTCGAGGCAAAGGATTGCTGCTC	chr1:45798957	chr1:45798996	63	25	431	228	111	52	326	169	-0.414769688800835	-0.14612743026012	0	training
CM014759W	CM014759M	CTTATGCGAACGTGAGCCCTGCGGCTACAGATTCCCATGTGACCCCTTGCCCTGCTCAGTGCTACCCATGGGACCTGAGGGCCTGCCCACTCCCCTGACCCATTTCTCCCTCCTCTTCAGTCTGAAGAAAGAAGCTTATGAAGTGGAAGTTCACAGGCTGCTCAGGTATGGCCTAGGACAATTGGAAAGGATTGCTGCTC	CTTATGCGAACGTGAGCCCTGCGGCTACAGATTCCCATGTGACCCCTTGCCCTGCTCAGTGCTACCCATGGGACCTGAGGGCCTGCCCACTCCCCTGACCCATTTCTCCCTCCTCTTCAGTCTGAAGAAAGAAGCTTATGAAGTGGAAGTTCACAGGCTGCTCAAGTATGGCCTAGGACAATTGGAAAGGATTGCTGCTC	chr1:46656145	chr1:46656189	127	0	604	722	124	48	558	615	-Inf	-1.50955509806313	0	training
HM040070W	HM040070M	CTTATGCGAACGTGATCCAGCAATTCTAGCATCTCTGTGTGACTAGATTTATCCTTGTCCCTCCCTGAACTCTTTGACCCTGCCTCTCTCAGTTTCCTGAGCCAATCCATCCACCTACTGGAGGAGGATGACAGCCTGTACTGCATCTCTGCCTGGAATGACCAGGTAGGCTGGAATGACCAGGGAAAGGATTGCTGCTC	CTTATGCGAACGTGATCCAGCAATTCTAGCATCTCTGTGTGACTAGATTTATCCTTGTCCCTCCCTGAACTCTTTGACCCTGCCTCTCTCAGTTTCCTGAGCCAATCCATCCACCTACTGGAGGAGGATGACAGCCTGTACTGCATCTCTGCCTCGAATGACCAGGTAGGCTGGAATGACCAGGGAAAGGATTGCTGCTC	chr1:46658190	chr1:46658262	59	74	762	639	136	48	641	500	0.580785382813436	-1.14410407857253	0	training
CM074440W	CM074440M	CTTATGCGAACGTGACTTGGATTGCAGAGGTGGGCAGAGGGAAAGTGACCTCACATGGTGAGCAGTGGCCATGTCCCCCAGGAACCCATGGATGTGGTGGCACTGTTTGGTCTGAGGGGCATCCAGCATACTCCCATCAGCATCAAGAATGCCCGCGTGTCTCAGGTACTGCATAGGCAAGTGGGAAAGGATTGCTGCTC	CTTATGCGAACGTGACTTGGATTGCAGAGGTGGGCAGAGGGAAAGTGACCTCACATGGTGAGCAGTGGCCATGTCCCCCAGGAACCCATGGATGTGGTGGCACTGTTTGGTCTGAGGGGCATCCAGCATACTCCCATCAGCATCAAGAATGCCCACGTGTCTCAGGTACTGCATAGGCAAGTGGGAAAGGATTGCTGCTC	chr1:46658977	chr1:46659060	51	13	609	569	6	1	645	696	-1.87397204823065	-2.69475064625927	0	training
CM064166W	CM042138M	CTTATGCGAACGTGAACCTGAGAAGTCTTCCCTAGGTGGGGATCCCAGTTTGAAGGGGGAATAAGGCAAGAGCTAAACGCTATTTCTCCCACAGCTCCCAGACAACAAGGTCCTCAATGTGCCTGTGGCTGTCATTGCAGGGAACCGACCCAATTACCTGTACAGGTAAGCCTGGGAATGGGCTAAAAGGATTGCTGCTC	CTTATGCGAACGTGAACCTGAGAAGTCTTCCCTAGGTGGGGATCCCAGTTTGAAGGGGGAATAAGGCAAGAGCTAAACGCTATTTCTCCCACAGCTCCCAGACAACAAGGTCCTCAATGTGCCTGTGGCTGTCATTGCAGGGAACCAACCCAATTACCTGTACAGGTAAGCCTGGGAATGGGCTAAAAGGATTGCTGCTC	chr1:46659527	chr1:46659597	557	279	1511	695	2807	1102	1138	501	0.123006572043115	-0.165286790829993	0	training
CM064166W	CM064166M	CTTATGCGAACGTGAACCTGAGAAGTCTTCCCTAGGTGGGGATCCCAGTTTGAAGGGGGAATAAGGCAAGAGCTAAACGCTATTTCTCCCACAGCTCCCAGACAACAAGGTCCTCAATGTGCCTGTGGCTGTCATTGCAGGGAACCGACCCAATTACCTGTACAGGTAAGCCTGGGAATGGGCTAAAAGGATTGCTGCTC	CTTATGCGAACGTGAACCTGAGAAGTCTTCCCTAGGTGGGGATCCCAGTTTGAAGGGGGAATAAGGCAAGAGCTAAACGCTATTTCTCCCACAGCTCCCAGACAACAAGGTCCTCAATGTGCCTGTGGCTGTCATTGCAGGGAACTGACCCAATTACCTGTACAGGTAAGCCTGGGAATGGGCTAAAAGGATTGCTGCTC	chr1:46659527	chr1:46659597	557	331	1511	797	2807	1299	1138	668	0.172005920641543	-0.343047083232114	0	training
CM087635W	CM082580M	CTTATGCGAACGTGATTAGCTTGTAAAGCTAATTAACCTCTTCCATATACTGTCAGCCTTACACTGACCCTGCTTTCTCCCCAGGCTGCCTATTCCCAAACTTGAAGACACCATTAGGAGATACCTCAGTGCACAGAAGCCTCTCTTGAATGATGGCCAGTTCAGGTAAACACTGAGAACCTTGGAAAGGATTGCTGCTC	CTTATGCGAACGTGATTAGCTTGTAAAGCTAATTAACCTCTTCCATATACTGTCAGCCTTACACTGACCCTGCTTTCTCCCCAGGCTGCCTATTCGCAAACTTGAAGACACCATTAGGAGATACCTCAGTGCACAGAAGCCTCTCTTGAATGATGGCCAGTTCAGGTAAACACTGAGAACCTTGGAAAGGATTGCTGCTC	chr1:53666391	chr1:53666471	850	353	1432	569	1813	978	996	439	0.0637362772037904	0.291452247740799	0	training
CM087635W	CM087635M	CTTATGCGAACGTGATTAGCTTGTAAAGCTAATTAACCTCTTCCATATACTGTCAGCCTTACACTGACCCTGCTTTCTCCCCAGGCTGCCTATTCCCAAACTTGAAGACACCATTAGGAGATACCTCAGTGCACAGAAGCCTCTCTTGAATGATGGCCAGTTCAGGTAAACACTGAGAACCTTGGAAAGGATTGCTGCTC	CTTATGCGAACGTGATTAGCTTGTAAAGCTAATTAACCTCTTCCATATACTGTCAGCCTTACACTGACCCTGCTTTCTCCCCAGGCTGCCTATTCCCAAACTTGAAGACACCATTAGGAGATACCTCAGTGGACAGAAGCCTCTCTTGAATGATGGCCAGTTCAGGTAAACACTGAGAACCTTGGAAAGGATTGCTGCTC	chr1:53666391	chr1:53666471	850	351	1432	621	1813	1386	996	499	-0.0706254916767287	0.609654259123876	0	training
CM058224W	CM058224M	CTTATGCGAACGTGAAAGTCTACTTCTTGAATATTGATTAACGGAATGGTGCTTTCTTCTTTTTTTCTTTTTCAGGTATTTTAACAGCAGTGATAACAATTTACAGTATTGGGGATTGGATTACCCACCTCTTACAGCTTATCATAGTCTCCTATGTGCATATGTGTAAGTTTTTCTTTCTTAATAAAGGATTGCTGCTC	CTTATGCGAACGTGAAAGTCTACTTCTTGAATATTGATTAACGGAATGGTGCTTTCTTCTTTTTTTCTTTTTCAGGTAATTTAACAGCAGTGATAACAATTTACAGTATTGGGGATTGGATTACCCACCTCTTACAGCTTATCATAGTCTCCTATGTGCATATGTGTAAGTTTTTCTTTCTTAATAAAGGATTGCTGCTC	chr1:63867925	chr1:63868014	176	176	853	758	1632	1339	756	675	0.170347893147199	-0.121986364364306	0	training
CM060006W	CM060006M	CTTATGCGAACGTGAATATCTTTATTGCTAAAAGGGATGAGGAATGAAGTATCTGTATATATGCTTTGATTTGCAGGGCAAAGTTTATAAATCCAGACTGGATTGCTCTCCATACATCACGTGGATATGAGAGTCAGGCACATAAGCTCTTCATGCGTACAACAGGTAAAAGAGCAATGGGTAGTAAAGGATTGCTGCTC	CTTATGCGAACGTGAATATCTTTATTGCTAAAAGGGATGAGGAATGAAGTATCTGTATATATGCTTTGATTTGCAGGGCAAAGTTTATAAATCCAGACTGGATTGCTCTCCATACATCACGTGGATATGAGAGTCAGGCACATAAGCTCTTCATGCATACAACAGGTAAAAGAGCAATGGGTAGTAAAGGATTGCTGCTC	chr1:63870124	chr1:63870212	155	92	883	755	212	63	1015	852	-0.5266256557812	-1.49808613921658	0	training
CM033079W	CM033079M	CTTATGCGAACGTGAAGGCAGTTAATGGGTAGCTGTAAATCCTGATGGACTCATGTTTAAAGTTATTTACTTGTGTTTTCAGTTTTAATTGCTGATCTGCTGATTTACATACCTGCAGTGGTTTTGTACTGTTGTTGCTTAAAAGAAATCTCAACTAAGAAAAAGGTAGGTTTTCAAGCAGCCTGAAAGGATTGCTGCTC	CTTATGCGAACGTGAAGGCAGTTAATGGGTAGCTGTAAATCCTGATGGACTCATGTTTAAAGTTATTTACTTGTGTTTTCAGTTTTAATTGCTGATCTGCTGATTTACATACCTGCAGTGGTTTTGCACTGTTGTTGCTTAAAAGAAATCTCAACTAAGAAAAAGGTAGGTTTTCAAGCAGCCTGAAAGGATTGCTGCTC	chr1:63871988	chr1:63872070	35	57	432	408	161	182	880	1016	0.786069157411748	-0.0304472111634271	0	training
CM001812M	CM001812W	CTTATGCGAACGTGACTTATTTAAGCTAGATTTATACCTCTACAAAGAAGACAAATATTTGATTTGTATTAATTTTTTAGCTTTTGTTCTACGTTTTTGAGCCTGCTTCCTGCATGCATAAAATTAATACTTCAGCCCTCTTCCAAAGGATTCAAATTTACACTGGTAAGTTTTTCATTACTTTAAAAGGATTGCTGCTC	CTTATGCGAACGTGACTTATTTAAGCTAGATTTATACCTCTACAAAGAAGACAAATATTTGATTTGTATTAATTTTTTAGCTTTTGTTTTACGTTTTTGAGCCTGCTTCCTGCATGCATAAAATTAATACTTCAGCCCTCTTCCAAAGGATTCAAATTTACACTGGTAAGTTTTTCATTACTTTAAAAGGATTGCTGCTC	chr1:63881544	chr1:63881628	39	1	637	338	14	0	848	348	-4.37113209288813	-Inf	0	training
CM001812M	CM005334M	CTTATGCGAACGTGACTTATTTAAGCTAGATTTATACCTCTACAAAGAAGACAAATATTTGATTTGTATTAATTTTTTAGCTTTTGTTCTACGTTTTTGAGCCTGCTTCCTGCATGCATAAAATTAATACTTCAGCCCTCTTCCAAAGGATTCAAATTTACACTGGTAAGTTTTTCATTACTTTAAAAGGATTGCTGCTC	CTTATGCGAACGTGACTTATTTAAGCTAGATTTATACCTCTACAAAGAAGACAAATATTTGATTTGTATTAATTTTTTAGCTTTTGTTCTACGTTTTTGAGACTGCTTCCTGCATGCATAAAATTAATACTTCAGCCCTCTTCCAAAGGATTCAAATTTACACTGGTAAGTTTTTCATTACTTTAAAAGGATTGCTGCTC	chr1:63881544	chr1:63881628	39	39	637	380	14	7	848	484	0.745293953925353	-0.190942782711395	0	training
CM991257W	CM991257M	CTTATGCGAACGTGATTTATTTAGATTCTATAATTAACTTGATATGCTATTTCACAAGTTGTTATATCTCATTTCCCCCCCTTTTTTCTTAAAGGTTAGCTGTGCGCTATCATTCTTTTTATTTTCTTTCCAAGTACATGAAAAATCCATTCTCTTGGTGTCACTGTAAGTAGAAACATTTGAAAAAAGGATTGCTGCTC	CTTATGCGAACGTGATTTATTTAGATTCTATAATTAACTTGATATGCTATTTCACAAGTTGTTATATCTCATTTCCCCCCCTTTTTTCTTAAAGGTTAGCTGTGTGCTATCATTCTTTTTATTTTCTTTCCAAGTACATGAAAAATCCATTCTCTTGGTGTCACTGTAAGTAGAAACATTTGAAAAAAGGATTGCTGCTC	chr1:63885041	chr1:63885111	2	0	428	454	37	29	186	183	-Inf	-0.328013397677389	0	training
CM078021W	CM078021M	CTTATGCGAACGTGAAGTTTTATATATATTTAAGAAGCTCAGTTAAACCTATATAACAGTATATTACTATTTTTATTTTTAGAATATATTAATAACTTATATTGGAATGGTCTTTGGTGGAGATTATATTTTCACGTGGACAAACTTCATTGGTTTAAATATCAGGTAAGTAAAAATATTTAATTAAAGGATTGCTGCTC	CTTATGCGAACGTGAAGTTTTATATATATTTAAGAAGCTCAGTTAAACCTATATAACAGTATATTACTATTTTTATTTTTAGAATATATTAATAACTTATATTGGAATGGTCTTTGGTGGAGATTATATTTTCACGTAGACAAACTTCATTGGTTTAAATATCAGGTAAGTAAAAATATTTAATTAAAGGATTGCTGCTC	chr1:67474768	chr1:67474850	7	2	25	31	90	9	50	52	-2.11769504266975	-3.37851162325373	0	training
CM094509W	CM094509M	CTTATGCGAACGTGATGTTAGAACTTCTGTGTGTGTCTTTATGTGTAGAACAGTGAATCTGTGTTCTCTTGTTTACAGATGGTGGCCACAGTGGCAGTTCTCTGGGTGGGAAAGGCGCTCAGAGTAGTCAAGTTTCCTGACCTTGACAGAAATGTACCTCGAAAGGTAAAAGAAGAAAAGCGATAAAAGGATTGCTGCTC	CTTATGCGAACGTGATGTTAGAACTTCTGTGTGTGTCTTTATGTGTAGAACAGTGAATCTGTGTTCTCTTGTTTACAGATGGTGGCCACAGTGGCAGTTCTCTGGGTGGGAAAGGCGCTCAGAGTAGTCAAGTTTCCTGACCTTGACAGAAATGTACCTTGAAAGGTAAAAGAAGAAAAGCGATAAAAGGATTGCTGCTC	chr1:67518454	chr1:67518540	173	112	837	812	574	473	625	688	-0.583525410213953	-0.417762928488941	0	training
CM971315W	CM056687M	CTTATGCGAACGTGACTAAATGCTTTGTATTAAAAAAAAAATAAGAGGCTCTTCCAAAGCCTTTTAAAACCACTTTATTTCAGACAAGGAAGATCCAATAAGCAAGTCAGAGATCGTTGTACAATTCCCCTGCAGTGACCGATTCAAGCCATCTTACGTTCATAGGTAACTTGAAGGCCTGCTATAAAGGATTGCTGCTC	CTTATGCGAACGTGACTAAATGCTTTGTATTAAAAAAAAAATAAGAGGCTCTTCCAAAGCCTTTTAAAACCACTTTATTTCAGACAAGGAAGATCCAATAAGCAAGTCAGAGATCGTTGTACAATTCCCCTGCAGTGACCGATTCAAGCCATCTGACGTTCATAGGTAACTTGAAGGCCTGCTATAAAGGATTGCTGCTC	chr1:68905244	chr1:68905325	139	123	423	137	9	23	1151	400	1.45005520277516	2.87845288297221	1	training
CM971315W	CM057737M	CTTATGCGAACGTGACTAAATGCTTTGTATTAAAAAAAAAATAAGAGGCTCTTCCAAAGCCTTTTAAAACCACTTTATTTCAGACAAGGAAGATCCAATAAGCAAGTCAGAGATCGTTGTACAATTCCCCTGCAGTGACCGATTCAAGCCATCTTACGTTCATAGGTAACTTGAAGGCCTGCTATAAAGGATTGCTGCTC	CTTATGCGAACGTGACTAAATGCTTTGTATTAAAAAAAAAATAAGAGGCTCTTCCAAAGCCTTTTAAAACCACTTTATTTCAGGCAAGGAAGATCCAATAAGCAAGTCAGAGATCGTTGTACAATTCCCCTGCAGTGACCGATTCAAGCCATCTTACGTTCATAGGTAACTTGAAGGCCTGCTATAAAGGATTGCTGCTC	chr1:68905244	chr1:68905325	139	92	423	155	9	7	1151	416	0.853010331179218	1.10566232060643	0	training
CM971315W	CM971315M	CTTATGCGAACGTGACTAAATGCTTTGTATTAAAAAAAAAATAAGAGGCTCTTCCAAAGCCTTTTAAAACCACTTTATTTCAGACAAGGAAGATCCAATAAGCAAGTCAGAGATCGTTGTACAATTCCCCTGCAGTGACCGATTCAAGCCATCTTACGTTCATAGGTAACTTGAAGGCCTGCTATAAAGGATTGCTGCTC	CTTATGCGAACGTGACTAAATGCTTTGTATTAAAAAAAAAATAAGAGGCTCTTCCAAAGCCTTTTAAAACCACTTTATTTCAGACAAGGAAGATCCAATAAGCAAGTCAGAGATCGTTGTACAATTCCCCTGCAGTGACTGATTCAAGCCATCTTACGTTCATAGGTAACTTGAAGGCCTGCTATAAAGGATTGCTGCTC	chr1:68905244	chr1:68905325	139	51	423	167	9	4	1151	346	-0.105706170106114	0.564118889053193	0	training
CM077967W	CM077967M	CTTATGCGAACGTGATCTGCCTCTATCTCTGCGGACTTTGAGCATCAACATGGGCTTCTTCCTTATTCTTCCACCATTTCAGGGTTGAGCATCCTGCTGGTGGTTACAAGAAACTGTTTGAAACTGTGGAGGAACTGTCCTCGCCGCTCACAGCTCATGTAACAGGTTGGTCTCGCCCATCTTGAAAAGGATTGCTGCTC	CTTATGCGAACGTGATCTGCCTCTATCTCTGCGGACTTTGAGCATCAACATGGGCTTCTTCCTTATTCTTCCACCATTTCAGGGTTTAGCATCCTGCTGGTGGTTACAAGAAACTGTTTGAAACTGTGGAGGAACTGTCCTCGCCGCTCACAGCTCATGTAACAGGTTGGTCTCGCCCATCTTGAAAAGGATTGCTGCTC	chr1:68914307	chr1:68914389	731	279	1239	580	813	350	1052	523	-0.294554901997583	-0.207648577197338	0	training
CM077967W	CM086901M	CTTATGCGAACGTGATCTGCCTCTATCTCTGCGGACTTTGAGCATCAACATGGGCTTCTTCCTTATTCTTCCACCATTTCAGGGTTGAGCATCCTGCTGGTGGTTACAAGAAACTGTTTGAAACTGTGGAGGAACTGTCCTCGCCGCTCACAGCTCATGTAACAGGTTGGTCTCGCCCATCTTGAAAAGGATTGCTGCTC	CTTATGCGAACGTGATCTGCCTCTATCTCTGCGGACTTTGAGCATCAACATGGGCTTCTTCCTTATTCTTCCACCATTTCAGGGTTGAGCATCCTGCTGGTGGTTACAAGAAACTGTTTGAAACTGTGGAGGAACTGTCCTCGCTGCTCACAGCTCATGTAACAGGTTGGTCTCGCCCATCTTGAAAAGGATTGCTGCTC	chr1:68914307	chr1:68914389	731	397	1239	817	813	347	1052	675	-0.279964194814562	-0.588144392142658	0	training
CM099468W	CM030829M	CTTATGCGAACGTGATTCTCTATGTTAGGACTCTGATAATAAACTGAAATCTCTTAGGATGAACTCGAACTTGTTTTTTTCAGGGTTTTGAATATAGCCGTTCTGGAAATCCCACTAGGAATTGCCTTGAAAAAGCAGTGGCAGCACTGGATGGGGCTAAGTACTGTAAGTAATTTCCATTTCACAAAGGATTGCTGCTC	CTTATGCGAACGTGATTCTCTATGTTAGGACTCTGATAATAAACTGAAATCTCTTAGGATGAACTCGAACTTGTTTTTTTCAGGGTTTTGAATATAGCCGTTCTGGAAATCCCATTAGGAATTGCCTTGAAAAAGCAGTGGCAGCACTGGATGGGGCTAAGTACTGTAAGTAATTTCCATTTCACAAAGGATTGCTGCTC	chr1:70881639	chr1:70881720	200	93	957	447	3163	1417	1148	575	-0.00645328536398546	-0.160965016755425	0	training
CM099468W	CM099468M	CTTATGCGAACGTGATTCTCTATGTTAGGACTCTGATAATAAACTGAAATCTCTTAGGATGAACTCGAACTTGTTTTTTTCAGGGTTTTGAATATAGCCGTTCTGGAAATCCCACTAGGAATTGCCTTGAAAAAGCAGTGGCAGCACTGGATGGGGCTAAGTACTGTAAGTAATTTCCATTTCACAAAGGATTGCTGCTC	CTTATGCGAACGTGATTCTCTATGTTAGGACTCTGATAATAAACTGAAATCTCTTAGGATGAACTCGAACTTGTTTTTTTCAGGGTTTTGAATATAGCCATTCTGGAAATCCCACTAGGAATTGCCTTGAAAAAGCAGTGGCAGCACTGGATGGGGCTAAGTACTGTAAGTAATTTCCATTTCACAAAGGATTGCTGCTC	chr1:70881639	chr1:70881720	200	90	957	439	3163	1400	1148	612	-0.0277051084943826	-0.268347644702029	0	training
CM099466W	CM099466M	CTTATGCGAACGTGAAATAAGAATGGAATTTATAATTGCAAATAGGCAGGTAATGAAGCATATTTTCAAATTGTTTCTCATTTAAAGTAAAAAACTTGTTCTTTCAGCGCCCTTTGGCTCTGGGAGCTGATATTTCTATGTATTCTGCAACAAAATACATGAATGGTAAGATGCATACTTTGAATAAAGGATTGCTGCTC	CTTATGCGAACGTGAAATAAGAATGGAATTTATAATTGCAAATAGGCAGGTAATGAAGCATATTTTCAAATTGTTTCTCATTTAAAGTAAAAAACTTGTTCTTTCAGTGCCCTTTGGCTCTGGGAGCTGATATTTCTATGTATTCTGCAACAAAATACATGAATGGTAAGATGCATACTTTGAATAAAGGATTGCTGCTC	chr1:70895477	chr1:70895534	17	12	400	461	584	697	760	826	-0.707267091183797	0.135047923899908	0	training
CM030830W	CM030830M	CTTATGCGAACGTGATATAAAATAAAGAGTAAACATAAATTGTTTCTAACTGAAATTTTTGTTTGTTTGTTTGTTTTTTGTTTTTAGGCCACAGTGATGTTGTAATGGGCCTGGTGTCTGTTAATTGTGAAAGCCTTCATAATAGACTTCGTTTCTTGCAAAACTGTAAGTATTAAAAAGTGCAGAAAGGATTGCTGCTC	CTTATGCGAACGTGATATAAAATAAAGAGTAAACATAAATTGTTTCTAACTGAAATTTTTGTTTGTTTGTTTGTTTTTTGTTTTTAGGCCACAGTGATGTTGTAATGGGCCTGGTGTCTGTTAATTGTGAAAGCCTTCATAATAGACTTCGTTTCTTGGAAAACTGTAAGTATTAAAAAGTGCAGAAAGGATTGCTGCTC	chr1:70896000	chr1:70896077	304	209	413	348	3220	3001	545	463	-0.293513905791986	0.133626667000361	0	training
CM107870W	CM107870M	CTTATGCGAACGTGAAGTCTCTTATCTGATTAATGTTTAACTTATCAAATTTATTTTAATAAAAGTGTTCTTTACAGGTCCTGAGAAGTATTTCTCGTTTTCATTGGAGATCACAGCATACAAAAGCCAATCGACAACGTGAACCAGGATTAGGATTTAGTTTTGGTATATGTTCGGTTCTATCTAAAGGATTGCTGCTC	CTTATGCGAACGTGAAGTCTCTTATCTGATTAATGTTTAACTTATCAAATTTATTTTAATAAAAGTGTTCTTTACAGGTCCTGAGAAGTATTTCTCGTTTTCATTGGAGATCACAGCATACAAAAGCCAATAGACAACGTGAACCAGGATTAGGATTTAGTTTTGGTATATGTTCGGTTCTATCTAAAGGATTGCTGCTC	chr1:76194086	chr1:76194173	5	0	440	314	53	8	1142	792	-Inf	-2.19993013927997	0	training
CM012320W	CM012320M	CTTATGCGAACGTGACTTTTACATTTTTTACAAGATTATGTAATCAAACTATCTGGATTTCAAAATATATTTTAACTCAGTTCTTTTTCTTCTAGTATCCAGTCCCCCTAATTAGAAGAGCCTGGGAACTTGGTTTAATGAACACACACATTCCAGAGAACTGTGGTAAGCTTTCTTTATATTTTAAAGGATTGCTGCTC	CTTATGCGAACGTGACTTTTACATTTTTTACAAGATTATGTAATCAAACTATCTGGATTTCAAAATATATTTTAACTCAGTTCTTTTTCTTCTAGTATCCAGTCCCCCTAACTAGAAGAGCCTGGGAACTTGGTTTAATGAACACACACATTCCAGAGAACTGTGGTAAGCTTTCTTTATATTTTAAAGGATTGCTGCTC	chr1:76198538	chr1:76198607	774	123	685	163	4638	796	923	164	-0.582443227188359	-0.0500276510746643	0	training
CM012320W	CM042916M	CTTATGCGAACGTGACTTTTACATTTTTTACAAGATTATGTAATCAAACTATCTGGATTTCAAAATATATTTTAACTCAGTTCTTTTTCTTCTAGTATCCAGTCCCCCTAATTAGAAGAGCCTGGGAACTTGGTTTAATGAACACACACATTCCAGAGAACTGTGGTAAGCTTTCTTTATATTTTAAAGGATTGCTGCTC	CTTATGCGAACGTGACTTTTACATTTTTTACAAGATTATGTAATCAAACTATCTGGATTTCAAAATATATTTTAACTCAGTTCTTTTTCTTCTAGTATCCAGTCCCCCTAATTAGAAGAGCCTGGGAACTTTGTTTAATGAACACACACATTCCAGAGAACTGTGGTAAGCTTTCTTTATATTTTAAAGGATTGCTGCTC	chr1:76198538	chr1:76198607	774	172	685	161	4638	929	923	194	-0.0808817017090401	-0.0694783228047043	0	training
CM012320W	CM060001M	CTTATGCGAACGTGACTTTTACATTTTTTACAAGATTATGTAATCAAACTATCTGGATTTCAAAATATATTTTAACTCAGTTCTTTTTCTTCTAGTATCCAGTCCCCCTAATTAGAAGAGCCTGGGAACTTGGTTTAATGAACACACACATTCCAGAGAACTGTGGTAAGCTTTCTTTATATTTTAAAGGATTGCTGCTC	CTTATGCGAACGTGACTTTTACATTTTTTACAAGATTATGTAATCAAACTATCTGGATTTCAAAATATATTTTAACTCAGTTCTTTTTCTTCTAGTATCCAGTCCCCCTAATTAGAAGAGCCTGGGAATTTGGTTTAATGAACACACACATTCCAGAGAACTGTGGTAAGCTTTCTTTATATTTTAAAGGATTGCTGCTC	chr1:76198538	chr1:76198607	774	137	685	160	4638	744	923	158	-0.400125590223357	-0.0937222040693008	0	training
CM012320W	CM090224M	CTTATGCGAACGTGACTTTTACATTTTTTACAAGATTATGTAATCAAACTATCTGGATTTCAAAATATATTTTAACTCAGTTCTTTTTCTTCTAGTATCCAGTCCCCCTAATTAGAAGAGCCTGGGAACTTGGTTTAATGAACACACACATTCCAGAGAACTGTGGTAAGCTTTCTTTATATTTTAAAGGATTGCTGCTC	CTTATGCGAACGTGACTTTTACATTTTTTACAAGATTATGTAATCAAACTATCTGGATTTCAAAATATATTTTAACTCAGTTCTTTTTCTTCTAGTATCCAGTCCCCCTAATTAGAAGAGCCTGGGAACTTGGTTTAATGAACACACACATTCTAGAGAACTGTGGTAAGCTTTCTTTATATTTTAAAGGATTGCTGCTC	chr1:76198538	chr1:76198607	774	146	685	151	4638	557	923	195	-0.224809758741583	-0.814897063409808	0	training
CM012320W	CM119107M	CTTATGCGAACGTGACTTTTACATTTTTTACAAGATTATGTAATCAAACTATCTGGATTTCAAAATATATTTTAACTCAGTTCTTTTTCTTCTAGTATCCAGTCCCCCTAATTAGAAGAGCCTGGGAACTTGGTTTAATGAACACACACATTCCAGAGAACTGTGGTAAGCTTTCTTTATATTTTAAAGGATTGCTGCTC	CTTATGCGAACGTGACTTTTACATTTTTTACAAGATTATGTAATCAAACTATCTGGATTTCAAAATATATTTTAACTCAGTTCTTTTTCTTCTAGTATCCAGTCCCCCTAATTAGAAGAGCCTCGGAACTTGGTTTAATGAACACACACATTCCAGAGAACTGTGGTAAGCTTTCTTTATATTTTAAAGGATTGCTGCTC	chr1:76198538	chr1:76198607	774	146	685	140	4638	771	923	141	-0.11568803636147	0.121935430516011	0	training
CM910001W	CM042918M	CTTATGCGAACGTGATATAGCATCTCTGAATTTACATATCCAATAAAAATGACTTGATTTTTTAATGTCAATTTTCTTCGGTAGCAAATGCCTATTATTATTGCTGGAAATGATCAACAAAAGAAGAAGTATTTGGGGAGAATGACTGAGGAGCCATTGATGTGTGTGAGTATGTGTAACTGCCGAAAGGATTGCTGCTC	CTTATGCGAACGTGATATAGCATCTCTGAATTTACATATCCAATAAAAATGACTTGATTTTTTAATGTCAATTTTCTTCGGTAGCAAATGCCTATTATTATTGCTGGAAATGATCAACAAAAGAAGTAGTATTTGGGGAGAATGACTGAGGAGCCATTGATGTGTGTGAGTATGTGTAACTGCCGAAAGGATTGCTGCTC	chr1:76200476	chr1:76200556	1061	97	1492	243	8848	681	2521	450	-0.83307678207818	-1.21362547058113	1	training
CM910001W	CM042919M	CTTATGCGAACGTGATATAGCATCTCTGAATTTACATATCCAATAAAAATGACTTGATTTTTTAATGTCAATTTTCTTCGGTAGCAAATGCCTATTATTATTGCTGGAAATGATCAACAAAAGAAGAAGTATTTGGGGAGAATGACTGAGGAGCCATTGATGTGTGTGAGTATGTGTAACTGCCGAAAGGATTGCTGCTC	CTTATGCGAACGTGATATAGCATCTCTGAATTTACATATCCAATAAAAATGACTTGATTTTTTAATGTCAATTTTCTTCGGTAGCAAATGCCTATTATTATTGCTGGAAATGATCAACAAAAGAAGAAGTATTTGGGGAGAATGACTGAGGAGCCATTGACGTGTGTGAGTATGTGTAACTGCCGAAAGGATTGCTGCTC	chr1:76200476	chr1:76200556	1061	227	1492	290	8848	2172	2521	539	0.138462276616454	0.199311657675689	0	training
CM910001W	CM066528M	CTTATGCGAACGTGATATAGCATCTCTGAATTTACATATCCAATAAAAATGACTTGATTTTTTAATGTCAATTTTCTTCGGTAGCAAATGCCTATTATTATTGCTGGAAATGATCAACAAAAGAAGAAGTATTTGGGGAGAATGACTGAGGAGCCATTGATGTGTGTGAGTATGTGTAACTGCCGAAAGGATTGCTGCTC	CTTATGCGAACGTGATATAGCATCTCTGAATTTACATATCCAATAAAAATGACTTGATTTTTTAATGTCAATTTTCTTCGGTAGCAAATGCGTATTATTATTGCTGGAAATGATCAACAAAAGAAGAAGTATTTGGGGAGAATGACTGAGGAGCCATTGATGTGTGTGAGTATGTGTAACTGCCGAAAGGATTGCTGCTC	chr1:76200476	chr1:76200556	1061	183	1492	284	8848	1743	2521	484	-0.142224401880166	0.0371383494749234	0	training
CM910001W	CM110607M	CTTATGCGAACGTGATATAGCATCTCTGAATTTACATATCCAATAAAAATGACTTGATTTTTTAATGTCAATTTTCTTCGGTAGCAAATGCCTATTATTATTGCTGGAAATGATCAACAAAAGAAGAAGTATTTGGGGAGAATGACTGAGGAGCCATTGATGTGTGTGAGTATGTGTAACTGCCGAAAGGATTGCTGCTC	CTTATGCGAACGTGATATAGCATCTCTGAATTTACATATCCAATAAAAATGACTTGATTTTTTAATGTCAATTTTCTTCGGTAGCAAATGCCTATTATTATTGCTGGAAATGATCAACAAAAGAAGAAGTATTTGGGGAGAATGACTGAGGAGCCATGGATGTGTGTGAGTATGTGTAACTGCCGAAAGGATTGCTGCTC	chr1:76200476	chr1:76200556	1061	168	1492	310	8848	1511	2521	537	-0.391984103155004	-0.318845600196751	0	training
CM910001W	CM910001M	CTTATGCGAACGTGATATAGCATCTCTGAATTTACATATCCAATAAAAATGACTTGATTTTTTAATGTCAATTTTCTTCGGTAGCAAATGCCTATTATTATTGCTGGAAATGATCAACAAAAGAAGAAGTATTTGGGGAGAATGACTGAGGAGCCATTGATGTGTGTGAGTATGTGTAACTGCCGAAAGGATTGCTGCTC	CTTATGCGAACGTGATATAGCATCTCTGAATTTACATATCCAATAAAAATGACTTGATTTTTTAATGTCAATTTTCTTCGGTAGCAAATGCCTATTATTATTGCTGGAAATGATCAACAAAAGAAGAAGTATTTGGGGAGAATAACTGAGGAGCCATTGATGTGTGTGAGTATGTGTAACTGCCGAAAGGATTGCTGCTC	chr1:76200476	chr1:76200556	1061	146	1492	260	8848	1931	2521	444	-0.340720374807964	0.309361315224377	0	training
CM067721W	CM067721M	CTTATGCGAACGTGATATTTATTACCAAATGGAAAAGTGTCAGTTTCTGCTGAGACTTTGATGACCCTTTGCTTAAATCTTGGTTCTCCATAGAATACATTGTGATTTATGTTTTTGTTTCAGAAAAAGGTCCAAGCATGAAGGAACCAAATCCAATTTCTCCACGTAAGTCTTTATGCAACTATAAAGGATTGCTGCTC	CTTATGCGAACGTGATATTTATTACCAAATGGAAAAGTGTCAGTTTCTGCTGAGACTTTGATGACCCTTTGCTTAAATCTTGGTTCTCCATAGAATACATTGTGATTTATGTTTTTGTTTCAGAAAAAGGTCCAAGCATGAAGGAACCAAATCCAATTTCTCCATGTAAGTCTTTATGCAACTATAAAGGATTGCTGCTC	chr1:92163646	chr1:92163687	922	783	669	592	599	441	513	621	-0.0593454081257863	-0.717411789844692	0	training
CM086905W	CM086905M	CTTATGCGAACGTGACTTTGTTACATGGTTAATTTATGTCAAAAGTATCATAGGCTAAGACATCAAAGTTTTAATAACATTCTTTTTTCTTTAAGGGGTTTGTTAAAGTTGTTAAGAATAAGGCCTACTTTAAGAGATACCAAGTGAAATTTAGAAGACGACGAGGTACTGTCACCTTTTTGTGTAAAGGATTGCTGCTC	CTTATGCGAACGTGACTTTGTTACATGGTTAATTTATGTCAAAAGTATCATAGGCTAAGACATCAAAGTTTTAATAACATTCTTTTTTCTTTAAGGGGTTTGTTAAAGTTGTTAAGAATAAGGCCTACTTTAAGAGATAGCAAGTGAAATTTAGAAGACGACGAGGTACTGTCACCTTTTTGTGTAAAGGATTGCTGCTC	chr1:93298946	chr1:93299015	30	0	1481	698	226	29	1717	830	-Inf	-1.91349116951977	0	training
CM086905W	CM108638M	CTTATGCGAACGTGACTTTGTTACATGGTTAATTTATGTCAAAAGTATCATAGGCTAAGACATCAAAGTTTTAATAACATTCTTTTTTCTTTAAGGGGTTTGTTAAAGTTGTTAAGAATAAGGCCTACTTTAAGAGATACCAAGTGAAATTTAGAAGACGACGAGGTACTGTCACCTTTTTGTGTAAAGGATTGCTGCTC	CTTATGCGAACGTGACTTTGTTACATGGTTAATTTATGTCAAAAGTATCATAGGCTAAGACATCAAAGTTTTAATAACATTCTTTTTTCTTTAAGGGGTTTGTTAAAGTTGTTAAGAATAAGGCCTACTTTAAGAGATAACAAGTGAAATTTAGAAGACGACGAGGTACTGTCACCTTTTTGTGTAAAGGATTGCTGCTC	chr1:93298946	chr1:93299015	30	0	1481	563	226	46	1717	647	-Inf	-0.888564584348548	0	training
CM015096W	CM015096M	CTTATGCGAACGTGAGTGGGTGTAGGGTGCTGTTTTCCTGGAAATATCTACCTAATCTCGCTCTTCTCTTACCTCTAGGTGTTTGTAAATTTTGCTAAACAGCAGACTGAAAGTCATGACCTCCCTCTGCACCCTCGAGCTGCTGGAGCCAGTCGACAAGCCCAGGTACCCCTGCTGCTTATGCAAAAGGATTGCTGCTC	CTTATGCGAACGTGAGTGGGTGTAGGGTGCTGTTTTCCTGGAAATATCTACCTAATCTCGCTCTTCTCTTACCTCTAGGTGTTTGTAAATTTTGCTAAACAGCAGACTGAAAGTCATGACCTCCCTCTGCACCCTCTAGCTGCTGGAGCCAGTCGACAAGCCCAGGTACCCCTGCTGCTTATGCAAAAGGATTGCTGCTC	chr1:94461665	chr1:94461751	1088	341	3052	1203	4582	1106	2015	844	-0.330716592567713	-0.795161138361824	0	training
CM015096W	CM023000M	CTTATGCGAACGTGAGTGGGTGTAGGGTGCTGTTTTCCTGGAAATATCTACCTAATCTCGCTCTTCTCTTACCTCTAGGTGTTTGTAAATTTTGCTAAACAGCAGACTGAAAGTCATGACCTCCCTCTGCACCCTCGAGCTGCTGGAGCCAGTCGACAAGCCCAGGTACCCCTGCTGCTTATGCAAAAGGATTGCTGCTC	CTTATGCGAACGTGAGTGGGTGTAGGGTGCTGTTTTCCTGGAAATATCTACCTAATCTCGCTCTTCTCTTACCTCTAGGTGTTTGTAAATTTTGCTAAACAGCAGACTGAAATTCATGACCTCCCTCTGCACCCTCGAGCTGCTGGAGCCAGTCGACAAGCCCAGGTACCCCTGCTGCTTATGCAAAAGGATTGCTGCTC	chr1:94461665	chr1:94461751	1088	335	3052	1229	4582	1833	2015	929	-0.387175509443336	-0.204741335732113	0	training
CM015096W	CM042270M	CTTATGCGAACGTGAGTGGGTGTAGGGTGCTGTTTTCCTGGAAATATCTACCTAATCTCGCTCTTCTCTTACCTCTAGGTGTTTGTAAATTTTGCTAAACAGCAGACTGAAAGTCATGACCTCCCTCTGCACCCTCGAGCTGCTGGAGCCAGTCGACAAGCCCAGGTACCCCTGCTGCTTATGCAAAAGGATTGCTGCTC	CTTATGCGAACGTGAGTGGGTGTAGGGTGCTGTTTTCCTGGAAATATCTACCTAATCTCGCTCTTCTCTTACCTCTAGGTGTTTGTAAATTTTGCTAAACAGCAGCCTGAAAGTCATGACCTCCCTCTGCACCCTCGAGCTGCTGGAGCCAGTCGACAAGCCCAGGTACCCCTGCTGCTTATGCAAAAGGATTGCTGCTC	chr1:94461665	chr1:94461751	1088	440	3052	1111	4582	1316	2015	722	0.151793017719759	-0.319108873041275	0	training
CM070635W	CM070635M	CTTATGCGAACGTGATAAACCATCCTTTGCTCTTTGTTCCCTCTTCCCCTCCTTGCTCTCACCCTGTCTCAGTTCTCAGTCCGGTTTCTTCGTATCTTGCAGATTTATCCAGGCACCTCCAGCCCAGCAGTGGACAGGCTGTGTGTCGGAGTTCGCCCTGGAGAGGTGGGTACTCTGCAGACCACAAAGGATTGCTGCTC	CTTATGCGAACGTGATAAACCATCCTTTGCTCTTTGTTCCCTCTTCCCCTCCTTGCTCTCACCCTGTCTCAGTTCTCAGTCCGGTTTCTTCGTATCTTGCAGATTTATCCAGGCACCTCCAGCCCAGCAGTGGACAGGCTGTGTGTCGGAGATCGCCCTGGAGAGGTGGGTACTCTGCAGACCACAAAGGATTGCTGCTC	chr1:94473791	chr1:94473853	2099	1153	2079	1321	5987	3879	1357	800	-0.21005036202884	0.136200321272738	0	training
CM070635W	HM060037M	CTTATGCGAACGTGATAAACCATCCTTTGCTCTTTGTTCCCTCTTCCCCTCCTTGCTCTCACCCTGTCTCAGTTCTCAGTCCGGTTTCTTCGTATCTTGCAGATTTATCCAGGCACCTCCAGCCCAGCAGTGGACAGGCTGTGTGTCGGAGTTCGCCCTGGAGAGGTGGGTACTCTGCAGACCACAAAGGATTGCTGCTC	CTTATGCGAACGTGATAAACCATCCTTTGCTCTTTGTTCCCTCTTCCCCTCCTTGCTCTCACCCTGTCTCAGTTCTCAGTCCGGTTTCTTCGTATCTTGCAGATTTATCCAGGCACCTCCAGCCCAGCAGTGGACAGGCTGTGTGTCAGAGTTCGCCCTGGAGAGGTGGGTACTCTGCAGACCACAAAGGATTGCTGCTC	chr1:94473791	chr1:94473853	2099	896	2079	937	5987	2534	1357	802	-0.0783627240353673	-0.481670166798059	0	training
CM003386W	CM003386M	CTTATGCGAACGTGAATGAGAAACTCTCATGAGTGATAACAGGAAAAAAAAATTAAAACCGTCTTGTTTGTTTGTTTACATGGTTTTTAGGGCCCTATCACTAGAGAGGCCTCTAAAGAAATACCTGATTTCCTTAAACATCTAGAAACTGAAGACAACATTAAGGTACTTGACCTATGTATAATAAAGGATTGCTGCTC	CTTATGCGAACGTGAATGAGAAACTCTCATGAGTGATAACAGGAAAAAAAAATTAAAACCGTCTTGTTTGTTTGTTTACATGGTTTTTAGGGCCCTATCACTAGAGAGGACTCTAAAGAAATACCTGATTTCCTTAAACATCTAGAAACTGAAGACAACATTAAGGTACTTGACCTATGTATAATAAAGGATTGCTGCTC	chr1:94487196	chr1:94487270	78	124	473	398	150	178	489	333	0.917865844320373	0.801227028351489	0	training
CM117289W	CM117289M	CTTATGCGAACGTGATGCAAAAATGCCCCTGAAGACTGAGACTTCAGTCTTCAAAATGAATGTTTGGGAAAGAAAGTTAACGGCACTGCTGTACTTGTGGTATTCATTGCATTATTTTATTTTGGCTTTCAGCTTAAAGAGCAAATTCTGGGTCAATGAACAGAGGTAAGAAACTATTTTTATCAAAAGGATTGCTGCTC	CTTATGCGAACGTGATGCAAAAATGCCCCTGAAGACTGAGACTTCAGTCTTCAAAATGAATGTTTGGGAAAGAAAGTTAACGGCACTGCTGTACTTGTGGTATTCATTGCATTATTTTATTTTGGCTTTCAGCTTATAGAGCAAATTCTGGGTCAATGAACAGAGGTAAGAAACTATTTTTATCAAAAGGATTGCTGCTC	chr1:94488942	chr1:94488974	687	311	1034	817	4920	2997	1088	894	-0.803567316518247	-0.431807411646006	0	training
CM032810W	CM032810M	CTTATGCGAACGTGACATCAGGGAGAGGCTGTCATGGAAGGGATGTGCATCTTGTCAGTCATCCCATCCATCTGTTGCAGGGGACCTGCAGCTGCTCGTCTAAGGGTTTCTCCACCACGTGTCCAGCCCACGTCGATGACCTAACTCCAGAACAAGTCCTGGATGGTAAGGACTGGACGGGCCATAAAGGATTGCTGCTC	CTTATGCGAACGTGACATCAGGGAGAGGCTGTCATGGAAGGGATGTGCATCTTGTCAGTCATCCCATCCATCTGTTGCAGGGGACCTGAAGCTGCTCGTCTAAGGGTTTCTCCACCACGTGTCCAGCCCACGTCGATGACCTAACTCCAGAACAAGTCCTGGATGGTAAGGACTGGACGGGCCATAAAGGATTGCTGCTC	chr1:94505599	chr1:94505683	995	352	1944	766	2462	1203	2120	726	-0.15550917511289	0.51282869214643	0	training
CM032810W	CM042264M	CTTATGCGAACGTGACATCAGGGAGAGGCTGTCATGGAAGGGATGTGCATCTTGTCAGTCATCCCATCCATCTGTTGCAGGGGACCTGCAGCTGCTCGTCTAAGGGTTTCTCCACCACGTGTCCAGCCCACGTCGATGACCTAACTCCAGAACAAGTCCTGGATGGTAAGGACTGGACGGGCCATAAAGGATTGCTGCTC	CTTATGCGAACGTGACATCAGGGAGAGGCTGTCATGGAAGGGATGTGCATCTTGTCAGTCATCCCATCCATCTGTTGCAGGGGACCTGCAGCTGCTCGTCTAAGGGTTTCTCCACCACGTGTCCAGCCCACGTCGATGACCTAACTCCAGAACAAGTCCTGGATAGTAAGGACTGGACGGGCCATAAAGGATTGCTGCTC	chr1:94505599	chr1:94505683	995	16	1944	702	2462	519	2120	820	-4.48906743212979	-0.875655868181461	1	training
CM032810W	CM990042M	CTTATGCGAACGTGACATCAGGGAGAGGCTGTCATGGAAGGGATGTGCATCTTGTCAGTCATCCCATCCATCTGTTGCAGGGGACCTGCAGCTGCTCGTCTAAGGGTTTCTCCACCACGTGTCCAGCCCACGTCGATGACCTAACTCCAGAACAAGTCCTGGATGGTAAGGACTGGACGGGCCATAAAGGATTGCTGCTC	CTTATGCGAACGTGACATCAGGGAGAGGCTGTCATGGAAGGGATGTGCATCTTGTCAGTCATCCCATCCATCTGTTGCAGGGGACCTGCAGCTGCTCGTCTAAGGGTTTCTCCACCACGTGTCCAGCCCACGTCGATGACCTAACTCCAGAACAAGTCCGGGATGGTAAGGACTGGACGGGCCATAAAGGATTGCTGCTC	chr1:94505599	chr1:94505683	995	315	1944	643	2462	872	2120	589	-0.0632071207658989	0.35029400391257	0	training
CM012875W	CM003373M	CTTATGCGAACGTGACTGCCTTTGCTCGTTCTCAGCTCCCGGTGGTAGAGTAACACTGGCTTCTGATTGGTGCAGGGTGTTCAACCAGAGAAGAAAGAGCCCTGGAAAAGACCGAGCCCCTAACAGAGGAAACGGAGGATCCAGAGCACCCAGAAGGAATACACGGTAAAACCCCGATAAAGAATAAAGGATTGCTGCTC	CTTATGCGAACGTGACTGCCTTTGCTCGTTCTCAGCTCCCGGTGGTAGAGTAACACTGGCTTCTGATTGGTGCAGGGTGTTCAACCAGAGAAGAAAGAGCCCTGGAAAAGACCGAGCCCCTAGCAGAGGAAACGGAGGATCCAGAGCACCCAGAAGGAATACACGGTAAAACCCCGATAAAGAATAAAGGATTGCTGCTC	chr1:94514424	chr1:94514513	130	35	494	158	537	165	275	76	-0.248498312675913	0.15290423122884	0	training
CM012875W	CM003575M	CTTATGCGAACGTGACTGCCTTTGCTCGTTCTCAGCTCCCGGTGGTAGAGTAACACTGGCTTCTGATTGGTGCAGGGTGTTCAACCAGAGAAGAAAGAGCCCTGGAAAAGACCGAGCCCCTAACAGAGGAAACGGAGGATCCAGAGCACCCAGAAGGAATACACGGTAAAACCCCGATAAAGAATAAAGGATTGCTGCTC	CTTATGCGAACGTGACTGCCTTTGCTCGTTCTCAGCTCCCGGTGGTAGAGTAACACTGGCTTCTGATTGGTGCAGGGTGTTCAACCAGAGAAGAAAGAGCCCTGGAAAAGATCGAGCCCCTAACAGAGGAAACGGAGGATCCAGAGCACCCAGAAGGAATACACGGTAAAACCCCGATAAAGAATAAAGGATTGCTGCTC	chr1:94514424	chr1:94514513	130	53	494	186	537	147	275	84	0.114761062011391	-0.158135547515786	0	training
CM012875W	CM012875M	CTTATGCGAACGTGACTGCCTTTGCTCGTTCTCAGCTCCCGGTGGTAGAGTAACACTGGCTTCTGATTGGTGCAGGGTGTTCAACCAGAGAAGAAAGAGCCCTGGAAAAGACCGAGCCCCTAACAGAGGAAACGGAGGATCCAGAGCACCCAGAAGGAATACACGGTAAAACCCCGATAAAGAATAAAGGATTGCTGCTC	CTTATGCGAACGTGACTGCCTTTGCTCGTTCTCAGCTCCCGGTGGTAGAGTAACACTGGCTTCTGATTGGTGCAGGGTGTTCAACCAGAGAAGAAAGAGCCCTGGAAAAGACCAAGCCCCTAACAGAGGAAACGGAGGATCCAGAGCACCCAGAAGGAATACACGGTAAAACCCCGATAAAGAATAAAGGATTGCTGCTC	chr1:94514424	chr1:94514513	130	32	494	131	537	115	275	63	-0.107423582981227	-0.0972803421289318	0	training
CM042263W	CM042263M	CTTATGCGAACGTGATAAACTCTAGATCTTATAGAACTGCGGTAAGGTAGGATAGGGAGACTCCTTCGACTTTCTCTGTTTATTTGTCTCTATTTTTAGGAGACTATGGAACCCCACTTCCTTGGTACTTTCTTCTACAAGAGTCGTATTGGCTTGGCGGTGAAGGTGAGTCCTTTAAAACACAAAAAGGATTGCTGCTC	CTTATGCGAACGTGATAAACTCTAGATCTTATAGAACTGCGGTAAGGTAGGATAGGGAGACTCCTTCGACTTTCTCTGTTTATTTGTCTCTATTTTTAGGAGACTATGGAACCCCACTTCCTTGGTACTTTCTTCTATAAGAGTCGTATTGGCTTGGCGGTGAAGGTGAGTCCTTTAAAACACAAAAAGGATTGCTGCTC	chr1:94517189	chr1:94517254	0	396	642	501	1289	480	633	385	Inf	-0.707798898907055	0	training
CM042263W	CM970003M	CTTATGCGAACGTGATAAACTCTAGATCTTATAGAACTGCGGTAAGGTAGGATAGGGAGACTCCTTCGACTTTCTCTGTTTATTTGTCTCTATTTTTAGGAGACTATGGAACCCCACTTCCTTGGTACTTTCTTCTACAAGAGTCGTATTGGCTTGGCGGTGAAGGTGAGTCCTTTAAAACACAAAAAGGATTGCTGCTC	CTTATGCGAACGTGATAAACTCTAGATCTTATAGAACTGCGGTAAGGTAGGATAGGGAGACTCCTTCGACTTTCTCTGTTTATTTGTCTCTATTTTTAGCAGACTATGGAACCCCACTTCCTTGGTACTTTCTTCTACAAGAGTCGTATTGGCTTGGCGGTGAAGGTGAGTCCTTTAAAACACAAAAAGGATTGCTGCTC	chr1:94517189	chr1:94517254	0	330	642	583	1289	447	633	410	Inf	-0.901323937255438	0	training
CM015078W	CM015078M	CTTATGCGAACGTGAGTAAATAAACTCTAGATCTTATAGAACTGCGGTAAGGTAGGATAGGGAGACTCCTTCGACTTTCTCTGTTTATTTGTCTCTATTTTTAGGAGACTATGGAACCCCACTTCCTTGGTACTTTCTTCTACAAGAGTCGTATTGGCTTGGCGGTGAAGGTGAGTCCTTTAAAAAAAGGATTGCTGCTC	CTTATGCGAACGTGAGTAAATAAACTCTAGATCTTATAGAACTGCGGTAAGGTAGGATAGGGAGACTCCTTCGACTTTCTCTGTTTATTTGTCTCTATTTTTAGGAGACTATGGAACCCCACTTCCTTGGTACCTTCTTCTACAAGAGTCGTATTGGCTTGGCGGTGAAGGTGAGTCCTTTAAAAAAAGGATTGCTGCTC	chr1:94517189	chr1:94517254	0	578	292	450	433	597	240	237	Inf	0.48151125324834	0	training
CM117249W	CM101163M	CTTATGCGAACGTGATGTGTGTATATACCTACAAACATATATATATTTAAAAAATTGTTTTACTGTCAATTACAGCTTCCCACACTCCTAGACAGCCGTTCTCAAGGTATCAATCTGAGATCTTGGGGAGGAATATTATCTGATATGTCACCAAGAATTCAAGAGGTGAGTAGCCTGATGGTAGTAAAGGATTGCTGCTC	CTTATGCGAACGTGATGTGTGTATATACCTACAAACATATATATATTTAAAAAATTGTTTTACTGTCAATTACAGCTTCCCACACTCCTAGACAGCCGTTCTCAAGGTATCAATCTGAGATCTTGGGGAGGAATATTATCTGATACGTCACCAAGAATTCAAGAGGTGAGTAGCCTGATGGTAGTAAAGGATTGCTGCTC	chr1:94548908	chr1:94548997	77	40	107	67	1055	953	422	285	-0.269480649864165	0.419586199970476	0	training
CM117249W	CM117249M	CTTATGCGAACGTGATGTGTGTATATACCTACAAACATATATATATTTAAAAAATTGTTTTACTGTCAATTACAGCTTCCCACACTCCTAGACAGCCGTTCTCAAGGTATCAATCTGAGATCTTGGGGAGGAATATTATCTGATATGTCACCAAGAATTCAAGAGGTGAGTAGCCTGATGGTAGTAAAGGATTGCTGCTC	CTTATGCGAACGTGATGTGTGTATATACCTACAAACATATATATATTTAAAAAATTGTTTTACTGTCAATTACAGCGTCCCACACTCCTAGACAGCCGTTCTCAAGGTATCAATCTGAGATCTTGGGGAGGAATATTATCTGATATGTCACCAAGAATTCAAGAGGTGAGTAGCCTGATGGTAGTAAAGGATTGCTGCTC	chr1:94548908	chr1:94548997	77	64	107	64	1055	590	422	241	0.474680445706246	-0.0302462868681202	0	training
CM074145W	CM074145M	CTTATGCGAACGTGAAATATTAAGATTTTAATTAATCATATGCCAAATTTTCTTATGCAAAATATTGTTTCTTATAGATAATTTGCGGTAAAAGCCTTTCAGTGAATGAAATGACTCTTAGCACTTTGAAAGAAAAAGGCTACAAAGCTGCTTTCATTGGAATAGGTGAGTAGTTTACTCTTAAAAAAGGATTGCTGCTC	CTTATGCGAACGTGAAATATTAAGATTTTAATTAATCATATGCCAAATTTTCTTATGCAAAATATTGTTTCTTATAGATAATTTGCGGTAAAAGCCTTTCAGTGAATAAAATGACTCTTAGCACTTTGAAAGAAAAAGGCTACAAAGCTGCTTTCATTGGAATAGGTGAGTAGTTTACTCTTAAAAAAGGATTGCTGCTC	chr1:98144651	chr1:98144738	22	13	136	91	106	29	243	206	-0.179323699444562	-1.63162748301306	0	training
CM084952W	CM052230M	CTTATGCGAACGTGATTTTAAGATTGGTCAAAGATTGGTCATTTTTCTACTGATGCCTGTTTTTCTTTCTCCTTTCTTTTCAGTACTTCTGAAATTCCTCAGTTCCGGCTGCCGTATGATGTAGTGAATTTTGAGATTGAGCTAATGAAGGACCTTGGTGTAAAGGTAAATGAAAAAAACACCTAAAAGGATTGCTGCTC	CTTATGCGAACGTGATTTTAAGATTGGTCAAAGATTGGTCATTTTTCTACTGATGCCTGTTTTTCTTTCTCCTTTCTTTTCAGTACTTCTGAAATTCCTCAGTTCCGGCTGCCGTATGATGTAGTGAATTTTGCGATTGAGCTAATGAAGGACCTTGGTGTAAAGGTAAATGAAAAAAACACCTAAAAGGATTGCTGCTC	chr1:98157273	chr1:98157354	476	156	1440	406	2453	794	1173	342	0.217101634698803	0.150798461727966	0	training
CM084952W	CM084952M	CTTATGCGAACGTGATTTTAAGATTGGTCAAAGATTGGTCATTTTTCTACTGATGCCTGTTTTTCTTTCTCCTTTCTTTTCAGTACTTCTGAAATTCCTCAGTTCCGGCTGCCGTATGATGTAGTGAATTTTGAGATTGAGCTAATGAAGGACCTTGGTGTAAAGGTAAATGAAAAAAACACCTAAAAGGATTGCTGCTC	CTTATGCGAACGTGATTTTAAGATTGGTCAAAGATTGGTCATTTTTCTACTGATGCCTGTTTTTCTTTCTCCTTTCTTTTCAGTACTTCTGAAATTCCTCAGTTCCAGCTGCCGTATGATGTAGTGAATTTTGAGATTGAGCTAATGAAGGACCTTGGTGTAAAGGTAAATGAAAAAAACACCTAAAAGGATTGCTGCTC	chr1:98157273	chr1:98157354	476	159	1440	422	2453	701	1173	389	0.188819099598901	-0.214699931504662	0	training
CM084952W	CM970422M	CTTATGCGAACGTGATTTTAAGATTGGTCAAAGATTGGTCATTTTTCTACTGATGCCTGTTTTTCTTTCTCCTTTCTTTTCAGTACTTCTGAAATTCCTCAGTTCCGGCTGCCGTATGATGTAGTGAATTTTGAGATTGAGCTAATGAAGGACCTTGGTGTAAAGGTAAATGAAAAAAACACCTAAAAGGATTGCTGCTC	CTTATGCGAACGTGATTTTAAGATTGGTCAAAGATTGGTCATTTTTCTACTGATGCCTGTTTTTCTTTCTCCTTTCTTTTCAGTACTTCTGAAATTCCTCAGTTCTGGCTGCCGTATGATGTAGTGAATTTTGAGATTGAGCTAATGAAGGACCTTGGTGTAAAGGTAAATGAAAAAAACACCTAAAAGGATTGCTGCTC	chr1:98157273	chr1:98157354	476	231	1440	526	2453	699	1173	469	0.409865385145486	-0.488639687669034	0	training
CM084951W	CM084951M	CTTATGCGAACGTGAGGTAGAAAATAGATTATCTCACTTATCTTGTAGTTTCTTAACATAGTTATTTTATTTCCTAGATGCCTGAAATGTGCAGATGCCCCGTGTCAGAAGAGCTGTCCAACTAATCTTGATATTAAATCATTCATCACAAGTATTGCAAACAAGGTAAATTCAGATTTAACTCTAAAGGATTGCTGCTC	CTTATGCGAACGTGAGGTAGAAAATAGATTATCTCACTTATCTTGTAGTTTCTTAACATAGTTATTTTATTTCCTAGATGACTGAAATGTGCAGATGCCCCGTGTCAGAAGAGCTGTCCAACTAATCTTGATATTAAATCATTCATCACAAGTATTGCAAACAAGGTAAATTCAGATTTAACTCTAAAGGATTGCTGCTC	chr1:98205948	chr1:98206035	168	163	580	611	1109	785	473	489	-0.118708748351478	-0.546489087995559	0	training
CM095616W	CM095616M	CTTATGCGAACGTGAATAACTGCATAGATACAATTTTTCTCAGGATCTTAGAGAATTAATGCAATTTTTAAATATGTTGCAGAATTGTGAGAAGCTGGAGAATAATTTTGATGACATCAAGCACACGACTCTTGGTGAGCGAGGAGCTCTCCGAGAAGCAATGAGGTAAGTCTGGGTCACCATAGAAAGGATTGCTGCTC	CTTATGCGAACGTGAATAACTGCATAGATACAATTTTTCTCAGGATCTTAGAGAATTAATGCAATTTTTAAATATGTTGCAGAATTGTGAGAAGCTGGAGAATAATTTTGATGACATCGAGCACACGACTCTTGGTGAGCGAGGAGCTCTCCGAGAAGCAATGAGGTAAGTCTGGGTCACCATAGAAAGGATTGCTGCTC	chr1:98293670	chr1:98293752	86	94	346	378	2137	2265	387	382	0.000709900391191466	0.102685070382448	0	training
CM993300W	CM993300M	CTTATGCGAACGTGATAATGCTTTTTACATAATATCTGATCATCTTTTATTTAACTTAAATTTCAATCATTTTGCAGTGATATGGTTTACTGTGGAATTTATGACAATGCATTAGACAATGACAACTACAATCTTGCTAAAGGTTTCAATTATCACCAAGGACCTGTAAGAATTTCATTTATCTTAAAGGATTGCTGCTC	CTTATGCGAACGTGATAATGCTTTTTACATAATATCTGATCATCTTTTATTTAACTTAAATTTCAATCATTTTGCAGTGATATGGTTTACTGTGGAATTTATGACAATGCATTAGACAATGACAACTACAATCTTGCTAAAGGTTTCAATTATCACCAACGACCTGTAAGAATTTCATTTATCTTAAAGGATTGCTGCTC	chr1:100381966	chr1:100382053	0	0	775	796	3	6	799	965		0.727666560772534	0	training
CM082594W	CM082594M	CTTATGCGAACGTGAATAGAAAAGTCACTTGGCATTTGTTCCCTGAAAAATCTTAACTTTTAATACTCTCCTTTTTTTTTTTTTAAAAAATAGATTGGTGGTACCTTTGCCAAACCAGTGATAATGCCACCTGAAGTAGCCATTGGGGCCCTTGGATCAATTAAGGTACATGTATTAGATAACTGAAAGGATTGCTGCTC	CTTATGCGAACGTGAATAGAAAAGTCACTTGGCATTTGTTCCCTGAAAAATCTTAACTTTTAATACTCTCCTTTTTTTTTTTTTAAAAAATAGATTGGTGGTACCTTTGCCAAACAAGTGATAATGCCACCTGAAGTAGCCATTGGGGCCCTTGGATCAATTAAGGTACATGTATTAGATAACTGAAAGGATTGCTGCTC	chr1:100671786	chr1:100671857	46	14	189	121	1381	689	305	173	-1.07282784705293	-0.185100226740235	0	training
CM104304W	CM104304M	CTTATGCGAACGTGAAATTTTAGATGTGAAAGTATATATTAGTAATATGTTATATACTTAATGAGATCATTTCTCATTTGTCTTTGAAGCTCTCCGTGGACAGGTTGTTCAGTTCAAGCTCTCAGACATTGGAGAAGGGATTAGAGAAGTAACTGTTAAAGAATGGTAAGTGAATCTGAAAAAAGAAAGGATTGCTGCTC	CTTATGCGAACGTGAAATTTTAGATGTGAAAGTATATATTAGTAATATGTTATATACTTAATGAGATCATTTCTCATTTGTCTTTGAAGCTCTCCGTTGACAGGTTGTTCAGTTCAAGCTCTCAGACATTGGAGAAGGGATTAGAGAAGTAACTGTTAAAGAATGGTAAGTGAATCTGAAAAAAGAAAGGATTGCTGCTC	chr1:100700992	chr1:100701067	19	16	89	84	383	207	108	121	-0.164511505255948	-1.05168935953676	0	training
CM993115W	CM103272M	CTTATGCGAACGTGAGTAAGTACAAGACAAAATAACCTTATAAGGTAGGGTTAAGTTACAAATATAACAGAGACACAAATGCTCCAGATTTTTATCTGTGCTTTTGCATTTGCATTTTGTAGGGTCCTCAAGGCCCAAAGGGTAACAAAGGCTCTACTGTAAGTACTTTTCCCTTTGACAATTTAAAAGGATTGCTGCTC	CTTATGCGAACGTGAGTAAGTACAAGACAAAATAACCTTATAAGGTAGGGTTAAGTTACAAATATAACAGAGACACAAATGCTCCAGATTTTTATCTGTGCTTTTGCATTTGCATTTTGTAGGGTCCTCAAGGCCCAAAGGATAACAAAGGCTCTACTGTAAGTACTTTTCCCTTTGACAATTTAAAAGGATTGCTGCTC	chr1:103354279	chr1:103354314	132	630	1167	669	368	259	1208	688	3.05754034409471	0.305386316252522	0	training
CM993115W	CM993115M	CTTATGCGAACGTGAGTAAGTACAAGACAAAATAACCTTATAAGGTAGGGTTAAGTTACAAATATAACAGAGACACAAATGCTCCAGATTTTTATCTGTGCTTTTGCATTTGCATTTTGTAGGGTCCTCAAGGCCCAAAGGGTAACAAAGGCTCTACTGTAAGTACTTTTCCCTTTGACAATTTAAAAGGATTGCTGCTC	CTTATGCGAACGTGAGTAAGTACAAGACAAAATAACCTTATAAGGTAGGGTTAAGTTACAAATATAACAGAGACACAAATGCTCCAGATTTTTATCTGTGCTTTTGCATTTGCATTTTGTAGGGTCCTCAAGGCCCAAAGGGTAACAAAGTCTCTACTGTAAGTACTTTTCCCTTTGACAATTTAAAAGGATTGCTGCTC	chr1:103354279	chr1:103354314	132	16	1167	661	368	163	1208	709	-2.2243117351588	-0.406070879740372	0	training
CM107731W	CM107731M	CTTATGCGAACGTGATTTGTCATGACTTTAACCTCTTCACCTCCAGAATGTCATAATTTTATAAAAATTTATTTTTCATTTATTTCTTTTTCTTTCAAAACGTCATTCTAGGGTCCTGTTGGTTTTCCTGGAGATCCTGGTCCTCCTGGGGAACCTGGCCCTGCAGTAAGTATCAGGGAAAAATCAAAGGATTGCTGCTC	CTTATGCGAACGTGATTTGTCATGACTTTAACCTCTTCACCTCCAGAATGTCATAATTTTATAAAAATTTATTTTTCATTTATTTCTTTTTCTTTCAAAACGTCATTCTAGGGTCCTGTTGGTTTTCCTTGAGATCCTGGTCCTCCTGGGGAACCTGGCCCTGCAGTAAGTATCAGGGAAAAATCAAAGGATTGCTGCTC	chr1:103379908	chr1:103379961	56	67	126	97	945	1143	187	189	0.636101349712957	0.259091204772607	0	training
CM107734W	CM107734M	CTTATGCGAACGTGAATTACCTGACATCCTTATTTTACTAATCAGATATCTCCTCCTATTGGTATTCAATTCATATGGATTCATTTTCTTTATTTTTTTCACTTTTCCCAGGGTGCACCTGGACTGAAAGGAGGGGAAGGTCCCCAGGGCCCACCAGGTCCAGTTGTAAGTATGATGATAATAAAAAAGGATTGCTGCTC	CTTATGCGAACGTGAATTACCTGACATCCTTATTTTACTAATCAGATATCTCCTCCTATTGGTATTCAATTCATATGGATTCATTTTCTTTATTTTTTTCACTTTTCCCAGGGTGCACCTAGACTGAAAGGAGGGGAAGGTCCCCAGGGCCCACCAGGTCCAGTTGTAAGTATGATGATAATAAAAAAGGATTGCTGCTC	chr1:103427422	chr1:103427475	234	266	365	326	2637	2234	183	157	0.347942215454087	-0.0181892959888299	0	training
CM103271W	CM103271M	CTTATGCGAACGTGATGTTTGTAGAAAGATGTGTAGAAATTAATCTGTCTTGACGATGTTTATTATATTCTTTAGGGTGATCCAGGTCCTCAAGGTATCTCAGGGAAAGATGGACCAGCAGGATTACGTGGTTTCCCAGGGGAAAGAGGTCTTCCTGGAGCTCAGGTATAATCAATATCTATATAAAAGGATTGCTGCTC	CTTATGCGAACGTGATGTTTGTAGAAAGATGTGTAGAAATTAATCTGTCTTGACGATGTTTATTATATTCTTTAGGGTGATCCAGGTCCTCAAGGTATCTCAGGGAAAGATGGACCAGCAGGATTACGTCGTTTCCCAGGGGAAAGAGGTCTTCCTGGAGCTCAGGTATAATCAATATCTATATAAAAGGATTGCTGCTC	chr1:103427732	chr1:103427821	22	34	511	471	519	640	377	359	0.74562745393788	0.372918045975095	0	training
CM107732W	CM107732M	CTTATGCGAACGTGAGTAACGTTAAATTGTTTTCACATTATTTACTTTCAAAGTGAAATGTTATATTCACTTAATACTTCTAATTTATTCCACAGGGAGCAGATGGTGTCAGAGGTCTCAAGGGATCTAAAGGTGAAAAGGTAAAATTTAATTGTTTAGATGGTATTAATTTCTGTGTATTATGTAAAGGATTGCTGCTC	CTTATGCGAACGTGAGTAACGTTAAATTGTTTTCACATTATTTACTTTCAAAGTGAAATGTTATATTCACTTAATACTTCTAATTTATTCCACAGCGAGCAGATGGTGTCAGAGGTCTCAAGGGATCTAAAGGTGAAAAGGTAAAATTTAATTGTTTAGATGGTATTAATTTCTGTGTATTATGTAAAGGATTGCTGCTC	chr1:103461420	chr1:103461464	545	600	466	566	584	672	414	478	-0.14176582734601	-0.00488698658268046	0	training
CM993424W	CM993424M	CTTATGCGAACGTGAAGTTGCTTAGGGTAGTGAATATCATGATATTAGATTAGTCTTTTTGATTTTCTGTTTTAGCATCAAAACATATAAACAACCATAAATACTTTTTCTTCATTGCAGGGTATGGCAGGTGTAGATGGCCCCCCAGGACCAAAAGGGAACATGGTATGTAGCAAATAGTGATAAAAGGATTGCTGCTC	CTTATGCGAACGTGAAGTTGCTTAGGGTAGTGAATATCATGATATTAGATTAGTCTTTTTGATTTTCTGTTTTAGCATCAAAACATATAAACAACCATAAATACTTTTTCTTCATTGCAGGGTATGGCAGGTGTAGATGGCCCCCCACGACCAAAAGGGAACATGGTATGTAGCAAATAGTGATAAAAGGATTGCTGCTC	chr1:103468303	chr1:103468347	451	675	334	430	387	403	231	309	0.217271511567404	-0.36126771410476	0	training
CM960317W	CM960317M	CTTATGCGAACGTGAAATGTCCTGTTTTATTTGGTTTGGATAGCTACCTGATAGACTTGTAAACATTCTACTTCTTTCCATATGCTAATCTTATTTGTATTGATTTAACAGGGTGAACGAGGTCCTCAAGGTCCTCCAGGTCCTCCTGGTGATGATGGAATGAGGGTATGTTAATACTTCTTTTCAAAGGATTGCTGCTC	CTTATGCGAACGTGAAATGTCCTGTTTTATTTGGTTTGGATAGCTACCTGATAGACTTGTAAACATTCTACTTCTTTCCATATGCTAATCTTATTTGTATTGATTTAACAGGGTGAACGAGGTCCTCAAGGTCCTCCAGTTCCTCCTGGTGATGATGGAATGAGGGTATGTTAATACTTCTTTTCAAAGGATTGCTGCTC	chr1:103470164	chr1:103470217	309	462	1076	1143	4170	4813	1248	1401	0.493138687853829	0.0400500180642766	0	training
CM103270W	CM103270M	CTTATGCGAACGTGAAGAGGATATTAGTTTCTGAAACCATCTCTCTTGATGCTATTGAGTTTATTGATCAAGAATTCTATAATATGGTTTAATTATGATGTCTTGATATAGGGCCCTCGAGGCGTCCAGGGTCCCCCTGGTCCAACGGGAAAACCTGGAAAAAGGGTATGGCTTATTTTCATTGTAAAGGATTGCTGCTC	CTTATGCGAACGTGAAGAGGATATTAGTTTCTGAAACCATCTCTCTTGATGCTATTGAGTTTATTGATCAAGAATTCTATAATATGGTTTAATTATGATGTCTTGATATAGGGCCCTCGAGTCGTCCAGGGTCCCCCTGGTCCAACGGGAAAACCTGGAAAAAGGGTATGGCTTATTTTCATTGTAAAGGATTGCTGCTC	chr1:103471818	chr1:103471871	30	48	541	515	1315	1095	820	843	0.749128066868872	-0.304040651127765	0	training
CM087374W	CM087374M	CTTATGCGAACGTGATACACCATTTAAAAAGAAGATTCTTCTGTGTTCATCTTGAAAATGTCTCTCCCTTCATCTTTATTTTTCCCCTTAGACTACAAGGCTTTTGAAGAAGCAGCTGAACACTTCCAGCCTTACATCAAATTCTTTGCCACCTTTGACAAAGGGGTAAGTACCTATGAAACCCCAAAGGATTGCTGCTC	CTTATGCGAACGTGATACACCATTTAAAAAGAAGATTCTTCTGTGTTCATCTTGAAAATGTCTCTCCCTTCATCTTTATTTTTCCCCTTAGACTACAAGGCTTTTGAAGAAGCAGCTGAACACTTGCAGCCTTACATCAAATTCTTTGCCACCTTTGACAAAGGGGTAAGTACCTATGAAACCCCAAAGGATTGCTGCTC	chr1:116275522	chr1:116275595	363	380	922	960	2598	2423	738	760	0.00776221515601647	-0.142985628267086	0	training
CM092861W	CM092861M	CTTATGCGAACGTGATCATGGGCAGTGACTGTGCAAACCTGATGTTGCATCTCCTTCCTGGGCTGGCGGGAGTCCGAATGGACCCTCTGAACCTGTGTCTATCCTTGCAGGCAGATTCCCCAGGCGACGGCTTCGATGAAGGACGGCAAATGGGAGCGGAAGAAGGTGAGCAGCGGCCTTGACTCAAAGGATTGCTGCTC	CTTATGCGAACGTGATCATGGGCAGTGACTGTGCAAACCTGATGTTGCATCTCCTTCCTGGGCTGGCGGGAGTCCGAATGGACCCTCTGAACCTGTGTCTATCCTTGCAGGCAGATTCCCCAGGCGACGGCTTCGATGAAGGACGGCAAATGGGAGTGGAAGAAGGTGAGCAGCGGCCTTGACTCAAAGGATTGCTGCTC	chr1:120269474	chr1:120269528	185	208	179	208	2497	2550	324	321	-0.0475656832520559	0.0437219415803297	0	training
CM076156W	CM076156M	CTTATGCGAACGTGAGCCCTCGCCCCCACTCCCAGCCCTGGCTAGGAGAAAGGGTGGGCTGCTCACACATTCCCCCTTCTATAGTGCAGCCCCCTCCCTCTCAGGAGGCCACCCCTCTCCAACAGGAAAAGCTGCTACCTGCCCAACTCCCTGCTGAAAAGGAAGGTGAGCGCTTGCCCACCCTCAAAGGATTGCTGCTC	CTTATGCGAACGTGAGCCCTCGCCCCCACTCCCAGCCCTGGCTAGGAGAAAGGGTGGGCTGCTCACACATTCCCCCTTCTATAGTGCAGCCCCCTCCCTCTCAGGAGGCCACCCCTCTCCAACAGGAAAAGCTGCTACCTGCCTAACTCCCTGCTGAAAAGGAAGGTGAGCGCTTGCCCACCCTCAAAGGATTGCTGCTC	chr1:150482398	chr1:150482478	0	0	272	316	0	0	345	257			0	training
CM076157W	CM076157M	CTTATGCGAACGTGAATCCCACTATGGATCCTGTTGACACCAGGCTGATCCCTGCTCCTTGGTGCCCTCACCCCTATCTTGCAGTGGGTCCCCCTCTCCCTCAGGAAGCTGTCCCCCTCCAAAAAGAGCTGCCCTCTCTCCAGCACCCCAATGAACAGAAGGAAGGTAAGCAGCTCCCTCTCTTCAAAGGATTGCTGCTC	CTTATGCGAACGTGAATCCCACTATGGATCCTGTTGACACCAGGCTGATCCCTGCTCCTTGGTGCCCTCACCCCTATCTTGCAGTGGGTCCCCCTCTCCCTCAGGAAGCTGTCCCCCTCTAAAAAGAGCTGCCCTCTCTCCAGCACCCCAATGAACAGAAGGAAGGTAAGCAGCTCCCTCTCTTCAAAGGATTGCTGCTC	chr1:150482578	chr1:150482658	13	3	564	606	53	30	603	587	-2.21909984849409	-0.782232360164648	0	training
CM081454W	CM081454M	CTTATGCGAACGTGAAGAAGTAGAAGGTGGAAGAAATAGAGATTGTTCTTCTTTGTCTTCATCTCTGGTTCTGACTAATTTCATATTTCCCCCAGGCAGAGACCCGTGCTGAGTTTGCTGAGAGATCGGTAGCCAAGCTGGAAAAGACAATTGATGACCTGGAAGGTATGGAACCTGGAGTAGGGAAAGGATTGCTGCTC	CTTATGCGAACGTGAAGAAGTAGAAGGTGGAAGAAATAGAGATTGTTCTTCTTTGTCTTCATCTCTGGTTCTGACTAATTTCATATTTCCCCCAGGCAGAGACCCGTGCTGAGTTTGCTGAGGGATCGGTAGCCAAGCTGGAAAAGACAATTGATGACCTGGAAGGTATGGAACCTGGAGTAGGGAAAGGATTGCTGCTC	chr1:154142876	chr1:154142945	1315	628	1202	662	4934	1961	727	362	-0.20569256138407	-0.325202513271585	0	training
CM081454W	CM099950M	CTTATGCGAACGTGAAGAAGTAGAAGGTGGAAGAAATAGAGATTGTTCTTCTTTGTCTTCATCTCTGGTTCTGACTAATTTCATATTTCCCCCAGGCAGAGACCCGTGCTGAGTTTGCTGAGAGATCGGTAGCCAAGCTGGAAAAGACAATTGATGACCTGGAAGGTATGGAACCTGGAGTAGGGAAAGGATTGCTGCTC	CTTATGCGAACGTGAAGAAGTAGAAGGTGGAAGAAATAGAGATTGTTCTTCTTTGTCTTCATCTCTGGTTCTGACTAATTTCATATTTCCCCCAGGCAGAGACCCGTGCTAAGTTTGCTGAGAGATCGGTAGCCAAGCTGGAAAAGACAATTGATGACCTGGAAGGTATGGAACCTGGAGTAGGGAAAGGATTGCTGCTC	chr1:154142876	chr1:154142945	1315	538	1202	593	4934	1464	727	374	-0.270051835457859	-0.793925067984123	0	training
CM072092W	CM072092M	CTTATGCGAACGTGACGTATCGGCCTTTTACAAAGCATAATGCGGTAAATGGCTCCTTTGCTTCACTAAGCTATACTGGGATCTTTTCCTGTAGGTGGCTCGTAAGTTGGTGATCATTGAAGGAGACTTGGAACGCACAGAGGAACGAGCTGAGCTGGCAGAGTCGTGAGTATCTAGCTCCCCAAAAAGGATTGCTGCTC	CTTATGCGAACGTGACGTATCGGCCTTTTACAAAGCATAATGCGGTAAATGGCTCCTTTGCTTCACTAAGCTATACTGGGATCTTTTCCTGTAGGTGGCTCATAAGTTGGTGATCATTGAAGGAGACTTGGAACGCACAGAGGAACGAGCTGAGCTGGCAGAGTCGTGAGTATCTAGCTCCCCAAAAAGGATTGCTGCTC	chr1:154145384	chr1:154145454	3684	741	5300	999	34926	7317	3446	743	0.0937081627600037	-0.0414886737653805	0	training
CM072092W	CM081456M	CTTATGCGAACGTGACGTATCGGCCTTTTACAAAGCATAATGCGGTAAATGGCTCCTTTGCTTCACTAAGCTATACTGGGATCTTTTCCTGTAGGTGGCTCGTAAGTTGGTGATCATTGAAGGAGACTTGGAACGCACAGAGGAACGAGCTGAGCTGGCAGAGTCGTGAGTATCTAGCTCCCCAAAAAGGATTGCTGCTC	CTTATGCGAACGTGACGTATCGGCCTTTTACAAAGCATAATGCGGTAAATGGCTCCTTTGCTTCACTAAGCTATACTGGGATCTTTTCCTGTAGGTGGCTCGTGAGTTGGTGATCATTGAAGGAGACTTGGAACGCACAGAGGAACGAGCTGAGCTGGCAGAGTCGTGAGTATCTAGCTCCCCAAAAAGGATTGCTGCTC	chr1:154145384	chr1:154145454	3684	720	5300	1054	34926	6800	3446	589	-0.0250867570609517	0.187888390450479	0	training
CM072092W	CM081457M	CTTATGCGAACGTGACGTATCGGCCTTTTACAAAGCATAATGCGGTAAATGGCTCCTTTGCTTCACTAAGCTATACTGGGATCTTTTCCTGTAGGTGGCTCGTAAGTTGGTGATCATTGAAGGAGACTTGGAACGCACAGAGGAACGAGCTGAGCTGGCAGAGTCGTGAGTATCTAGCTCCCCAAAAAGGATTGCTGCTC	CTTATGCGAACGTGACGTATCGGCCTTTTACAAAGCATAATGCGGTAAATGGCTCCTTTGCTTCACTAAGCTATACTGGGATCTTTTCCTGTAGGTGGCTGGTAAGTTGGTGATCATTGAAGGAGACTTGGAACGCACAGAGGAACGAGCTGAGCTGGCAGAGTCGTGAGTATCTAGCTCCCCAAAAAGGATTGCTGCTC	chr1:154145384	chr1:154145454	3684	570	5300	1057	34926	6385	3446	692	-0.366222254083991	-0.135464139790763	0	training
CM072092W	CM081458M	CTTATGCGAACGTGACGTATCGGCCTTTTACAAAGCATAATGCGGTAAATGGCTCCTTTGCTTCACTAAGCTATACTGGGATCTTTTCCTGTAGGTGGCTCGTAAGTTGGTGATCATTGAAGGAGACTTGGAACGCACAGAGGAACGAGCTGAGCTGGCAGAGTCGTGAGTATCTAGCTCCCCAAAAAGGATTGCTGCTC	CTTATGCGAACGTGACGTATCGGCCTTTTACAAAGCATAATGCGGTAAATGGCTCCTTTGCTTCACTAAGCTATACTGGGATCTTTTCCTGTAGGTGGCTTGTAAGTTGGTGATCATTGAAGGAGACTTGGAACGCACAGAGGAACGAGCTGAGCTGGCAGAGTCGTGAGTATCTAGCTCCCCAAAAAGGATTGCTGCTC	chr1:154145384	chr1:154145454	3684	581	5300	1037	34926	6341	3446	701	-0.311086527162109	-0.16408278924917	0	training
CM072092W	CM107908M	CTTATGCGAACGTGACGTATCGGCCTTTTACAAAGCATAATGCGGTAAATGGCTCCTTTGCTTCACTAAGCTATACTGGGATCTTTTCCTGTAGGTGGCTCGTAAGTTGGTGATCATTGAAGGAGACTTGGAACGCACAGAGGAACGAGCTGAGCTGGCAGAGTCGTGAGTATCTAGCTCCCCAAAAAGGATTGCTGCTC	CTTATGCGAACGTGACGTATCGGCCTTTTACAAAGCATAATGCGGTAAATGGCTCCTTTGCTTCACTAAGCTATACTGGGATCTTTTCCTGTAGGTGGCTCGTAAGTTGGTGATCATTGCAGGAGACTTGGAACGCACAGAGGAACGAGCTGAGCTGGCAGAGTCGTGAGTATCTAGCTCCCCAAAAAGGATTGCTGCTC	chr1:154145384	chr1:154145454	3684	886	5300	1178	34926	8036	3446	893	0.113758362971146	-0.171561333132055	0	training
CM980822W	CM065215M	CTTATGCGAACGTGAAGGAGAGTAGTTGAGGGGTGGAGAGGGGCTTGCTTTTCAGTCATTCCTCATTCTGTCCTCAGGAATGTCCCAAGCCTTTGAGTAGGGTAAGCATCATGGCTGGCAGCCTCACAGGATTGCTTCTACTTCAGGCAGTGTCGTGGGCATCAGGTGAGTGAGTCAAGGCAGTGAAAGGATTGCTGCTC	CTTATGCGAACGTGAAGGAGAGTAGTTGAGGGGTGGAGAGGGGCTTGCTTTTCAGTCATTCCTCATTCTGTCCTCAGGAATGTCCCAGGCCTTTGAGTAGGGTAAGCATCATGGCTGGCAGCCTCACAGGATTGCTTCTACTTCAGGCAGTGTCGTGGGCATCAGGTGAGTGAGTCAAGGCAGTGAAAGGATTGCTGCTC	chr1:155210421	chr1:155210508	286	274	1081	592	54	58	1089	614	0.806858188287838	0.929786886310831	0	training
CM980822W	CM980822M	CTTATGCGAACGTGAAGGAGAGTAGTTGAGGGGTGGAGAGGGGCTTGCTTTTCAGTCATTCCTCATTCTGTCCTCAGGAATGTCCCAAGCCTTTGAGTAGGGTAAGCATCATGGCTGGCAGCCTCACAGGATTGCTTCTACTTCAGGCAGTGTCGTGGGCATCAGGTGAGTGAGTCAAGGCAGTGAAAGGATTGCTGCTC	CTTATGCGAACGTGAAGGAGAGTAGTTGAGGGGTGGAGAGGGGCTTGCTTTTCAGTCATTCCTCATTCTGTCCTCAGGAATGTCCCAAGCCTTTGAGTAGGGTAAGCATCATGGCTGGCAGCCTCACAGGATTGCTTCTACTTCAGGCAGTGTCGTGAGCATCAGGTGAGTGAGTCAAGGCAGTGAAAGGATTGCTGCTC	chr1:155210421	chr1:155210508	286	180	1081	563	54	28	1089	525	0.273141455205706	0.105082046057558	0	training
CM990974W	CM990974M	CTTATGCGAACGTGAGAGGGAGTAAGTGGGTGGGCATGGGAACTCAAGTGTGGGCCTGAGCCCTGTGACTCCCATCCGCTCTCCCCACAGCTACATCGAGAACCAGCAGCATCTGCAGCATCTGGAGCTCCGTGATCTGAGGGGCCTGGGGGAGCTGAGAAACCTGTGAGGGAAACGGGGACTGTAAAGGATTGCTGCTC	CTTATGCGAACGTGAGAGGGAGTAAGTGGGTGGGCATGGGAACTCAAGTGTGGGCCTGAGCCCTGTGACTCCCATCCGCTCTCCCCACAGCTACATCGAGAACCAGCAGCATCTGCAGCATCTGGAGCTCAGTGATCTGAGGGGCCTGGGGGAGCTGAGAAACCTGTGAGGGAAACGGGGACTGTAAAGGATTGCTGCTC	chr1:156834146	chr1:156834220	3	0	393	400	82	48	297	322	-Inf	-0.889187261210779	0	training
CM012794W	CM012794M	CTTATGCGAACGTGACTGGGAAACTGAGAGTGAGGCACCAGAAGTCTCTTTTCACTCATCAAATTCTCATTTTCTGGGTCTCTCAAATGTTTTCATGCTCTCAGGTATCTCTAAGGGACAGCAGTCTGGAGGCTGACCACGTTATTAGTGCCATTCCAGCTTCAGGTAATGGAATAGCCACCTTCAAAGGATTGCTGCTC	CTTATGCGAACGTGACTGGGAAACTGAGAGTGAGGCACCAGAAGTCTCTTTTCACTCATCAAATTCTCATTTTCTGGGTCTCTCAAATGTTTTCATGCTCTCAGGTATCTCTAAGGGACAGCAGTCTGGAGGCTGACCACGTTATTAGTGCCATTCCAGCTTCAAGTAATGGAATAGCCACCTTCAAAGGATTGCTGCTC	chr1:161139450	chr1:161139510	145	0	2543	870	2587	270	5679	2039	-Inf	-1.78247360522565	0	training
CM012794W	CM024483M	CTTATGCGAACGTGACTGGGAAACTGAGAGTGAGGCACCAGAAGTCTCTTTTCACTCATCAAATTCTCATTTTCTGGGTCTCTCAAATGTTTTCATGCTCTCAGGTATCTCTAAGGGACAGCAGTCTGGAGGCTGACCACGTTATTAGTGCCATTCCAGCTTCAGGTAATGGAATAGCCACCTTCAAAGGATTGCTGCTC	CTTATGCGAACGTGACTGGGAAACTGAGAGTGAGGCACCAGAAGTCTCTTTTCACTCATCAAATTCTCATTTTCTGGGTCTCTCAAATGTTTTCATGCTCTCAGGTATCTCTAAGGGACAGCAGTCTGGAGGCTGACCACGTTATTATTGCCATTCCAGCTTCAGGTAATGGAATAGCCACCTTCAAAGGATTGCTGCTC	chr1:161139450	chr1:161139510	145	54	2543	1112	2587	1072	5679	2350	-0.231646913884867	0.00200100674553056	0	training
CM012794W	CM992415M	CTTATGCGAACGTGACTGGGAAACTGAGAGTGAGGCACCAGAAGTCTCTTTTCACTCATCAAATTCTCATTTTCTGGGTCTCTCAAATGTTTTCATGCTCTCAGGTATCTCTAAGGGACAGCAGTCTGGAGGCTGACCACGTTATTAGTGCCATTCCAGCTTCAGGTAATGGAATAGCCACCTTCAAAGGATTGCTGCTC	CTTATGCGAACGTGACTGGGAAACTGAGAGTGAGGCACCAGAAGTCTCTTTTCACTCATCAAATTCTCATTTTCTGGGTCTCTCAAATGTTTTCATGCTCTCAGGTATCTCTAAGGGACAGCAGTCTGGAGGCTGACCACGATATTAGTGCCATTCCAGCTTCAGGTAATGGAATAGCCACCTTCAAAGGATTGCTGCTC	chr1:161139450	chr1:161139510	145	77	2543	846	2587	926	5679	1957	0.674679344250124	0.054797200373553	0	training
CM0911073W	CM0911073M	CTTATGCGAACGTGACACTGAAGGCCTTGAAGACAGAGACTGGAACATTTGTCACTGTATGTCAGCCAAGGCCTAGGACATCAATAATAAACTTTTCCCTGCATCCTCTCCTCTCTTCTCAGAACTGCATTCCCCAGTATACACTAGGTCACTGGCAAAAACTAGGTAAGTTGGGAAAACAGCTGAAAGGATTGCTGCTC	CTTATGCGAACGTGACACTGAAGGCCTTGAAGACAGAGACTGGAACATTTGTCACTGTATGTCAGCCAAGGCCTAGGACATCAATAATAAACTTTTCCCTGCATCCTCTCCTCTCTTCTCAGAACTGCATTCCCCAGTATACACTAGGTCACTGGTAAAAACTAGGTAAGTTGGGAAAACAGCTGAAAGGATTGCTGCTC	chr1:161140697	chr1:161140739	38	4	2135	1125	575	241	1854	1260	-2.32361644504013	-0.697311299363524	0	training
CM0911073W	CM992420M	CTTATGCGAACGTGACACTGAAGGCCTTGAAGACAGAGACTGGAACATTTGTCACTGTATGTCAGCCAAGGCCTAGGACATCAATAATAAACTTTTCCCTGCATCCTCTCCTCTCTTCTCAGAACTGCATTCCCCAGTATACACTAGGTCACTGGCAAAAACTAGGTAAGTTGGGAAAACAGCTGAAAGGATTGCTGCTC	CTTATGCGAACGTGACACTGAAGGCCTTGAAGACAGAGACTGGAACATTTGTCACTGTATGTCAGCCAAGGCCTAGGACATCAATAATAAACTTTTCCCTGCATCCTCTCCTCTCTTCTCAGAACTGCATTCCCCAGTATACACTAGGTCACTGACAAAAACTAGGTAAGTTGGGAAAACAGCTGAAAGGATTGCTGCTC	chr1:161140697	chr1:161140739	38	15	2135	1136	575	182	1854	1064	-0.430763682831896	-0.8584804125087	0	training
CM010350W	CM010350M	CTTATGCGAACGTGAAAAGTGGGGGAGTAGGCCATCATAGGACCTGGGGGCCTGGGACTTTGACACTAATTCCCAGCACGTTCTATGAAGATGTTTGAGTTCTACGAGCGAGTGTCTGGAGCCCGAATGCATGCTGCTTATATCCGGCCAGGAGGAGTGCACCAGGTGAGCAGGTCCCCGGCTTCAAAGGATTGCTGCTC	CTTATGCGAACGTGAAAAGTGGGGGAGTAGGCCATCATAGGACCTGGGGGCCTGGGACTTTGACACTAATTCCCAGCACGTTCTATGAAGATGTTTGAGTTCTACGAGCGAGTGTCTGGAGCCCGAATGCATGCTGCTTATATCCAGCCAGGAGGAGTGCACCAGGTGAGCAGGTCCCCGGCTTCAAAGGATTGCTGCTC	chr1:161179647	chr1:161179721	71	11	1633	437	265	47	1673	477	-0.788495894806288	-0.684883423740083	0	training
CM010350W	CM010351M	CTTATGCGAACGTGAAAAGTGGGGGAGTAGGCCATCATAGGACCTGGGGGCCTGGGACTTTGACACTAATTCCCAGCACGTTCTATGAAGATGTTTGAGTTCTACGAGCGAGTGTCTGGAGCCCGAATGCATGCTGCTTATATCCGGCCAGGAGGAGTGCACCAGGTGAGCAGGTCCCCGGCTTCAAAGGATTGCTGCTC	CTTATGCGAACGTGAAAAGTGGGGGAGTAGGCCATCATAGGACCTGGGGGCCTGGGACTTTGACACTAATTCCCAGCACGTTCTATGAAGATGTTTGAGTTCTACGAGCGAGTGTCTGGAGCCCGAATGCATGCTGCTTATATCCGGCAAGGAGGAGTGCACCAGGTGAGCAGGTCCCCGGCTTCAAAGGATTGCTGCTC	chr1:161179647	chr1:161179721	71	9	1633	461	265	85	1673	510	-1.15513598293001	0.0734106798666351	0	training
CM010350W	CM045974M	CTTATGCGAACGTGAAAAGTGGGGGAGTAGGCCATCATAGGACCTGGGGGCCTGGGACTTTGACACTAATTCCCAGCACGTTCTATGAAGATGTTTGAGTTCTACGAGCGAGTGTCTGGAGCCCGAATGCATGCTGCTTATATCCGGCCAGGAGGAGTGCACCAGGTGAGCAGGTCCCCGGCTTCAAAGGATTGCTGCTC	CTTATGCGAACGTGAAAAGTGGGGGAGTAGGCCATCATAGGACCTGGGGGCCTGGGACTTTGACACTAATTCCCAGCACGTTCTATGAAGATGTTTGAGTTCTACGAGCGAGTGTCTGGAGCCCGAATGCATGTTGCTTATATCCGGCCAGGAGGAGTGCACCAGGTGAGCAGGTCCCCGGCTTCAAAGGATTGCTGCTC	chr1:161179647	chr1:161179721	71	5	1633	395	265	13	1673	455	-1.78021879212009	-2.47090983635718	0	training
CM010350W	CM109823M	CTTATGCGAACGTGAAAAGTGGGGGAGTAGGCCATCATAGGACCTGGGGGCCTGGGACTTTGACACTAATTCCCAGCACGTTCTATGAAGATGTTTGAGTTCTACGAGCGAGTGTCTGGAGCCCGAATGCATGCTGCTTATATCCGGCCAGGAGGAGTGCACCAGGTGAGCAGGTCCCCGGCTTCAAAGGATTGCTGCTC	CTTATGCGAACGTGAAAAGTGGGGGAGTAGGCCATCATAGGACCTGGGGGCCTGGGACTTTGACACTAATTCCCAGCACGTTCTATGAAGATGTTTGAGTTCTACGAGCGAGTGTCTGGAGCCTGAATGCATGCTGCTTATATCCGGCCAGGAGGAGTGCACCAGGTGAGCAGGTCCCCGGCTTCAAAGGATTGCTGCTC	chr1:161179647	chr1:161179721	71	13	1633	449	265	51	1673	417	-0.586569960543042	-0.373105050885377	0	training
CM109825W	CM010352M	CTTATGCGAACGTGAGGTTTTGTTGGCAGAGAAAAATACTCTTCATGTTAATACAGACACCCAACCTTCTTCCTTGAACAGGGAGAGTTTGGGGTGTACCTGGTGTCTGATGGCAGCAGCCGCCCTTATCGATGCAAGATCAAGGCTCCTGGTTTTGCCCATCTGGTAAGAATCAATCCCAGTAAAAAGGATTGCTGCTC	CTTATGCGAACGTGAGGTTTTGTTGGCAGAGAAAAATACTCTTCATGTTAATACAGACACCCAACCTTCTTCCTTGAACAGGGAGAGTTTGGGGTGTACCTGGTGCCTGATGGCAGCAGCCGCCCTTATCGATGCAAGATCAAGGCTCCTGGTTTTGCCCATCTGGTAAGAATCAATCCCAGTAAAAAGGATTGCTGCTC	chr1:161183439	chr1:161183522	179	70	426	232	927	364	798	390	-0.477804135221024	-0.315716265954099	0	training
CM109825W	CM109825M	CTTATGCGAACGTGAGGTTTTGTTGGCAGAGAAAAATACTCTTCATGTTAATACAGACACCCAACCTTCTTCCTTGAACAGGGAGAGTTTGGGGTGTACCTGGTGTCTGATGGCAGCAGCCGCCCTTATCGATGCAAGATCAAGGCTCCTGGTTTTGCCCATCTGGTAAGAATCAATCCCAGTAAAAAGGATTGCTGCTC	CTTATGCGAACGTGAGGTTTTGTTGGCAGAGAAAAATACTCTTCATGTTAATACAGACACCCAACCTTCTTCCTTGAACAGGGAGAGTTTGGGGTGTACCTGGTGTCTGATGGCAGCAGCCGCCCTTATCGATGCAAGATCAAGTCTCCTGGTTTTGCCCATCTGGTAAGAATCAATCCCAGTAAAAAGGATTGCTGCTC	chr1:161183439	chr1:161183522	179	103	426	246	927	445	798	507	-0.00512013519443968	-0.404361003552765	0	training
CM0911009W	CM0911009M	CTTATGCGAACGTGAAACCTGACCTTGGTTGAGGTTTTTATGAACTCTTCTTTCTCCTCCCACCTTGCAAGTCTTAACTAACATTGTTGCCATCTCAATCTCCCTAGGCTGGTTTGGACAAGATGTCTAAGGGACACATGTTGGCAGATGTCGTTGCCATCATAGGTACGAGGCCTATTGTGTAGAAAGGATTGCTGCTC	CTTATGCGAACGTGAAACCTGACCTTGGTTGAGGTTTTTATGAACTCTTCTTTCTCCTCCCACCTTGCAAGTCTTAACTAACATTGTTGCCATCTCAATCTCCCTAGGCTGGTTTGGACAAGATGTCTAAGGGACACATGTTGGCAAATGTCGTTGCCATCATAGGTACGAGGCCTATTGTGTAGAAAGGATTGCTGCTC	chr1:161183654	chr1:161183711	640	47	2426	1386	4682	1897	2163	1134	-2.95968695022643	-0.371792230680787	0	training
CM0911009W	CM106217M	CTTATGCGAACGTGAAACCTGACCTTGGTTGAGGTTTTTATGAACTCTTCTTTCTCCTCCCACCTTGCAAGTCTTAACTAACATTGTTGCCATCTCAATCTCCCTAGGCTGGTTTGGACAAGATGTCTAAGGGACACATGTTGGCAGATGTCGTTGCCATCATAGGTACGAGGCCTATTGTGTAGAAAGGATTGCTGCTC	CTTATGCGAACGTGAAACCTGACCTTGGTTGAGGTTTTTATGAACTCTTCTTTCTCCTCCCACCTTGCAAGTCTTAACTAACATTGTTGCCATCTCAATCTCCCTAGGCTGGTTTGGACAAGATGTCTAAGGGACACAAGTTGGCAGATGTCGTTGCCATCATAGGTACGAGGCCTATTGTGTAGAAAGGATTGCTGCTC	chr1:161183654	chr1:161183711	640	408	2426	982	4682	1988	2163	1013	0.655281867889951	-0.141407686388886	0	training
CM104290W	CM004056M	CTTATGCGAACGTGAGGTGGGAGGGCCAAGGGGAAGAGGAAGCTGTGTCCGCGGTGCAAGGGGTTCCGGCGAGGCCAAACGTACAGCAGTCTCTCTTCTTGCAGTGCTATGGAGAAGGGGAAATTGCACAAGCCAGGAAAGGACGCGTCGAAGCGCGGGCGGCAGGTTAGCGGGACTTGGGGCCTAAAGGATTGCTGCTC	CTTATGCGAACGTGAGGTGGGAGGGCCAAGGGGAAGAGGAAGCTGTGTCCGCGGTGCAAGGGGTTCCGGCGAGGCCAAACGTACAGCAGTCTCTCTTCTTGCAGTGCTATGGAGAAGGGGAAATTGCACAAGCCATGAAAGGACGCGTCGAAGCGCGGGCGGCAGGTTAGCGGGACTTGGGGCCTAAAGGATTGCTGCTC	chr1:161275898	chr1:161275958	291	251	894	475	108	74	347	163	0.699015529007496	0.544629561812664	0	training
CM104290W	CM104290M	CTTATGCGAACGTGAGGTGGGAGGGCCAAGGGGAAGAGGAAGCTGTGTCCGCGGTGCAAGGGGTTCCGGCGAGGCCAAACGTACAGCAGTCTCTCTTCTTGCAGTGCTATGGAGAAGGGGAAATTGCACAAGCCAGGAAAGGACGCGTCGAAGCGCGGGCGGCAGGTTAGCGGGACTTGGGGCCTAAAGGATTGCTGCTC	CTTATGCGAACGTGAGGTGGGAGGGCCAAGGGGAAGAGGAAGCTGTGTCCGCGGTGCAAGGGGTTCCGGCGAGGCCAAACGTACAGCAGTCTCTCTTCTTGCAGTGCTATGGAGAAGGGGAAATTGCACATGCCAGGAAAGGACGCGTCGAAGCGCGGGCGGCAGGTTAGCGGGACTTGGGGCCTAAAGGATTGCTGCTC	chr1:161275898	chr1:161275958	291	129	894	619	108	81	347	172	-0.643312665515977	0.597489598597319	0	training
CM056401W	CM056401M	CTTATGCGAACGTGATTAATCTATCCCTTCACCCCTAAAAATAGAGAAGTTGATATACTAAAGTTGATCTCTAAATGTGTATTGATTTTTGATTCTCTTATCTTGCAGACACGTTGGTCGTCATTGCCTCCGAGCCCACTTTAGCCCTCAGCTCTGTATCAGAAAGTAAGTTTCTAAGTCTGGAGAAAGGATTGCTGCTC	CTTATGCGAACGTGATTAATCTATCCCTTCACCCCTAAAAATAGAGAAGTTGATATACTAAAGTTGATCTCTAAATGTGTATTGATTTTTGATTCTCTTATCTTGCAGACACGTTGGTCGTCATTGACTCCGAGCCCACTTTAGCCCTCAGCTCTGTATCAGAAAGTAAGTTTCTAAGTCTGGAGAAAGGATTGCTGCTC	chr1:161293404	chr1:161293460	892	744	940	848	5508	5016	564	574	-0.113144596810473	-0.160346785609819	0	training
CM094765W	CM056399M	CTTATGCGAACGTGAGAATTAGTTTATATTTTTGCCAAGATAGACTCTCTACTATGGTGTCATCTTTTCCTTTTTAAAATTGTCTTTGTGTGTTTCTTTACAGTTGGTCTCTTCCCATGGCGATGTCCATCTGCCACCGTGGCACTGGTATTGCTTTGAGTGCAGGTATGTATATGTGTTTTTACAAAGGATTGCTGCTC	CTTATGCGAACGTGAGAATTAGTTTATATTTTTGCCAAGATAGACTCTCTACTATGGTGTCATCTTTTCCTTTTTAAAATTGTCTTTGTGTGTTTCTTTACAGTTGGTCTCTTCCCATGGCGATGTCCATCTGCCACTGTGGCACTGGTATTGCTTTGAGTGCAGGTATGTATATGTGTTTTTACAAAGGATTGCTGCTC	chr1:161310384	chr1:161310445	11388	1628	5037	893	61453	9912	4421	758	-0.310509142939055	-0.0881323681347485	0	training
CM094765W	CM092024M	CTTATGCGAACGTGAGAATTAGTTTATATTTTTGCCAAGATAGACTCTCTACTATGGTGTCATCTTTTCCTTTTTAAAATTGTCTTTGTGTGTTTCTTTACAGTTGGTCTCTTCCCATGGCGATGTCCATCTGCCACCGTGGCACTGGTATTGCTTTGAGTGCAGGTATGTATATGTGTTTTTACAAAGGATTGCTGCTC	CTTATGCGAACGTGAGAATTAGTTTATATTTTTGCCAAGATAGACTCTCTACTATGGTGTCATCTTTTCCTTTTTAAAATTGTCTTTGTGTGTTTCTTTACAGTTGATCTCTTCCCATGGCGATGTCCATCTGCCACCGTGGCACTGGTATTGCTTTGAGTGCAGGTATGTATATGTGTTTTTACAAAGGATTGCTGCTC	chr1:161310384	chr1:161310445	11388	1563	5037	789	61453	10416	4421	767	-0.190657189097873	-0.0336078364415563	0	training
CM094765W	CM092187M	CTTATGCGAACGTGAGAATTAGTTTATATTTTTGCCAAGATAGACTCTCTACTATGGTGTCATCTTTTCCTTTTTAAAATTGTCTTTGTGTGTTTCTTTACAGTTGGTCTCTTCCCATGGCGATGTCCATCTGCCACCGTGGCACTGGTATTGCTTTGAGTGCAGGTATGTATATGTGTTTTTACAAAGGATTGCTGCTC	CTTATGCGAACGTGAGAATTAGTTTATATTTTTGCCAAGATAGACTCTCTACTATGGTGTCATCTTTTCCTTTTTAAAATTGTCTTTGTGTGTTTCTTTACAGTTGGTCTCTTCCCATGGCGATGTCCATCTGGCACCGTGGCACTGGTATTGCTTTGAGTGCAGGTATGTATATGTGTTTTTACAAAGGATTGCTGCTC	chr1:161310384	chr1:161310445	11388	1738	5037	793	61453	10890	4421	777	-0.0448424509736574	0.0119067430923009	0	training
CM094765W	CM092188M	CTTATGCGAACGTGAGAATTAGTTTATATTTTTGCCAAGATAGACTCTCTACTATGGTGTCATCTTTTCCTTTTTAAAATTGTCTTTGTGTGTTTCTTTACAGTTGGTCTCTTCCCATGGCGATGTCCATCTGCCACCGTGGCACTGGTATTGCTTTGAGTGCAGGTATGTATATGTGTTTTTACAAAGGATTGCTGCTC	CTTATGCGAACGTGAGAATTAGTTTATATTTTTGCCAAGATAGACTCTCTACTATGGTGTCATCTTTTCCTTTTTAAAATTGTCTTTGTGTGTTTCTTTACAGTTGGTCTCTTCCCATGGCGATGTCCATCTGCCACCGTGGCACTGATATTGCTTTGAGTGCAGGTATGTATATGTGTTTTTACAAAGGATTGCTGCTC	chr1:161310384	chr1:161310445	11388	2049	5037	1064	61453	12682	4421	954	-0.231455928574022	-0.0643895966041927	0	training
CM094765W	CM094765M	CTTATGCGAACGTGAGAATTAGTTTATATTTTTGCCAAGATAGACTCTCTACTATGGTGTCATCTTTTCCTTTTTAAAATTGTCTTTGTGTGTTTCTTTACAGTTGGTCTCTTCCCATGGCGATGTCCATCTGCCACCGTGGCACTGGTATTGCTTTGAGTGCAGGTATGTATATGTGTTTTTACAAAGGATTGCTGCTC	CTTATGCGAACGTGAGAATTAGTTTATATTTTTGCCAAGATAGACTCTCTACTATGGTGTCATCTTTTCCTTTTTAAAATTGTCTTTGTGTGTTTCTTTACAGTTGGTCTCTTCCCATGGCGATGTCCATCTGCCACCATGGCACTGGTATTGCTTTGAGTGCAGGTATGTATATGTGTTTTTACAAAGGATTGCTGCTC	chr1:161310384	chr1:161310445	11388	1429	5037	789	61453	9344	4421	719	-0.319969051001721	-0.097062203663539	0	training
CM094765W	CM094766M	CTTATGCGAACGTGAGAATTAGTTTATATTTTTGCCAAGATAGACTCTCTACTATGGTGTCATCTTTTCCTTTTTAAAATTGTCTTTGTGTGTTTCTTTACAGTTGGTCTCTTCCCATGGCGATGTCCATCTGCCACCGTGGCACTGGTATTGCTTTGAGTGCAGGTATGTATATGTGTTTTTACAAAGGATTGCTGCTC	CTTATGCGAACGTGAGAATTAGTTTATATTTTTGCCAAGATAGACTCTCTACTATGGTGTCATCTTTTCCTTTTTAAAATTGTCTTTGTGTGTTTCTTTACAGTTGGTCTCTTCCCATGGCGATGTCCATCTGCCACCGTGGCACTGGTATTGCTTTGAGTGCACGTATGTATATGTGTTTTTACAAAGGATTGCTGCTC	chr1:161310384	chr1:161310445	11388	1654	5037	719	61453	7998	4421	798	0.0250177966478976	-0.471860172516475	0	training
CM104093W	CM104093M	CTTATGCGAACGTGACTTTACCCTTTGGAACTTTCTGGGATTAGGGACACTTGCTACCCCTCCTCTCAATGAGTGTTTGCTTCTCCCCCACAGTACGTAGGAAGCCTGGACGTGCCAAGGCCCAACAGCAGGGTGGAGATCGTGGCTGCCATGCGCCGGATACGGGTGAGTGGCCAGAGGTGGACAAAGGATTGCTGCTC	CTTATGCGAACGTGACTTTACCCTTTGGAACTTTCTGGGATTAGGGACACTTGCTACCCCTCCTCTCAATGAGTGTTTGCTTCTCCCCCACAGTACATAGGAAGCCTGGACGTGCCAAGGCCCAACAGCAGGGTGGAGATCGTGGCTGCCATGCGCCGGATACGGGTGAGTGGCCAGAGGTGGACAAAGGATTGCTGCTC	chr1:162124195	chr1:162124266	504	495	768	711	5103	4518	408	385	0.0852615425687964	-0.091950664602225	0	training
CM109828W	CM109828M	CTTATGCGAACGTGATTTTAAGGTTCATTTTAACTTTCAACACTGAATGCTCCTCTTGACCATCTGATCAGTATGTGCTTTGTTGTGACAGTATCCTATCATGTACAGCACGGACCCTGAAAATGGGCACATCTTCAACTGCATTCAGCGAGCCCACCAGAACACGTGAGTGTCGGCCCTGCCGGAAAGGATTGCTGCTC	CTTATGCGAACGTGATTTTAAGGTTCATTTTAACTTTCAACACTGAATGCTCCTCTTGACCATCTGATCAGTATGTGCTTTGTTGTGACAGTATCCTATCATGTACAGCATGGACCCTGAAAATGGGCACATCTTCAACTGCATTCAGCGAGCCCACCAGAACACGTGAGTGTCGGCCCTGCCGGAAAGGATTGCTGCTC	chr1:165620251	chr1:165620324	673	692	1363	1509	2637	2723	990	1007	-0.106641710695066	0.0217361581394231	0	training
CM061679W	CM061679M	CTTATGCGAACGTGAAGGGCTGTCCCTCGGGTCGCCGCGCGCCCTGGCACCCCGGCTCCCCTGCGCGCCCTCGCGGAGCAGTAACGCGCTTTGCTTTCTGTGTTGCAGTTCAGCAGGAGCGCAGACGCCCCCGCGTACCAGCAGGGCCAGAACCAGCTCTATAACGTAAGTCAGCCTCGCCGTAGAAAGGATTGCTGCTC	CTTATGCGAACGTGAAGGGCTGTCCCTCGGGTCGCCGCGCGCCCTGGCACCCCGGCTCCCCTGCGCGCCCTCGCGGAGCAGTAACGCGCTTTGCTTTCTGTGTTGCAGTTCAGCAGGAGCGCAGACGCCCCCGCGTACCAGCAGGGCCAGAACTAGCTCTATAACGTAAGTCAGCCTCGCCGTAGAAAGGATTGCTGCTC	chr1:167408581	chr1:167408637	341	256	655	649	1914	723	646	708	-0.400351500598498	-1.53673847292398	0	training
CM071687W	CM071687M	CTTATGCGAACGTGAGCATTGCTTTAAACTTTTGGGGAAAAGTGTGTATGTCTTCCTAGAATCATAACTCAATTAATGCTATTTCTCAATTGTAGATATTTTCAGGTTGCCCGATGTTATCGAGATGAAGGTTCAAGACCAGACAGACAGCCTGAGTTTACTCAGGTACAAAGTTATATTCACTTAAAGGATTGCTGCTC	CTTATGCGAACGTGAGCATTGCTTTAAACTTTTGGGGAAAAGTGTGTATGTCTTCCTAGAATCATAACTCAATTAATGCTATTTCTCAATTGTAGATATTTTCAGGTTGCCTGATGTTATCGAGATGAAGGTTCAAGACCAGACAGACAGCCTGAGTTTACTCAGGTACAAAGTTATATTCACTTAAAGGATTGCTGCTC	chr1:173807328	chr1:173807397	1515	718	1824	871	3251	1545	1622	775	-0.0109009389713848	-0.00777111384294567	0	training
CM071687W	CM071689M	CTTATGCGAACGTGAGCATTGCTTTAAACTTTTGGGGAAAAGTGTGTATGTCTTCCTAGAATCATAACTCAATTAATGCTATTTCTCAATTGTAGATATTTTCAGGTTGCCCGATGTTATCGAGATGAAGGTTCAAGACCAGACAGACAGCCTGAGTTTACTCAGGTACAAAGTTATATTCACTTAAAGGATTGCTGCTC	CTTATGCGAACGTGAGCATTGCTTTAAACTTTTGGGGAAAAGTGTGTATGTCTTCCTAGAATCATAACTCAATTAATGCTATTTCTCAATTGTAGATATTTTCAGGTTGCCCAATGTTATCGAGATGAAGGTTCAAGACCAGACAGACAGCCTGAGTTTACTCAGGTACAAAGTTATATTCACTTAAAGGATTGCTGCTC	chr1:173807328	chr1:173807397	1515	403	1824	804	3251	742	1622	782	-0.728627726846533	-1.07885915715963	1	training
CM071693W	CM071693M	CTTATGCGAACGTGATCATCTAAGCCTAGATGGTGGCACTTAGTGGACCTTCAAAATATATTTAAACTGAATTATCTTTTGAATTTCAGGAGGATGTGAAAATGCTCTCCCATCTGCTCCAGGCTTTAGATTATGGGGCACCCCCTCATGGAGGAATTGCCTTAGGTAAACAACTTTTCCTTTTAAAAGGATTGCTGCTC	CTTATGCGAACGTGATCATCTAAGCCTAGATGGTGGCACTTAGTGGACCTTCAAAATATATTTAAACTGAATTATCTTTTGAATTTCAGGAGGTTGTGAAAATGCTCTCCCATCTGCTCCAGGCTTTAGATTATGGGGCACCCCCTCATGGAGGAATTGCCTTAGGTAAACAACTTTTCCTTTTAAAAGGATTGCTGCTC	chr1:173825804	chr1:173825879	276	165	567	541	383	183	464	525	-0.67448210141694	-1.24369336106683	0	training
CM113685W	CM002222M	CTTATGCGAACGTGATCTCTTAATCCAAACTGAATTCCCATCTGTGGGTTGAAGCCAACTTTCTCCCATCTCACAAAGACTTCTCCGGTCTTCCTTCCAGGTATTGTTGCAGAAGGCCGAGATGACCTCTATGTCTCAGATGCATTCCATAAGGCATTTCTTGAGGTGAGTACACCTTCCCCACTAAAGGATTGCTGCTC	CTTATGCGAACGTGATCTCTTAATCCAAACTGAATTCCCATCTGTGGGTTGAAGCCAACTTTCTCCCATCTCACAAAGACTTCTCCGGTCTTCCTTCCAGGTATTGTTGCAGAAGGCCGAGATGACCTCTATGTCCCAGATGCATTCCATAAGGCATTTCTTGAGGTGAGTACACCTTCCCCACTAAAGGATTGCTGCTC	chr1:173876588	chr1:173876652	9370	1050	7454	860	82303	10217	6863	769	-0.0420534658536748	0.147810474978756	0	training
CM113685W	CM010771M	CTTATGCGAACGTGATCTCTTAATCCAAACTGAATTCCCATCTGTGGGTTGAAGCCAACTTTCTCCCATCTCACAAAGACTTCTCCGGTCTTCCTTCCAGGTATTGTTGCAGAAGGCCGAGATGACCTCTATGTCTCAGATGCATTCCATAAGGCATTTCTTGAGGTGAGTACACCTTCCCCACTAAAGGATTGCTGCTC	CTTATGCGAACGTGATCTCTTAATCCAAACTGAATTCCCATCTGTGGGTTGAAGCCAACTTTCTCCCATCTCACAAAGACTTCTCCGGTCTTCCTTCCAGGTATTGTTGCAGAAGGCCGAGATGACCTCTATGTCTGAGATGCATTCCATAAGGCATTTCTTGAGGTGAGTACACCTTCCCCACTAAAGGATTGCTGCTC	chr1:173876588	chr1:173876652	9370	1345	7454	1035	82303	10971	6863	1024	0.0479411762395997	-0.162626346958418	0	training
CM113685W	CM045587M	CTTATGCGAACGTGATCTCTTAATCCAAACTGAATTCCCATCTGTGGGTTGAAGCCAACTTTCTCCCATCTCACAAAGACTTCTCCGGTCTTCCTTCCAGGTATTGTTGCAGAAGGCCGAGATGACCTCTATGTCTCAGATGCATTCCATAAGGCATTTCTTGAGGTGAGTACACCTTCCCCACTAAAGGATTGCTGCTC	CTTATGCGAACGTGATCTCTTAATCCAAACTGAATTCCCATCTGTGGGTTGAAGCCAACTTTCTCCCATCTCACAAAGACTTCTCCGGTCTTCCTTCCAGGTATTGTTGCAGAAGGCCGAGATGACCTCTATGACTCAGATGCATTCCATAAGGCATTTCTTGAGGTGAGTACACCTTCCCCACTAAAGGATTGCTGCTC	chr1:173876588	chr1:173876652	9370	1068	7454	884	82303	10115	6863	752	-0.0572408565215771	0.165586088747065	0	training
CM113685W	CM063134M	CTTATGCGAACGTGATCTCTTAATCCAAACTGAATTCCCATCTGTGGGTTGAAGCCAACTTTCTCCCATCTCACAAAGACTTCTCCGGTCTTCCTTCCAGGTATTGTTGCAGAAGGCCGAGATGACCTCTATGTCTCAGATGCATTCCATAAGGCATTTCTTGAGGTGAGTACACCTTCCCCACTAAAGGATTGCTGCTC	CTTATGCGAACGTGATCTCTTAATCCAAACTGAATTCCCATCTGTGGGTTGAAGCCAACTTTCTCCCATCTCACAAAGACTTCTCCGGTCTTCCTTCCAGGTATTGTTGCAGAAGGCCGAGATGACCTCTATGTCTCAGATGCATTCCATAAGCCATTTCTTGAGGTGAGTACACCTTCCCCACTAAAGGATTGCTGCTC	chr1:173876588	chr1:173876652	9370	1194	7454	927	82303	9992	6863	746	0.0351273638215749	0.159492182331777	0	training
CM113685W	CM067460M	CTTATGCGAACGTGATCTCTTAATCCAAACTGAATTCCCATCTGTGGGTTGAAGCCAACTTTCTCCCATCTCACAAAGACTTCTCCGGTCTTCCTTCCAGGTATTGTTGCAGAAGGCCGAGATGACCTCTATGTCTCAGATGCATTCCATAAGGCATTTCTTGAGGTGAGTACACCTTCCCCACTAAAGGATTGCTGCTC	CTTATGCGAACGTGATCTCTTAATCCAAACTGAATTCCCATCTGTGGGTTGAAGCCAACTTTCTCCCATCTCACAAAGACTTCTCCGGTCTTCCTTCCAGGTATTGTTGCAGAAGGCCGAGATGACCTCTAAGTCTCAGATGCATTCCATAAGGCATTTCTTGAGGTGAGTACACCTTCCCCACTAAAGGATTGCTGCTC	chr1:173876588	chr1:173876652	9370	1103	7454	985	82303	11130	6863	958	-0.166797067570055	-0.0457496325278007	0	training
CM113685W	CM092276M	CTTATGCGAACGTGATCTCTTAATCCAAACTGAATTCCCATCTGTGGGTTGAAGCCAACTTTCTCCCATCTCACAAAGACTTCTCCGGTCTTCCTTCCAGGTATTGTTGCAGAAGGCCGAGATGACCTCTATGTCTCAGATGCATTCCATAAGGCATTTCTTGAGGTGAGTACACCTTCCCCACTAAAGGATTGCTGCTC	CTTATGCGAACGTGATCTCTTAATCCAAACTGAATTCCCATCTGTGGGTTGAAGCCAACTTTCTCCCATCTCACAAAGACTTCTCCGGTCTTCCTTCCAGGTATTGTTGCAGAAGGCCGAGATGACCTCTATGTCTCAGATGCATCCCATAAGGCATTTCTTGAGGTGAGTACACCTTCCCCACTAAAGGATTGCTGCTC	chr1:173876588	chr1:173876652	9370	1252	7454	977	82303	10057	6863	855	0.0277698661465337	-0.027901975412617	0	training
CM113685W	CM113684M	CTTATGCGAACGTGATCTCTTAATCCAAACTGAATTCCCATCTGTGGGTTGAAGCCAACTTTCTCCCATCTCACAAAGACTTCTCCGGTCTTCCTTCCAGGTATTGTTGCAGAAGGCCGAGATGACCTCTATGTCTCAGATGCATTCCATAAGGCATTTCTTGAGGTGAGTACACCTTCCCCACTAAAGGATTGCTGCTC	CTTATGCGAACGTGATCTCTTAATCCAAACTGAATTCCCATCTGTGGGTTGAAGCCAACTTTCTCCCATCTCACAAAGACTTCTCCGGTCTTCCTTCCAGGTACTGTTGCAGAAGGCCGAGATGACCTCTATGTCTCAGATGCATTCCATAAGGCATTTCTTGAGGTGAGTACACCTTCCCCACTAAAGGATTGCTGCTC	chr1:173876588	chr1:173876652	9370	886	7454	848	82303	9508	6863	822	-0.26679179482588	-0.0521021547601904	0	training
CM113685W	CM113685M	CTTATGCGAACGTGATCTCTTAATCCAAACTGAATTCCCATCTGTGGGTTGAAGCCAACTTTCTCCCATCTCACAAAGACTTCTCCGGTCTTCCTTCCAGGTATTGTTGCAGAAGGCCGAGATGACCTCTATGTCTCAGATGCATTCCATAAGGCATTTCTTGAGGTGAGTACACCTTCCCCACTAAAGGATTGCTGCTC	CTTATGCGAACGTGATCTCTTAATCCAAACTGAATTCCCATCTGTGGGTTGAAGCCAACTTTCTCCCATCTCACAAAGACTTCTCCGGTCTTCCTTCCAGGTATTGTTGCAGAAGGCCGAGATGACCTCTATGTCTCAGATGCATTCCGTAAGGCATTTCTTGAGGTGAGTACACCTTCCCCACTAAAGGATTGCTGCTC	chr1:173876588	chr1:173876652	9370	1469	7454	1060	82303	12773	6863	1039	0.140735902288019	0.0357960928680068	0	training
CM113685W	CM930056M	CTTATGCGAACGTGATCTCTTAATCCAAACTGAATTCCCATCTGTGGGTTGAAGCCAACTTTCTCCCATCTCACAAAGACTTCTCCGGTCTTCCTTCCAGGTATTGTTGCAGAAGGCCGAGATGACCTCTATGTCTCAGATGCATTCCATAAGGCATTTCTTGAGGTGAGTACACCTTCCCCACTAAAGGATTGCTGCTC	CTTATGCGAACGTGATCTCTTAATCCAAACTGAATTCCCATCTGTGGGTTGAAGCCAACTTTCTCCCATCTCACAAAGACTTCTCCGGTCTTCCTTCCAGGTATTGTTGCAGAAGGCTGAGATGACCTCTATGTCTCAGATGCATTCCATAAGGCATTTCTTGAGGTGAGTACACCTTCCCCACTAAAGGATTGCTGCTC	chr1:173876588	chr1:173876652	9370	610	7454	899	82303	9791	6863	846	-0.889546101881898	-0.0513071110243158	0	training
CM077317W	CM000585M	CTTATGCGAACGTGAAAGTCTGTGTGAAAGCTTTGGCCCCTAAATCATGGCTGCACACCTACATACCTGCATTCTTTCTTTTTCAGTAAAGATGTGAGGTTGCCAGCTGGGCTTCAGCACTCACTGGCTGTGGAGGCTGAAGCGCAAAGACAAGCCAAAGTGCGGGTGAGCACTCCATCCTCCCAAAAGGATTGCTGCTC	CTTATGCGAACGTGAAAGTCTGTGTGAAAGCTTTGGCCCCTAAATCATGGCTGCACACCTACATACCTGCATTCTTTCTTTTTCAGTAAAGATGTGAGGTTGCCAGCTGGGCTTCAGCACTCACTGGCTGTGGAGGCTGAAGCGCAAAGACAAGCCAAAGTGTGGGTGAGCACTCCATCCTCCCAAAAGGATTGCTGCTC	chr1:179521738	chr1:179521816	956	68	3338	424	10843	1152	6039	758	-0.83655618193101	-0.240511429933456	0	training
CM077317W	CM021650M	CTTATGCGAACGTGAAAGTCTGTGTGAAAGCTTTGGCCCCTAAATCATGGCTGCACACCTACATACCTGCATTCTTTCTTTTTCAGTAAAGATGTGAGGTTGCCAGCTGGGCTTCAGCACTCACTGGCTGTGGAGGCTGAAGCGCAAAGACAAGCCAAAGTGCGGGTGAGCACTCCATCCTCCCAAAAGGATTGCTGCTC	CTTATGCGAACGTGAAAGTCTGTGTGAAAGCTTTGGCCCCTAAATCATGGCTGCACACCTACATACCTGCATTCTTTCTTTTTCAGTAAAGATGTGAGGTTGCCAGCTGGGCTTCAGCACTCACTGGCTGTGGAGGCTGAAGTGCAAAGACAAGCCAAAGTGCGGGTGAGCACTCCATCCTCCCAAAAGGATTGCTGCTC	chr1:179521738	chr1:179521816	956	34	3338	308	10843	918	6039	653	-1.37542226806271	-0.3529712313373	0	training
CM077317W	CM021651M	CTTATGCGAACGTGAAAGTCTGTGTGAAAGCTTTGGCCCCTAAATCATGGCTGCACACCTACATACCTGCATTCTTTCTTTTTCAGTAAAGATGTGAGGTTGCCAGCTGGGCTTCAGCACTCACTGGCTGTGGAGGCTGAAGCGCAAAGACAAGCCAAAGTGCGGGTGAGCACTCCATCCTCCCAAAAGGATTGCTGCTC	CTTATGCGAACGTGAAAGTCTGTGTGAAAGCTTTGGCCCCTAAATCATGGCTGCACACCTACATACCTGCATTCTTTCTTTTTCAGTAAAGATGTGAGGTTGCCAGCTGGGCTTCAGCACTCACTGGCTGTGGAGGCTGAAGCGCAAAGACAAGCCAAAATGCGGGTGAGCACTCCATCCTCCCAAAAGGATTGCTGCTC	chr1:179521738	chr1:179521816	956	133	3338	242	10843	740	6039	529	0.940320629608445	-0.36012484480239	0	training
CM077317W	CM035621M	CTTATGCGAACGTGAAAGTCTGTGTGAAAGCTTTGGCCCCTAAATCATGGCTGCACACCTACATACCTGCATTCTTTCTTTTTCAGTAAAGATGTGAGGTTGCCAGCTGGGCTTCAGCACTCACTGGCTGTGGAGGCTGAAGCGCAAAGACAAGCCAAAGTGCGGGTGAGCACTCCATCCTCCCAAAAGGATTGCTGCTC	CTTATGCGAACGTGAAAGTCTGTGTGAAAGCTTTGGCCCCTAAATCATGGCTGCACACCTACATACCTGCATTCTTTCTTTTTCAGTAAAGATGTGAGGTTGCCAGCTGGGCTTCAGCACTCACTGGCTGTGGAGGCTGAAGCGCAAAGACAAGCCAAAGTGCAGGTGAGCACTCCATCCTCCCAAAAGGATTGCTGCTC	chr1:179521738	chr1:179521816	956	215	3338	346	10843	1415	6039	633	1.11746605333459	0.316142255086227	0	training
CM077317W	CM044691M	CTTATGCGAACGTGAAAGTCTGTGTGAAAGCTTTGGCCCCTAAATCATGGCTGCACACCTACATACCTGCATTCTTTCTTTTTCAGTAAAGATGTGAGGTTGCCAGCTGGGCTTCAGCACTCACTGGCTGTGGAGGCTGAAGCGCAAAGACAAGCCAAAGTGCGGGTGAGCACTCCATCCTCCCAAAAGGATTGCTGCTC	CTTATGCGAACGTGAAAGTCTGTGTGAAAGCTTTGGCCCCTAAATCATGGCTGCACACCTACATACCTGCATTCTTTCTTTTTCAGTAAAGATGGGAGGTTGCCAGCTGGGCTTCAGCACTCACTGGCTGTGGAGGCTGAAGCGCAAAGACAAGCCAAAGTGCGGGTGAGCACTCCATCCTCCCAAAAGGATTGCTGCTC	chr1:179521738	chr1:179521816	956	92	3338	306	10843	914	6039	559	0.0700755447462113	-0.135036510989797	0	training
CM077317W	CM077311M	CTTATGCGAACGTGAAAGTCTGTGTGAAAGCTTTGGCCCCTAAATCATGGCTGCACACCTACATACCTGCATTCTTTCTTTTTCAGTAAAGATGTGAGGTTGCCAGCTGGGCTTCAGCACTCACTGGCTGTGGAGGCTGAAGCGCAAAGACAAGCCAAAGTGCGGGTGAGCACTCCATCCTCCCAAAAGGATTGCTGCTC	CTTATGCGAACGTGAAAGTCTGTGTGAAAGCTTTGGCCCCTAAATCATGGCTGCACACCTACATACCTGCATTCTTTCTTTTTCAGTAAAAATGTGAGGTTGCCAGCTGGGCTTCAGCACTCACTGGCTGTGGAGGCTGAAGCGCAAAGACAAGCCAAAGTGCGGGTGAGCACTCCATCCTCCCAAAAGGATTGCTGCTC	chr1:179521738	chr1:179521816	956	79	3338	283	10843	785	6039	611	-0.0369760632729292	-0.482862119244417	0	training
CM077317W	CM077316M	CTTATGCGAACGTGAAAGTCTGTGTGAAAGCTTTGGCCCCTAAATCATGGCTGCACACCTACATACCTGCATTCTTTCTTTTTCAGTAAAGATGTGAGGTTGCCAGCTGGGCTTCAGCACTCACTGGCTGTGGAGGCTGAAGCGCAAAGACAAGCCAAAGTGCGGGTGAGCACTCCATCCTCCCAAAAGGATTGCTGCTC	CTTATGCGAACGTGAAAGTCTGTGTGAAAGCTTTGGCCCCTAAATCATGGCTGCACACCTACATACCTGCATTCTTTCTTTTTCAGTAAAGATGTGAGGTTGCCAGCTGGGCTTCAGCACTCACTGGCTGTGGAGGCTGAAGCGCAAAGACAAGCCTAAGTGCGGGTGAGCACTCCATCCTCCCAAAAGGATTGCTGCTC	chr1:179521738	chr1:179521816	956	65	3338	392	10843	857	6039	640	-0.788440599704903	-0.423159093979539	0	training
CM077317W	CM077317M	CTTATGCGAACGTGAAAGTCTGTGTGAAAGCTTTGGCCCCTAAATCATGGCTGCACACCTACATACCTGCATTCTTTCTTTTTCAGTAAAGATGTGAGGTTGCCAGCTGGGCTTCAGCACTCACTGGCTGTGGAGGCTGAAGCGCAAAGACAAGCCAAAGTGCGGGTGAGCACTCCATCCTCCCAAAAGGATTGCTGCTC	CTTATGCGAACGTGAAAGTCTGTGTGAAAGCTTTGGCCCCTAAATCATGGCTGCACACCTACATACCTGCATTCTTTCTTTTTCAGTAAAGATGTGAGGTTGCCAGCTGGGCTTCAGCTCTCACTGGCTGTGGAGGCTGAAGCGCAAAGACAAGCCAAAGTGCGGGTGAGCACTCCATCCTCCCAAAAGGATTGCTGCTC	chr1:179521738	chr1:179521816	956	85	3338	316	10843	1015	6039	607	-0.090488380657551	-0.10267108738782	0	training
CM077317W	CM077332M	CTTATGCGAACGTGAAAGTCTGTGTGAAAGCTTTGGCCCCTAAATCATGGCTGCACACCTACATACCTGCATTCTTTCTTTTTCAGTAAAGATGTGAGGTTGCCAGCTGGGCTTCAGCACTCACTGGCTGTGGAGGCTGAAGCGCAAAGACAAGCCAAAGTGCGGGTGAGCACTCCATCCTCCCAAAAGGATTGCTGCTC	CTTATGCGAACGTGAAAGTCTGTGTGAAAGCTTTGGCCCCTAAATCATGGCTGCACACCTACATACCTGCATTCTTTCTTTTTCAGTAAAGATCTGAGGTTGCCAGCTGGGCTTCAGCACTCACTGGCTGTGGAGGCTGAAGCGCAAAGACAAGCCAAAGTGCGGGTGAGCACTCCATCCTCCCAAAAGGATTGCTGCTC	chr1:179521738	chr1:179521816	956	115	3338	317	10843	1323	6039	543	0.341052452186818	0.440406565269638	0	training
CM077317W	CM085599M	CTTATGCGAACGTGAAAGTCTGTGTGAAAGCTTTGGCCCCTAAATCATGGCTGCACACCTACATACCTGCATTCTTTCTTTTTCAGTAAAGATGTGAGGTTGCCAGCTGGGCTTCAGCACTCACTGGCTGTGGAGGCTGAAGCGCAAAGACAAGCCAAAGTGCGGGTGAGCACTCCATCCTCCCAAAAGGATTGCTGCTC	CTTATGCGAACGTGAAAGTCTGTGTGAAAGCTTTGGCCCCTAAATCATGGCTGCACACCTACATACCTGCATTCTTTCTTTTTCAGTAAAGATGTGAGGTTTCCAGCTGGGCTTCAGCACTCACTGGCTGTGGAGGCTGAAGCGCAAAGACAAGCCAAAGTGCGGGTGAGCACTCCATCCTCCCAAAAGGATTGCTGCTC	chr1:179521738	chr1:179521816	956	135	3338	330	10843	1127	6039	590	0.514394814186865	0.089318262718341	0	training
CM077317W	CM115125M	CTTATGCGAACGTGAAAGTCTGTGTGAAAGCTTTGGCCCCTAAATCATGGCTGCACACCTACATACCTGCATTCTTTCTTTTTCAGTAAAGATGTGAGGTTGCCAGCTGGGCTTCAGCACTCACTGGCTGTGGAGGCTGAAGCGCAAAGACAAGCCAAAGTGCGGGTGAGCACTCCATCCTCCCAAAAGGATTGCTGCTC	CTTATGCGAACGTGAAAGTCTGTGTGAAAGCTTTGGCCCCTAAATCATGGCTGCACACCTACATACCTGCATTCTTTCTTTTTCAGTAAAGATGTGAGGTTGCCAGCTGGGCTTCAGCACTCACTGGCTGTGGCGGCTGAAGCGCAAAGACAAGCCAAAGTGCGGGTGAGCACTCCATCCTCCCAAAAGGATTGCTGCTC	chr1:179521738	chr1:179521816	956	70	3338	315	10843	837	6039	563	-0.366023570060462	-0.272289692734562	0	training
CM044690W	CM042098M	CTTATGCGAACGTGATGTTCCTTAGTACAGAACAATGGCCACCAGGGTTTAGGCATGCTCTCCTCCCACCTGGAGGCTCCCACTGACATCTGAATTCTTCTTTCCACAGGTTGCCTTGGATTCAGTGACCTGTATTTGGGGAATCAAAGTGGAGAGAATAGAAATGTGGGTAGGAAATTAACTAGAAAGGATTGCTGCTC	CTTATGCGAACGTGATGTTCCTTAGTACAGAACAATGGCCACCAGGGTTTAGGCATGCTCTCCTCCCACCTGGAGGCTCCCACTGACATCTGAATTCTTCTTTCCACAGGTTGCCTTGGATTCAGTGACCTGTATTTGGGGAATCAAAGAGGAGAGAATAGAAATGTGGGTAGGAAATTAACTAGAAAGGATTGCTGCTC	chr1:179523611	chr1:179523666	306	155	1014	534	2844	1529	1200	534	-0.0561174321026277	0.272789700549716	0	training
CM044690W	CM044690M	CTTATGCGAACGTGATGTTCCTTAGTACAGAACAATGGCCACCAGGGTTTAGGCATGCTCTCCTCCCACCTGGAGGCTCCCACTGACATCTGAATTCTTCTTTCCACAGGTTGCCTTGGATTCAGTGACCTGTATTTGGGGAATCAAAGTGGAGAGAATAGAAATGTGGGTAGGAAATTAACTAGAAAGGATTGCTGCTC	CTTATGCGAACGTGATGTTCCTTAGTACAGAACAATGGCCACCAGGGTTTAGGCATGCTCTCCTCCCACCTGGAGGCTCCCACTGACATCTGAATTCTTCTTTCCACAGGTTGCCTTGGATTCAGTGACCTGTATTTGGGAAATCAAAGTGGAGAGAATAGAAATGTGGGTAGGAAATTAACTAGAAAGGATTGCTGCTC	chr1:179523611	chr1:179523666	306	197	1014	565	2844	1632	1200	629	0.208398856464515	0.130622075968672	0	training
CM042096W	CM000583M	CTTATGCGAACGTGAGAAAGGTGAAACCCAAACAGCCTTCATGCTAGCTATTTATCTGTCACTTCCTCCTCCTCTCTTTTAGGTCTTTTCTTTTTTTTGCCCTGCCTGGATACCTACCACAAGGTTGACCTTCGTCTCCAAACTCTGGAGATACCTTTTCATGAGGTAAGCCAAATGATGGCTTTAAAGGATTGCTGCTC	CTTATGCGAACGTGAGAAAGGTGAAACCCAAACAGCCTTCATGCTAGCTATTTATCTGTCACTTCCTCCTCCTCTCTTTTAGGTCTTTTCTTTTTTTTGCCCTGCCTGGGTACCTACCACAAGGTTGACCTTCGTCTCCAAACTCTGGAGATACCTTTTCATGAGGTAAGCCAAATGATGGCTTTAAAGGATTGCTGCTC	chr1:179528814	chr1:179528896	1184	165	5357	1378	1407	201	1853	564	-0.884281743367786	-1.09125910842913	1	training
CM042096W	CM014960M	CTTATGCGAACGTGAGAAAGGTGAAACCCAAACAGCCTTCATGCTAGCTATTTATCTGTCACTTCCTCCTCCTCTCTTTTAGGTCTTTTCTTTTTTTTGCCCTGCCTGGATACCTACCACAAGGTTGACCTTCGTCTCCAAACTCTGGAGATACCTTTTCATGAGGTAAGCCAAATGATGGCTTTAAAGGATTGCTGCTC	CTTATGCGAACGTGAGAAAGGTGAAACCCAAACAGCCTTCATGCTAGCTATTTATCTGTCACTTCCTCCTCCTCTCTTTTAGGTCTTTTCTTTTTTTTGCCCTGCCTGGATACCTACCACAAGGTTGACCTTCGTCCCCAAACTCTGGAGATACCTTTTCATGAGGTAAGCCAAATGATGGCTTTAAAGGATTGCTGCTC	chr1:179528814	chr1:179528896	1184	314	5357	1332	1407	420	1853	353	0.0929985969110544	0.647961697185675	0	training
CM042096W	CM042095M	CTTATGCGAACGTGAGAAAGGTGAAACCCAAACAGCCTTCATGCTAGCTATTTATCTGTCACTTCCTCCTCCTCTCTTTTAGGTCTTTTCTTTTTTTTGCCCTGCCTGGATACCTACCACAAGGTTGACCTTCGTCTCCAAACTCTGGAGATACCTTTTCATGAGGTAAGCCAAATGATGGCTTTAAAGGATTGCTGCTC	CTTATGCGAACGTGAGAAAGGTGAAACCCAAACAGCCTTCATGCTAGCTATTTATCTGTCACTTCCTCCTCCTCTCTTTTAGGTCTTTTCTTTTTTTTGCCCTGCCTGGATACCTACCACAAGGTTGACCTTCATCTCCAAACTCTGGAGATACCTTTTCATGAGGTAAGCCAAATGATGGCTTTAAAGGATTGCTGCTC	chr1:179528814	chr1:179528896	1184	363	5357	1776	1407	423	1853	580	-0.112833913263666	-0.0581546841042518	0	training
CM042096W	CM042096M	CTTATGCGAACGTGAGAAAGGTGAAACCCAAACAGCCTTCATGCTAGCTATTTATCTGTCACTTCCTCCTCCTCTCTTTTAGGTCTTTTCTTTTTTTTGCCCTGCCTGGATACCTACCACAAGGTTGACCTTCGTCTCCAAACTCTGGAGATACCTTTTCATGAGGTAAGCCAAATGATGGCTTTAAAGGATTGCTGCTC	CTTATGCGAACGTGAGAAAGGTGAAACCCAAACAGCCTTCATGCTAGCTATTTATCTGTCACTTCCTCCTCCTCTCTTTTAGGTCTTTTCTTTTTTTTGCCCTGCCTGGATACCTACCACAAGGTTGACCTTAGTCTCCAAACTCTGGAGATACCTTTTCATGAGGTAAGCCAAATGATGGCTTTAAAGGATTGCTGCTC	chr1:179528814	chr1:179528896	1184	140	5357	1230	1407	206	1853	481	-0.957403368190946	-0.82615200379609	1	training
CM000582W	CM000581M	CTTATGCGAACGTGAGGATCATTCTTATGCCAAGGCCTTTTGAAGACTTTTTCTTTCTGGGAGTGATTTGAAAGGATTAAATTTCTCTTTAGGTTGTACAAGAGTATGAAAGAGTAATTATATTCCGACTGGGACATCTGCTTCCTGGAAGAGCCAAAGGCCCTGGTAAAAAAACACTCTTTTTTAAAGGATTGCTGCTC	CTTATGCGAACGTGAGGATCATTCTTATGCCAAGGCCTTTTGAAGACTTTTTCTTTCTGGGAGTGATTTGAAAGGATTAAATTTCTCTTTAGGTTGTACAAGAGTATGAAAGAGTAATTATATTCCAACTGGGACATCTGCTTCCTGGAAGAGCCAAAGGCCCTGGTAAAAAAACACTCTTTTTTAAAGGATTGCTGCTC	chr1:179530424	chr1:179530496	90	12	761	258	78	12	1205	350	-1.34636520752823	-0.916833398856097	0	training
CM000582W	CM000582M	CTTATGCGAACGTGAGGATCATTCTTATGCCAAGGCCTTTTGAAGACTTTTTCTTTCTGGGAGTGATTTGAAAGGATTAAATTTCTCTTTAGGTTGTACAAGAGTATGAAAGAGTAATTATATTCCGACTGGGACATCTGCTTCCTGGAAGAGCCAAAGGCCCTGGTAAAAAAACACTCTTTTTTAAAGGATTGCTGCTC	CTTATGCGAACGTGAGGATCATTCTTATGCCAAGGCCTTTTGAAGACTTTTTCTTTCTGGGAGTGATTTGAAAGGATTAAATTTCTCTTTAGGTTGTACAAGAGTATGAAAGAGTAATTATATTCTGACTGGGACATCTGCTTCCTGGAAGAGCCAAAGGCCCTGGTAAAAAAACACTCTTTTTTAAAGGATTGCTGCTC	chr1:179530424	chr1:179530496	90	12	761	277	78	6	1205	377	-1.44888011815416	-2.02404300029243	0	training
CM000582W	CM085595M	CTTATGCGAACGTGAGGATCATTCTTATGCCAAGGCCTTTTGAAGACTTTTTCTTTCTGGGAGTGATTTGAAAGGATTAAATTTCTCTTTAGGTTGTACAAGAGTATGAAAGAGTAATTATATTCCGACTGGGACATCTGCTTCCTGGAAGAGCCAAAGGCCCTGGTAAAAAAACACTCTTTTTTAAAGGATTGCTGCTC	CTTATGCGAACGTGAGGATCATTCTTATGCCAAGGCCTTTTGAAGACTTTTTCTTTCTGGGAGTGATTTGAAAGGATTAAATTTCTCTTTAGTTTGTACAAGAGTATGAAAGAGTAATTATATTCCGACTGGGACATCTGCTTCCTGGAAGAGCCAAAGGCCCTGGTAAAAAAACACTCTTTTTTAAAGGATTGCTGCTC	chr1:179530424	chr1:179530496	90	12	761	265	78	1	1205	418	-1.38498650155553	-4.75794391982581	0	training
CM109830W	CM109830M	CTTATGCGAACGTGATTGCCTGGGAGTTTTATCATTGACATTCCTTGAAGAAAGAGAGAAATTACATTGTATGTTTTCCAGACCTACCAGCAGCTCAATGGCCTTCCCAAAGAAGAAACTTCAGGGTCTTGTGGCTGCAACCATCACGCCAATGACTGAGAATGGGTAACTATCATTTGGGGCCTAAAGGATTGCTGCTC	CTTATGCGAACGTGATTGCCTGGGAGTTTTATCATTGACATTCCTTGAAGAAAGAGAGAAATTACATTGTATGTTTTCCAGACCTACCAGCAGCTCAATGGCCTTCCCAAAGAAGAAACTTCAGGGTCTTGTGGCTGCAACCATCATGCCAATGACTGAGAATGGGTAACTATCATTTGGGGCCTAAAGGATTGCTGCTC	chr1:182763491	chr1:182763574	317	265	872	858	91	73	1465	1482	-0.235139993411465	-0.334614864314903	0	training
CM941089W	CM095679M	CTTATGCGAACGTGACCGTGGCTCATCTCACACCTCCTCACTGCCTTGCATCATGGCCATGTCTGGACCCTTCTCTCCTCAGGCCTTTACCAGAAGCATTAACCGAGACAAGCACTTGGCAGTGGCTTACTTCCAACGAGGGATGCTCTACTACCAGACAGAGAAGTAAGTGGTTCAATGTTGCAAAAGGATTGCTGCTC	CTTATGCGAACGTGACCGTGGCTCATCTCACACCTCCTCACTGCCTTGCATCATGGCCATGTCTGGACCCTTCTCTCCTCAGGCCTTTACCAGAAGCATTAACCGAGACAAGCACTTGGCAGTGGCTTACTTCCAATGAGGGATGCTCTACTACCAGACAGAGAAGTAAGTGGTTCAATGTTGCAAAAGGATTGCTGCTC	chr1:183556030	chr1:183556112	735	207	2233	615	2984	772	1346	467	0.03221145337147	-0.423390828086502	0	training
CM941089W	CM941089M	CTTATGCGAACGTGACCGTGGCTCATCTCACACCTCCTCACTGCCTTGCATCATGGCCATGTCTGGACCCTTCTCTCCTCAGGCCTTTACCAGAAGCATTAACCGAGACAAGCACTTGGCAGTGGCTTACTTCCAACGAGGGATGCTCTACTACCAGACAGAGAAGTAAGTGGTTCAATGTTGCAAAAGGATTGCTGCTC	CTTATGCGAACGTGACCGTGGCTCATCTCACACCTCCTCACTGCCTTGCATCATGGCCATGTCTGGACCCTTCTCTCCTCAGGCCTTTACCAGAAGCATTAACCGAGACAAGCACTTGGCAGTGGCTTACTTCCAACGAGAGATGCTCTACTACCAGACAGAGAAGTAAGTGGTTCAATGTTGCAAAAGGATTGCTGCTC	chr1:183556030	chr1:183556112	735	211	2233	554	2984	833	1346	371	0.210524118756743	0.0183281830998236	0	training
CM941089W	CM992934M	CTTATGCGAACGTGACCGTGGCTCATCTCACACCTCCTCACTGCCTTGCATCATGGCCATGTCTGGACCCTTCTCTCCTCAGGCCTTTACCAGAAGCATTAACCGAGACAAGCACTTGGCAGTGGCTTACTTCCAACGAGGGATGCTCTACTACCAGACAGAGAAGTAAGTGGTTCAATGTTGCAAAAGGATTGCTGCTC	CTTATGCGAACGTGACCGTGGCTCATCTCACACCTCCTCACTGCCTTGCATCATGGCCATGTCTGGACCCTTCTCTCCTCAGGCCTTTACCAGAAGCATTAACTGAGACAAGCACTTGGCAGTGGCTTACTTCCAACGAGGGATGCTCTACTACCAGACAGAGAAGTAAGTGGTTCAATGTTGCAAAAGGATTGCTGCTC	chr1:183556030	chr1:183556112	735	210	2233	580	2984	803	1346	374	0.137503523749935	-0.046207408015243	0	training
CM941089W	CM992935M	CTTATGCGAACGTGACCGTGGCTCATCTCACACCTCCTCACTGCCTTGCATCATGGCCATGTCTGGACCCTTCTCTCCTCAGGCCTTTACCAGAAGCATTAACCGAGACAAGCACTTGGCAGTGGCTTACTTCCAACGAGGGATGCTCTACTACCAGACAGAGAAGTAAGTGGTTCAATGTTGCAAAAGGATTGCTGCTC	CTTATGCGAACGTGACCGTGGCTCATCTCACACCTCCTCACTGCCTTGCATCATGGCCATGTCTGGACCCTTCTCTCCTCAGGCCTTTACCAGAAGCATTAACCGAGACAAGCACTTGGCAGTGGCTTACTTCCAACAAGGGATGCTCTACTACCAGACAGAGAAGTAAGTGGTTCAATGTTGCAAAAGGATTGCTGCTC	chr1:183556030	chr1:183556112	735	170	2233	428	2984	570	1346	299	0.271091045835301	-0.217752690790922	0	training
CM054098W	CM054098M	CTTATGCGAACGTGACTGTGCTTGCAAATATCAATAGTTAGCTGCTGAACTGAAAAGGGGAACTCTGATGTGCGTAAGCTAACATACAGAACCTCTCTTGCAGGCCTTCTCCTGAGGAAGCACAGCTGTGGTCAGAAGCATTTGACGAGCTGCTAGCCAGCAAATGTAAGTTAACTCTTGAGCTTAAAGGATTGCTGCTC	CTTATGCGAACGTGACTGTGCTTGCAAATATCAATAGTTAGCTGCTGAACTGAAAAGGGGAACTCTGATGTGCGTAAGCTAACATACAGAACCTCTCTTGCAGGCCTTCTCCTGAGGAAGCACACCTGTGGTCAGAAGCATTTGACGAGCTGCTAGCCAGCAAATGTAAGTTAACTCTTGAGCTTAAAGGATTGCTGCTC	chr1:192779500	chr1:192779561	692	690	896	810	5003	4696	782	631	0.141401148314424	0.218167558442153	0	training
CM102320W	CM072926M	CTTATGCGAACGTGATCAGACATTACATGTTAATATTTATTAAGTTGTGTATCATTGTTATTCATTTCATATCTCATTTAAAATTTTGGTTTTAGACTGAAAATATTCCTGTGGTTAGAAGACCTGATCGAAAAGATCTACTTGGATATCTCAATGGTGAAGCGTGTGAGTACTTTTTAAATTGTAAAGGATTGCTGCTC	CTTATGCGAACGTGATCAGACATTACATGTTAATATTTATTAAGTTGTGTATCATTGTTATTCATTTCATATCTCATTTAAAATTTTGGTTTTAGACTGAAAATATTCCTGTGGTTAGAAGACCTGATCCAAAAGATCTACTTGGATATCTCAATGGTGAAGCGTGTGAGTACTTTTTAAATTGTAAAGGATTGCTGCTC	chr1:193099304	chr1:193099373	788	428	1325	709	7373	3667	1368	821	0.0215499940431782	-0.271037387812053	0	training
CM102320W	CM102320M	CTTATGCGAACGTGATCAGACATTACATGTTAATATTTATTAAGTTGTGTATCATTGTTATTCATTTCATATCTCATTTAAAATTTTGGTTTTAGACTGAAAATATTCCTGTGGTTAGAAGACCTGATCGAAAAGATCTACTTGGATATCTCAATGGTGAAGCGTGTGAGTACTTTTTAAATTGTAAAGGATTGCTGCTC	CTTATGCGAACGTGATCAGACATTACATGTTAATATTTATTAAGTTGTGTATCATTGTTATTCATTTCATATCTCATTTAAAATTTTGGTTTTAGACTGAAAATATTCCTGTGGTTAGAAGACCTGATCGAAAAGATCTACCTGGATATCTCAATGGTGAAGCGTGTGAGTACTTTTTAAATTGTAAAGGATTGCTGCTC	chr1:193099304	chr1:193099373	788	402	1325	729	7373	3837	1368	718	-0.108998488266461	-0.0122605109661724	0	training
CM086797W	CM086797M	CTTATGCGAACGTGATAAAAAACCTAAAGCATTTCACTTGTAATAATATCCAATATATATGTTGAAATAGTAATCCTTACGTGAATCTTTTTATGTCTTCAGCAACATCGGCAAGTATAGACAGAAGCGCTCCCTTAGAAATAGGTCTTCAGCGATCTACTCAAGGTATGTCTTGTTGCATATTTAAAGGATTGCTGCTC	CTTATGCGAACGTGATAAAAAACCTAAAGCATTTCACTTGTAATAATATCCAATATATATGTTGAAATAGTAATCCTTACGTGAATCTTTTTATGTCTTCAGCAACATCGGCAAGTATAGACAGAAGCGCTCCCTTATAAATAGGTCTTCAGCGATCTACTCAAGGTATGTCTTGTTGCATATTTAAAGGATTGCTGCTC	chr1:193104521	chr1:193104583	379	363	381	431	2507	2683	521	547	-0.240125171771117	0.0276275979125335	0	training
CM078337W	CM023089M	CTTATGCGAACGTGAGTATGTCTTGTTGCATATTTATATTGAACTTTCAGAAGCCCATTCCAAAACTACACATTTATTTACTTCTCTTTCTTTTATAGTCAAACGAGCTGCAGATGAAGTTTTAGCAGAAGCAAAGAAACCACGAATTGAGGTAAAGAAACTGTATTTTAAACAATTTTATTTATAAAGGATTGCTGCTC	CTTATGCGAACGTGAGTATGTCTTGTTGCATATTTATATTGAACTTTCAGAAGCCCATTCCAAAACTACACATTTATTTACTTCTCTTTCTTTTATAGTCAAACGAGCTGCAGATGAAGTTTTAGCAGAAGCATAGAAACCACGAATTGAGGTAAAGAAACTGTATTTTAAACAATTTTATTTATAAAGGATTGCTGCTC	chr1:193104667	chr1:193104719	362	150	363	136	579	162	485	252	0.145335700158087	-0.893008521530038	0	training
CM078337W	CM078337M	CTTATGCGAACGTGAGTATGTCTTGTTGCATATTTATATTGAACTTTCAGAAGCCCATTCCAAAACTACACATTTATTTACTTCTCTTTCTTTTATAGTCAAACGAGCTGCAGATGAAGTTTTAGCAGAAGCAAAGAAACCACGAATTGAGGTAAAGAAACTGTATTTTAAACAATTTTATTTATAAAGGATTGCTGCTC	CTTATGCGAACGTGAGTATGTCTTGTTGCATATTTATATTGAACTTTCAGAAGCCCATTCCAAAACTACACATTTATTTACTTCTCTTTCTTTTATAGTCAAACGAGCTGCAGATGAAGTTTTAGCAGAAGCAAAGAAACCATGAATTGAGGTAAAGAAACTGTATTTTAAACAATTTTATTTATAAAGGATTGCTGCTC	chr1:193104667	chr1:193104719	362	180	363	149	579	235	485	227	0.276664426780059	-0.205610141640662	0	training
CM060207W	CM060207M	CTTATGCGAACGTGAGTAGAGAAAGTAAGTATAATTTCTAATAATATATTTTCTACCTGTAAATTTTGTCTTTATAGGATCTCGAACACCCATTATCATAATTCCTGCAGCTACCACCTCTTTAATAACCATGCTTAATGCAAAAGACCTTCTACAGGACCTGAAGTAAGTAATTTATTAAACTAAAAGGATTGCTGCTC	CTTATGCGAACGTGAGTAGAGAAAGTAAGTATAATTTCTAATAATATATTTTCTACCTGTAAATTTTGTCTTTATAGGATCTCGAACACCCATTATCATAATTCCTGCAGCTACCACCTCTTTAATAACCATGCTTAATGCAAAAAACCTTCTACAGGACCTGAAGTAAGTAATTTATTAAACTAAAAGGATTGCTGCTC	chr1:193181520	chr1:193181607	23	13	107	83	607	268	231	194	-0.456694682861698	-0.92762731656898	0	training
CM044589W	CM044589M	CTTATGCGAACGTGACAGAATGGCATCGAGTTTAAAACTGCATGTAAACACACATTATGTCAACGTTCTGTTATTTTTTGGTTTTCAGGTATCAATTGCTAGGTGAGATTAATTACCGTGAATGTGACACAGATGGATGGACCAATGATATTCCTATATGTGAAGGTAGACATAAAATGTATTTAAAAGGATTGCTGCTC	CTTATGCGAACGTGACAGAATGGCATCGAGTTTAAAACTGCATGTAAACACACATTATGTCAACGTTCTGTTATTTTTTGGTTTTCAGGTATCAATTGCTAGGTGAGATTAATTACCTTGAATGTGACACAGATGGATGGACCAATGATATTCCTATATGTGAAGGTAGACATAAAATGTATTTAAAAGGATTGCTGCTC	chr1:196645119	chr1:196645195	998	261	2488	686	1018	204	1695	521	-0.0762840048095857	-0.617166508359002	0	training
CM044589W	CM087105M	CTTATGCGAACGTGACAGAATGGCATCGAGTTTAAAACTGCATGTAAACACACATTATGTCAACGTTCTGTTATTTTTTGGTTTTCAGGTATCAATTGCTAGGTGAGATTAATTACCGTGAATGTGACACAGATGGATGGACCAATGATATTCCTATATGTGAAGGTAGACATAAAATGTATTTAAAAGGATTGCTGCTC	CTTATGCGAACGTGACAGAATGGCATCGAGTTTAAAACTGCATGTAAACACACATTATGTCAACGTTCTGTTATTTTTTGGTTTTCAGGTATCAATTGCTAGGTGAGATTAATTACCATGAATGTGACACAGATGGATGGACCAATGATATTCCTATATGTGAAGGTAGACATAAAATGTATTTAAAAGGATTGCTGCTC	chr1:196645119	chr1:196645195	998	311	2488	772	1018	262	1695	516	0.00618849765586426	-0.242256541937793	0	training
CM044589W	CM094717M	CTTATGCGAACGTGACAGAATGGCATCGAGTTTAAAACTGCATGTAAACACACATTATGTCAACGTTCTGTTATTTTTTGGTTTTCAGGTATCAATTGCTAGGTGAGATTAATTACCGTGAATGTGACACAGATGGATGGACCAATGATATTCCTATATGTGAAGGTAGACATAAAATGTATTTAAAAGGATTGCTGCTC	CTTATGCGAACGTGACAGAATGGCATCGAGTTTAAAACTGCATGTAAACACACATTATGTCAACGTTCTGTTATTTTTTGGTTTTCAGGTATCAATTGCTAGGTGAGATTAATTACCGTGAATGTGACACAGATGGATGGACCAATGATATTTCTATATGTGAAGGTAGACATAAAATGTATTTAAAAGGATTGCTGCTC	chr1:196645119	chr1:196645195	998	148	2488	580	1018	127	1695	430	-0.652580959592643	-1.02396045086928	1	training
CM044589W	CM118350M	CTTATGCGAACGTGACAGAATGGCATCGAGTTTAAAACTGCATGTAAACACACATTATGTCAACGTTCTGTTATTTTTTGGTTTTCAGGTATCAATTGCTAGGTGAGATTAATTACCGTGAATGTGACACAGATGGATGGACCAATGATATTCCTATATGTGAAGGTAGACATAAAATGTATTTAAAAGGATTGCTGCTC	CTTATGCGAACGTGACAGAATGGCATCGAGTTTAAAACTGCATGTAAACACACATTATGTCAACGTTCTGTTATTTTTTGGTTTTCAGGTATCAATTGCTAGGTGAGATTAATTACCGTGAATGTGACACAGATGGACGGACCAATGATATTCCTATATGTGAAGGTAGACATAAAATGTATTTAAAAGGATTGCTGCTC	chr1:196645119	chr1:196645195	998	354	2488	753	1018	231	1695	525	0.228974260204411	-0.448876859189416	0	training
CM085302W	CM085302M	CTTATGCGAACGTGAACCGCAGACTGGGCTGGCTGGAGCAGGCTGCCCTCAGCCCCCTCACCATTGCCGCCCCCCAGGTCCAGTGCCATCTCCGTGGTGAAGATCCTGAGGGTGCTGAGGGTGCTCCGACCACTCAGAGCCATCAACAGAGCCAAGGGGTTGAAGGTGAGAGAGGGCCCGGGCAGAAAGGATTGCTGCTC	CTTATGCGAACGTGAACCGCAGACTGGGCTGGCTGGAGCAGGCTGCCCTCAGCCCCCTCACCATTGCCGCCCCCCAGGTCCAGTGCCATCTCCGTGGTGAAGATCCTGAGTGTGCTGAGGGTGCTCCGACCACTCAGAGCCATCAACAGAGCCAAGGGGTTGAAGGTGAGAGAGGGCCCGGGCAGAAAGGATTGCTGCTC	chr1:201035357	chr1:201035444	205	156	543	430	9	20	710	517	-0.0574623424282963	1.60965783752216	0	training
CM085302W	CM0910794M	CTTATGCGAACGTGAACCGCAGACTGGGCTGGCTGGAGCAGGCTGCCCTCAGCCCCCTCACCATTGCCGCCCCCCAGGTCCAGTGCCATCTCCGTGGTGAAGATCCTGAGGGTGCTGAGGGTGCTCCGACCACTCAGAGCCATCAACAGAGCCAAGGGGTTGAAGGTGAGAGAGGGCCCGGGCAGAAAGGATTGCTGCTC	CTTATGCGAACGTGAACCGCAGACTGGGCTGGCTGGAGCAGGCTGCCCTCAGCCCCCTCACCATTGCCGCCCCCCAGGTCCAGTGCCATCTCCGTGGTGAAGATCCTGAGGGTGCTGAGTGTGCTCCGACCACTCAGAGCCATCAACAGAGCCAAGGGGTTGAAGGTGAGAGAGGGCCCGGGCAGAAAGGATTGCTGCTC	chr1:201035357	chr1:201035444	205	145	543	362	9	3	710	445	0.0853914912306447	-0.910948812182872	0	training
CM021707W	CM021707M	CTTATGCGAACGTGACTCCTCCTGCACTGCTGCACTCAGCCCCCTTCTCCCCATCCCCAGGCCACCTGGGACCTGAGCCAGTCAGCTCCAGCGTTGCTCTTTGTCCTTCCCACTTTTCTTGCAGATCAATGTTCTCCGAAACAGGATCAACGATAACCAGAAAGTGTAAGTGTCTGAGGTCATTCAAAGGATTGCTGCTC	CTTATGCGAACGTGACTCCTCCTGCACTGCTGCACTCAGCCCCCTTCTCCCCATCCCCAGGCCACCTGGGACCTGAGCCAGTCAGCTCCAGCGTTGCTCTTTGTCCTTCCCACTTTTCTTGCAGATCAATGTTCTCCGAAACAGGATCAACGATAACCAGGAAGTGTAAGTGTCTGAGGTCATTCAAAGGATTGCTGCTC	chr1:201328751	chr1:201328791	3268	723	2704	709	103	35	3328	847	-0.245102812151897	0.417004048570642	0	training
CM021707W	CM031384M	CTTATGCGAACGTGACTCCTCCTGCACTGCTGCACTCAGCCCCCTTCTCCCCATCCCCAGGCCACCTGGGACCTGAGCCAGTCAGCTCCAGCGTTGCTCTTTGTCCTTCCCACTTTTCTTGCAGATCAATGTTCTCCGAAACAGGATCAACGATAACCAGAAAGTGTAAGTGTCTGAGGTCATTCAAAGGATTGCTGCTC	CTTATGCGAACGTGACTCCTCCTGCACTGCTGCACTCAGCCCCCTTCTCCCCATCCCCAGGCCACCTGGGACCTGAGCCAGTCAGCTCCAGCGTTGCTCTTTGTCCTTCCCACTTTTCTTGCAGATCAATGTTCTCCGAAACAGGATCAACGATATCCAGAAAGTGTAAGTGTCTGAGGTCATTCAAAGGATTGCTGCTC	chr1:201328751	chr1:201328791	3268	968	2704	752	103	40	3328	889	0.0909615537334579	0.539827677015466	0	training
CM021707W	CM043596M	CTTATGCGAACGTGACTCCTCCTGCACTGCTGCACTCAGCCCCCTTCTCCCCATCCCCAGGCCACCTGGGACCTGAGCCAGTCAGCTCCAGCGTTGCTCTTTGTCCTTCCCACTTTTCTTGCAGATCAATGTTCTCCGAAACAGGATCAACGATAACCAGAAAGTGTAAGTGTCTGAGGTCATTCAAAGGATTGCTGCTC	CTTATGCGAACGTGACTCCTCCTGCACTGCTGCACTCAGCCCCCTTCTCCCCATCCCCAGGCCACCTGGGACCTGAGCCAGTCAGCTCCAGCGTTGCTCTTTGTCCTTCCCACTTTTCTTGCAGATCAATGTTCTCCGAAACAGGATCAACAATAACCAGAAAGTGTAAGTGTCTGAGGTCATTCAAAGGATTGCTGCTC	chr1:201328751	chr1:201328791	3268	780	2704	774	103	27	3328	1051	-0.262172274258299	-0.268720260840836	0	training
CM021707W	CM0910207M	CTTATGCGAACGTGACTCCTCCTGCACTGCTGCACTCAGCCCCCTTCTCCCCATCCCCAGGCCACCTGGGACCTGAGCCAGTCAGCTCCAGCGTTGCTCTTTGTCCTTCCCACTTTTCTTGCAGATCAATGTTCTCCGAAACAGGATCAACGATAACCAGAAAGTGTAAGTGTCTGAGGTCATTCAAAGGATTGCTGCTC	CTTATGCGAACGTGACTCCTCCTGCACTGCTGCACTCAGCCCCCTTCTCCCCATCCCCAGGCCACCTGGGACCTGAGCCAGTCAGCTCCAGCGTTGCTCTTTGTCCTTCCCACTTTTCTTGCAGATCAGTGTTCTCCGAAACAGGATCAACGATAACCAGAAAGTGTAAGTGTCTGAGGTCATTCAAAGGATTGCTGCTC	chr1:201328751	chr1:201328791	3268	759	2704	815	103	42	3328	937	-0.376013005566473	0.534351376077447	0	training
CM087595W	CM013440M	CTTATGCGAACGTGATGCAGGTTTCTGTACCTGCGATGTCACCTTCTCCCTATGCACACCTGGGTGGGCTTTGCCTCTTCTCCTTAGGAGAGACGTCGGGCAGAGCGGGCCGAGCAGCAGCGCATCCGGAATGAGCGGGAGAAGGAGCGGCAGAACCGCCTGGCTGTGAGTGACCCCTAGCCCAGAAAGGATTGCTGCTC	CTTATGCGAACGTGATGCAGGTTTCTGTACCTGCGATGTCACCTTCTCCCTATGCACACCTGGGTGGGCTTTGCCTCTTCTCCTTAGGAGAGACGTCGGGCAGAGCGGGCCGAGCAGCAGCGCATCTGGAATGAGCGGGAGAAGGAGCGGCAGAACCGCCTGGCTGTGAGTGACCCCTAGCCCAGAAAGGATTGCTGCTC	chr1:201333426	chr1:201333503	161	17	366	32	12	0	505	87	0.272245801419765	-Inf	0	training
CM087595W	CM046064M	CTTATGCGAACGTGATGCAGGTTTCTGTACCTGCGATGTCACCTTCTCCCTATGCACACCTGGGTGGGCTTTGCCTCTTCTCCTTAGGAGAGACGTCGGGCAGAGCGGGCCGAGCAGCAGCGCATCCGGAATGAGCGGGAGAAGGAGCGGCAGAACCGCCTGGCTGTGAGTGACCCCTAGCCCAGAAAGGATTGCTGCTC	CTTATGCGAACGTGATGCAGGTTTCTGTACCTGCGATGTCACCTTCTCCCTATGCACACCTGGGTGGGCTTTGCCTCTTCTCCTTAGGAGAGACGTTGGGCAGAGCGGGCCGAGCAGCAGCGCATCCGGAATGAGCGGGAGAAGGAGCGGCAGAACCGCCTGGCTGTGAGTGACCCCTAGCCCAGAAAGGATTGCTGCTC	chr1:201333426	chr1:201333503	161	19	366	50	12	0	505	82	-0.211145716161714	-Inf	0	training
CM087595W	CM086987M	CTTATGCGAACGTGATGCAGGTTTCTGTACCTGCGATGTCACCTTCTCCCTATGCACACCTGGGTGGGCTTTGCCTCTTCTCCTTAGGAGAGACGTCGGGCAGAGCGGGCCGAGCAGCAGCGCATCCGGAATGAGCGGGAGAAGGAGCGGCAGAACCGCCTGGCTGTGAGTGACCCCTAGCCCAGAAAGGATTGCTGCTC	CTTATGCGAACGTGATGCAGGTTTCTGTACCTGCGATGTCACCTTCTCCCTATGCACACCTGGGTGGGCTTTGCCTCTTCTCCTTAGGAGAGACGTCGGGCAGAGCGGGCCAAGCAGCAGCGCATCCGGAATGAGCGGGAGAAGGAGCGGCAGAACCGCCTGGCTGTGAGTGACCCCTAGCCCAGAAAGGATTGCTGCTC	chr1:201333426	chr1:201333503	161	48	366	41	12	2	505	62	1.4121934562725	0.440980766531126	0	training
CM087595W	CM087595M	CTTATGCGAACGTGATGCAGGTTTCTGTACCTGCGATGTCACCTTCTCCCTATGCACACCTGGGTGGGCTTTGCCTCTTCTCCTTAGGAGAGACGTCGGGCAGAGCGGGCCGAGCAGCAGCGCATCCGGAATGAGCGGGAGAAGGAGCGGCAGAACCGCCTGGCTGTGAGTGACCCCTAGCCCAGAAAGGATTGCTGCTC	CTTATGCGAACGTGATGCAGGTTTCTGTACCTGCGATGTCACCTTCTCCCTATGCACACCTGGGTGGGCTTTGCCTCTTCTCCTTAGGAGAGACGTCGGGCAGAGGGGGCCGAGCAGCAGCGCATCCGGAATGAGCGGGAGAAGGAGCGGCAGAACCGCCTGGCTGTGAGTGACCCCTAGCCCAGAAAGGATTGCTGCTC	chr1:201333426	chr1:201333503	161	13	366	48	12	0	505	77	-0.699739822410639	-Inf	0	training
CM087595W	CM087596M	CTTATGCGAACGTGATGCAGGTTTCTGTACCTGCGATGTCACCTTCTCCCTATGCACACCTGGGTGGGCTTTGCCTCTTCTCCTTAGGAGAGACGTCGGGCAGAGCGGGCCGAGCAGCAGCGCATCCGGAATGAGCGGGAGAAGGAGCGGCAGAACCGCCTGGCTGTGAGTGACCCCTAGCCCAGAAAGGATTGCTGCTC	CTTATGCGAACGTGATGCAGGTTTCTGTACCTGCGATGTCACCTTCTCCCTATGCACACCTGGGTGGGCTTTGCCTCTTCTCCTTAGGAGAGACGTCGGGCAGAGCGGGCCGAGCAGCAGCGCATCCGGAATGAGCGGGAGAAGGAGCGGCAGAACTGCCTGGCTGTGAGTGACCCCTAGCCCAGAAAGGATTGCTGCTC	chr1:201333426	chr1:201333503	161	42	366	33	12	0	505	56	1.53270626358973	-Inf	0	training
CM087595W	CM087866M	CTTATGCGAACGTGATGCAGGTTTCTGTACCTGCGATGTCACCTTCTCCCTATGCACACCTGGGTGGGCTTTGCCTCTTCTCCTTAGGAGAGACGTCGGGCAGAGCGGGCCGAGCAGCAGCGCATCCGGAATGAGCGGGAGAAGGAGCGGCAGAACCGCCTGGCTGTGAGTGACCCCTAGCCCAGAAAGGATTGCTGCTC	CTTATGCGAACGTGATGCAGGTTTCTGTACCTGCGATGTCACCTTCTCCCTATGCACACCTGGGTGGGCTTTGCCTCTTCTCCTTAGGAGAGACGTCGGGCAGAGCGGGCCGAGCAGCAGCGCATCCAGAATGAGCGGGAGAAGGAGCGGCAGAACCGCCTGGCTGTGAGTGACCCCTAGCCCAGAAAGGATTGCTGCTC	chr1:201333426	chr1:201333503	161	33	366	54	12	4	505	70	0.474289577364411	1.26589405997303	0	training
CM087595W	CM087867M	CTTATGCGAACGTGATGCAGGTTTCTGTACCTGCGATGTCACCTTCTCCCTATGCACACCTGGGTGGGCTTTGCCTCTTCTCCTTAGGAGAGACGTCGGGCAGAGCGGGCCGAGCAGCAGCGCATCCGGAATGAGCGGGAGAAGGAGCGGCAGAACCGCCTGGCTGTGAGTGACCCCTAGCCCAGAAAGGATTGCTGCTC	CTTATGCGAACGTGATGCAGGTTTCTGTACCTGCGATGTCACCTTCTCCCTATGCACACCTGGGTGGGCTTTGCCTCTTCTCCTTAGGAGAGACGTCGGGCAGAGCGGGCCGAGCAGCAGCGCATCCGGAATGAGTGGGAGAAGGAGCGGCAGAACCGCCTGGCTGTGAGTGACCCCTAGCCCAGAAAGGATTGCTGCTC	chr1:201333426	chr1:201333503	161	20	366	56	12	1	505	75	-0.300643867000816	-0.83364161357788	0	training
CM087595W	CM106921M	CTTATGCGAACGTGATGCAGGTTTCTGTACCTGCGATGTCACCTTCTCCCTATGCACACCTGGGTGGGCTTTGCCTCTTCTCCTTAGGAGAGACGTCGGGCAGAGCGGGCCGAGCAGCAGCGCATCCGGAATGAGCGGGAGAAGGAGCGGCAGAACCGCCTGGCTGTGAGTGACCCCTAGCCCAGAAAGGATTGCTGCTC	CTTATGCGAACGTGATGCAGGTTTCTGTACCTGCGATGTCACCTTCTCCCTATGCACACCTGGGTGGGCTTTGCCTCTTCTCCTTAGGAGAGACGTCGGGCAGAGCGGGCCGAGCAGCAGCGCATCCGGAATGAGCGGGAGAAGGAGCGGCAGAACCACCTGGCTGTGAGTGACCCCTAGCCCAGAAAGGATTGCTGCTC	chr1:201333426	chr1:201333503	161	19	366	31	12	0	505	60	0.478514163226136	-Inf	0	training
CM087595W	CM107253M	CTTATGCGAACGTGATGCAGGTTTCTGTACCTGCGATGTCACCTTCTCCCTATGCACACCTGGGTGGGCTTTGCCTCTTCTCCTTAGGAGAGACGTCGGGCAGAGCGGGCCGAGCAGCAGCGCATCCGGAATGAGCGGGAGAAGGAGCGGCAGAACCGCCTGGCTGTGAGTGACCCCTAGCCCAGAAAGGATTGCTGCTC	CTTATGCGAACGTGATGCAGGTTTCTGTACCTGCGATGTCACCTTCTCCCTATGCACACCTGGGTGGGCTTTGCCTCTTCTCCTTAGGAGAGACGTCGGGCAGAGCGGGCCGAGCAGCAGCACATCCGGAATGAGCGGGAGAAGGAGCGGCAGAACCGCCTGGCTGTGAGTGACCCCTAGCCCAGAAAGGATTGCTGCTC	chr1:201333426	chr1:201333503	161	9	366	29	12	2	505	65	-0.503273033515834	0.372809263889546	0	training
CM087595W	CM962587M	CTTATGCGAACGTGATGCAGGTTTCTGTACCTGCGATGTCACCTTCTCCCTATGCACACCTGGGTGGGCTTTGCCTCTTCTCCTTAGGAGAGACGTCGGGCAGAGCGGGCCGAGCAGCAGCGCATCCGGAATGAGCGGGAGAAGGAGCGGCAGAACCGCCTGGCTGTGAGTGACCCCTAGCCCAGAAAGGATTGCTGCTC	CTTATGCGAACGTGATGCAGGTTTCTGTACCTGCGATGTCACCTTCTCCCTATGCACACCTGGGTGGGCTTTGCCTCTTCTCCTTAGGAGAGATGTCGGGCAGAGCGGGCCGAGCAGCAGCGCATCCGGAATGAGCGGGAGAAGGAGCGGCAGAACCGCCTGGCTGTGAGTGACCCCTAGCCCAGAAAGGATTGCTGCTC	chr1:201333426	chr1:201333503	161	11	366	25	12	0	505	76	0.000358389031998238	-Inf	0	training
CM016239W	CM016239M	CTTATGCGAACGTGATAGGAAGGATCAGGGCCCTGCCTGTCCTGGACACCCTCAGTCCCTGGGTCCAGAATGGGGCTGATGCTGACTATTCCTCTCTCCAACAGGTCGTTCATGCCCAACTTGGTGCCTCCCAAGATCCCCGATGGAGAGAGAGTGGACTTTGATGTAAGCGGTGGCTGTGGGTTAAAGGATTGCTGCTC	CTTATGCGAACGTGATAGGAAGGATCAGGGCCCTGCCTGTCCTGGACACCCTCAGTCCCTGGGTCCAGAATGGGGCTGATGCTGACTATTCCTCTCTCCAACAGGTCGTTCATGCCCAACTTGGTGCCTCTCAAGATCCCCGATGGAGAGAGAGTGGACTTTGATGTAAGCGGTGGCTGTGGGTTAAAGGATTGCTGCTC	chr1:201334738	chr1:201334798	12005	3663	5781	1957	20678	7967	4054	1408	-0.149862481019146	0.149710581587962	0	training
CM016239W	CM031382M	CTTATGCGAACGTGATAGGAAGGATCAGGGCCCTGCCTGTCCTGGACACCCTCAGTCCCTGGGTCCAGAATGGGGCTGATGCTGACTATTCCTCTCTCCAACAGGTCGTTCATGCCCAACTTGGTGCCTCCCAAGATCCCCGATGGAGAGAGAGTGGACTTTGATGTAAGCGGTGGCTGTGGGTTAAAGGATTGCTGCTC	CTTATGCGAACGTGATAGGAAGGATCAGGGCCCTGCCTGTCCTGGACACCCTCAGTCCCTGGGTCCAGAATGGGGCTGATGCTGACTATTCCTCTCTCCAACAGGTCGCTCATGCCCAACTTGGTGCCTCCCAAGATCCCCGATGGAGAGAGAGTGGACTTTGATGTAAGCGGTGGCTGTGGGTTAAAGGATTGCTGCTC	chr1:201334738	chr1:201334798	12005	1461	5781	755	20678	2816	4054	624	-0.101836797509845	-0.176649259580446	0	training
CM016239W	CM034581M	CTTATGCGAACGTGATAGGAAGGATCAGGGCCCTGCCTGTCCTGGACACCCTCAGTCCCTGGGTCCAGAATGGGGCTGATGCTGACTATTCCTCTCTCCAACAGGTCGTTCATGCCCAACTTGGTGCCTCCCAAGATCCCCGATGGAGAGAGAGTGGACTTTGATGTAAGCGGTGGCTGTGGGTTAAAGGATTGCTGCTC	CTTATGCGAACGTGATAGGAAGGATCAGGGCCCTGCCTGTCCTGGACACCCTCAGTCCCTGGGTCCAGAATGGGGCTGATGCTGACTATTCCTCTCTCCAACAGGTCGTTCATGCCCAACTTGGTGCCTCCCAAGATCCCCGATGGAAAGAGAGTGGACTTTGATGTAAGCGGTGGCTGTGGGTTAAAGGATTGCTGCTC	chr1:201334738	chr1:201334798	12005	1670	5781	770	20678	2459	4054	663	0.0626733256782494	-0.459687699872	0	training
CM016239W	CM094396M	CTTATGCGAACGTGATAGGAAGGATCAGGGCCCTGCCTGTCCTGGACACCCTCAGTCCCTGGGTCCAGAATGGGGCTGATGCTGACTATTCCTCTCTCCAACAGGTCGTTCATGCCCAACTTGGTGCCTCCCAAGATCCCCGATGGAGAGAGAGTGGACTTTGATGTAAGCGGTGGCTGTGGGTTAAAGGATTGCTGCTC	CTTATGCGAACGTGATAGGAAGGATCAGGGCCCTGCCTGTCCTGGACACCCTCAGTCCCTGGGTCCAGAATGGGGCTGATGCTGACTATTCCTCTCTCCAACAGGTCGTTCATGCCCAACTTGGTGCCTCCCAAGATCCCCGATGGAGAGAGAATGGACTTTGATGTAAGCGGTGGCTGTGGGTTAAAGGATTGCTGCTC	chr1:201334738	chr1:201334798	12005	1630	5781	878	20678	3919	4054	631	-0.16166530651782	0.284095003264166	0	training
CM016239W	CM099712M	CTTATGCGAACGTGATAGGAAGGATCAGGGCCCTGCCTGTCCTGGACACCCTCAGTCCCTGGGTCCAGAATGGGGCTGATGCTGACTATTCCTCTCTCCAACAGGTCGTTCATGCCCAACTTGGTGCCTCCCAAGATCCCCGATGGAGAGAGAGTGGACTTTGATGTAAGCGGTGGCTGTGGGTTAAAGGATTGCTGCTC	CTTATGCGAACGTGATAGGAAGGATCAGGGCCCTGCCTGTCCTGGACACCCTCAGTCCCTGGGTCCAGAATGGGGCTGATGCTGACTATTCCTCTCTCCAACAGGTCGTTCATGCCCAACTTGGTGCCTCCCAAGATCCCCGATGGAGAGAGAGTGGACTGTGATGTAAGCGGTGGCTGTGGGTTAAAGGATTGCTGCTC	chr1:201334738	chr1:201334798	12005	1449	5781	898	20678	3631	4054	543	-0.363974181285119	0.390664167640351	0	training
CM016239W	CM951217M	CTTATGCGAACGTGATAGGAAGGATCAGGGCCCTGCCTGTCCTGGACACCCTCAGTCCCTGGGTCCAGAATGGGGCTGATGCTGACTATTCCTCTCTCCAACAGGTCGTTCATGCCCAACTTGGTGCCTCCCAAGATCCCCGATGGAGAGAGAGTGGACTTTGATGTAAGCGGTGGCTGTGGGTTAAAGGATTGCTGCTC	CTTATGCGAACGTGATAGGAAGGATCAGGGCCCTGCCTGTCCTGGACACCCTCAGTCCCTGGGTCCAGAATGGGGCTGATGCTGACTATTCCTCTCTCCAACAGGTCGTTCATGCCCAACTTGGTGCCTCCCAAGAACCCCGATGGAGAGAGAGTGGACTTTGATGTAAGCGGTGGCTGTGGGTTAAAGGATTGCTGCTC	chr1:201334738	chr1:201334798	12005	1598	5781	801	20678	3063	4054	589	-0.057851165581635	0.0279271684130027	0	training
CM086986W	CM086986M	CTTATGCGAACGTGAGACTCACTGTGCAGATGGGGAAATGGAAATCCACAGGGATCTAGCTCATCGAGGGCGGAGTTGGGACCACTTCTGGGGCCCCCTGACCCATGGCTGTGTGCTTCTATCTCCTCCAGATGGCCCAATGGAGGAGTCCAAACCAAAGCCCAGGTGAGTGGGGAGGCACCTGGAAAGGATTGCTGCTC	CTTATGCGAACGTGAGACTCACTGTGCAGATGGGGAAATGGAAATCCACAGGGATCTAGCTCATCGAGGGCGGAGTTGGGACCACTTCTGGGGCCCCCTGACCCATGGCTGTGTGCTTCTATCTCCTCCAGATGGCCCAATGGAGGAGTCCAAACCACAGCCCAGGTGAGTGGGGAGGCACCTGGAAAGGATTGCTGCTC	chr1:201335966	chr1:201335999	268	89	579	635	1596	1084	321	340	-1.72354900316167	-0.641057343883873	1	training
CM116380W	CM116380M	CTTATGCGAACGTGACAACAGAGTGCATCTTGGCTAGGGCTTATCTGTGGGGAAGGCTCTTGCTGGTGGCGGAGGGGGGGACTTGAGCTCAGAACAAGGACCTTGATTGATTTCTCGTGTTTCATTTAGAAGATGAAGAAGAAGAGGAAGCAAAGGAGGCTGAAGGTAAGGATATCAGGAGAGAGAAAGGATTGCTGCTC	CTTATGCGAACGTGACAACAGAGTGCATCTTGGCTAGGGCTTATCTGTGGGGAAGGCTCTTGCTGGTGGCGGAGGGGGGGACTTGAGCTCAGAACAAGGACCTTGATTGATTTCTCGTGTTTCATTTAGAAGTTGAAGAAGAAGAGGAAGCAAAGGAGGCTGAAGGTAAGGATATCAGGAGAGAGAAAGGATTGCTGCTC	chr1:201336899	chr1:201336934	1196	1414	1098	1058	1525	1298	364	272	0.295103157502467	0.187812939609885	0	training
CM063210W	CM063210M	CTTATGCGAACGTGACCCGCTGCCCATTCTCTGCTCTGGGTTCTGCCTGATAGCATGAGTGGGGCCTGCTTCTTCACTCTGTCTGCTTCACTTCTCCAGAGCAGGAGGAGGCAGCGGAAGAGGATGCTGAAGCAGAGGCTGAGACCGAGGAGACCAGGGCAGAAGGTAAGTCTCTGGTTGAGGGTAAAGGATTGCTGCTC	CTTATGCGAACGTGACCCGCTGCCCATTCTCTGCTCTGGGTTCTGCCTGATAGCATGAGTGGGGCCTGCTTCTTCACTCTGTCTGCTTCACTTCTCCAGAGCAGGAGGAGGCAGTGGAAGAGGATGCTGAAGCAGAGGCTGAGACCGAGGAGACCAGGGCAGAAGGTAAGTCTCTGGTTGAGGGTAAAGGATTGCTGCTC	chr1:201337290	chr1:201337355	1457	689	1440	784	1676	1107	613	388	-0.203281737145755	0.0614634945858544	0	training
CM063210W	CM087865M	CTTATGCGAACGTGACCCGCTGCCCATTCTCTGCTCTGGGTTCTGCCTGATAGCATGAGTGGGGCCTGCTTCTTCACTCTGTCTGCTTCACTTCTCCAGAGCAGGAGGAGGCAGCGGAAGAGGATGCTGAAGCAGAGGCTGAGACCGAGGAGACCAGGGCAGAAGGTAAGTCTCTGGTTGAGGGTAAAGGATTGCTGCTC	CTTATGCGAACGTGACCCGCTGCCCATTCTCTGCTCTGGGTTCTGCCTGATAGCATGAGTGGGGCCTGCTTCTTCACTCTGTCTGCTTCACTTCTCCAGAGCAGGAGGAGGTAGCGGAAGAGGATGCTGAAGCAGAGGCTGAGACCGAGGAGACCAGGGCAGAAGGTAAGTCTCTGGTTGAGGGTAAAGGATTGCTGCTC	chr1:201337290	chr1:201337355	1457	964	1440	837	1676	766	613	374	0.18687345794478	-0.41675704797125	0	training
CM107901W	CM107901M	CTTATGCGAACGTGACTCTCATCCCAGAGACTAAGGCAGAACCCTTCAGTGGTCTTTGCGTCATTTTGTCTTTATGTCTCTATAGTGTGGGAGGCCTCATCTTGGACAAGACTGTCTCAGACCCCAACTTTGCTGGGATGGCTGTCTTCACGCCTGTGATTAATGGTGAGGTCTGGGCATCAGCTAAAGGATTGCTGCTC	CTTATGCGAACGTGACTCTCATCCCAGAGACTAAGGCAGAACCCTTCAGTGGTCTTTGCGTCATTTTGTCTTTATGTCTCTATAGTGTGGGAGGCCTCATCTTGGACAAGACTGTCTCAGACCCCAACTTTGCTGGGATGGTTGTCTTCACGCCTGTGATTAATGGTGAGGTCTGGGCATCAGCTAAAGGATTGCTGCTC	chr1:205766052	chr1:205766131	554	400	1520	1444	493	493	1728	1720	-0.395885394830687	0.00669465257400808	0	training
CM118102W	CM118102M	CTTATGCGAACGTGATTCATTATTATGTGTGTCTTATTAATTGCTATACAAAACAGTAACCCTTTCTTTTCTCATTTAGTTATTACTTAATTGGTGAAGAAATTCTATATTGTGAACTTAAAGGATCAGTAGCAATTTGGAGCGGTAAGCCCCCAATATGTGAAAGTAAGTAAATTCTTTTTTTTAAAGGATTGCTGCTC	CTTATGCGAACGTGATTCATTATTATGTGTGTCTTATTAATTGCTATACAAAACAGTAACCCTTTCTTTTCTCATTTAGTTATTACTTAATTGGTGAAGAAATTCTATATTGTCAACTTAAAGGATCAGTAGCAATTTGGAGCGGTAAGCCCCCAATATGTGAAAGTAAGTAAATTCTTTTTTTTAAAGGATTGCTGCTC	chr1:207932984	chr1:207933069	50	61	267	310	340	449	315	412	0.0714526742014778	0.0138881898075057	0	training
CM062497W	CM062497M	CTTATGCGAACGTGAGAGATTTGGGTGGGGACACAGCCAAACCATATCAAGTGTTTAGATGATCTGATTGAAATAAATGCTATCTGGAGATCCATGTGTTCAACATCTTGGAACTGTTTTCTTTCTCAGATGTTTGGGTCATTGCTGTGATTGTTATTGCCATAGGTAAGTATCACAAATTTTGAAAAGGATTGCTGCTC	CTTATGCGAACGTGAGAGATTTGGGTGGGGACACAGCCAAACCATATCAAGTGTTTAGATGATCTGATTGAAATAAATGCTATCTGGAGATCCATGTGTTCAACATCTTGGAACTGTTTTCTTTCTCAGATGTTTGGGTCATTGCTGTGATTGTTATTGTCATAGGTAAGTATCACAAATTTTGAAAAGGATTGCTGCTC	chr1:207958416	chr1:207958451	490	280	1009	926	2077	1550	733	778	-0.683512846211483	-0.508189957535428	0	training
CM950744W	CM950744M	CTTATGCGAACGTGACATATAATGGAAAGAAAGGTTTCTTCTGAACTCGGGGCACACTATTTGTCTCTTCTTCAGCGCTTCTCTTTCCCTTCCCTCTGTAGGTCCAACTTAACCTTATGGATTTAGTGTCTGGGATTCCAGCAACTCAAAGTCAAAAAATTCAAGGTCAGTGTGGTTACTTCTCTAAAGGATTGCTGCTC	CTTATGCGAACGTGACATATAATGGAAAGAAAGGTTTCTTCTGAACTCGGGGCACACTATTTGTCTCTTCTTCAGCGCTTCTCTTTCCCTTCCCTCTGTAGGTCCAACTTAACCTTATGGATTTAGTGTCTGGGATTCCAGCAACTCAAAGTCAAAAAATTCAAAGTCAGTGTGGTTACTTCTCTAAAGGATTGCTGCTC	chr1:209806415	chr1:209806478	588	1	1486	1382	1255	6	1865	1483	-9.09499584468603	-7.37785211542901	1	training
CM003830W	CM003830M	CTTATGCGAACGTGATTGAGTCTAGAAACAGAAAAGAAAAAGGGCTAGTGTGCTCTAGGGGTTTGCACTGTTGTACCCAGTTTGCTTTGCTGTGTCCTAGGAAAGGTCCTTTCTGGGGATCACCCCATTGGCTGAAGATGAGACCATTCTTCCTCTTGTGTTTTGGTAAGTACCCCTTCCCATCCAAAGGATTGCTGCTC	CTTATGCGAACGTGATTGAGTCTAGAAACAGAAAAGAAAAAGGGCTAGTGTGCTCTAGGGGTTTGCACTGTTGTACCCAGTTTGCTTTGCTGTGTCCTAGGAAAGGTCCTTTCTGGGGATCACCCCATTGGCTGAAGATAAGACCATTCTTCCTCTTGTGTTTTGGTAAGTACCCCTTCCCATCCAAAGGATTGCTGCTC	chr1:209824262	chr1:209824326	1061	942	1763	1770	2697	1787	989	1106	-0.17734257695216	-0.755124846669709	0	training
CM104085W	CM104085M	CTTATGCGAACGTGATCCCTGCCAGCCCCTCATTAATCTATATGAGTATTATTTTAATCTTGCTGCATCTTATTTCCATTTAAGAATACCTGTATCGAGTGATAGCCTCGCATGAAGGAGGTTCAGTATATAGTGATTGGAGTCGAGGACGTACAACAGGAGCAGGTAAATACTTATCTTCAAATAAAGGATTGCTGCTC	CTTATGCGAACGTGATCCCTGCCAGCCCCTCATTAATCTATATGAGTATTATTTTAATCTTGCTGCATCTTATTTCCATTTAAGAATACCTGTATCGAGTGATAGCCTCGCATGAAGGAGGTTCAGTATATAGTGATTGGAGTTGAGGACGTACAACAGGAGCAGGTAAATACTTATCTTCAAATAAAGGATTGCTGCTC	chr1:216246231	chr1:216246311	177	157	320	328	803	496	427	447	-0.208608710922092	-0.761098628693267	0	training
CM073401W	CM073401M	CTTATGCGAACGTGACTTCAAAGGAATATCACTTAAATACTTGTCAGGTATTGCTTGGTAAACAGAGACTTCTTATATTATGCACATGTGTGTATTTGCAGGTTTAGAGCAGTTTGTCGGAAGAATGCAAGATTTTCGATTATACCAAGTGGCACTTACAAACAGGTAAGCAGATGTTGCATTGTAAAGGATTGCTGCTC	CTTATGCGAACGTGACTTCAAAGGAATATCACTTAAATACTTGTCAGGTATTGCTTGGTAAACAGAGACTTCTTATATTATGCACATGTGTGTATTTGCAGGTTTAGAGCAGTTTGTCGGAAGAATGCAAGATTTTCGATTATACCAAGTGGCATTTACAAACAGGTAAGCAGATGTTGCATTGTAAAGGATTGCTGCTC	chr1:216500933	chr1:216500996	1534	979	1303	734	6904	4085	1835	1258	0.180067397825684	-0.212448245294623	0	training
CM073401W	CM080595M	CTTATGCGAACGTGACTTCAAAGGAATATCACTTAAATACTTGTCAGGTATTGCTTGGTAAACAGAGACTTCTTATATTATGCACATGTGTGTATTTGCAGGTTTAGAGCAGTTTGTCGGAAGAATGCAAGATTTTCGATTATACCAAGTGGCACTTACAAACAGGTAAGCAGATGTTGCATTGTAAAGGATTGCTGCTC	CTTATGCGAACGTGACTTCAAAGGAATATCACTTAAATACTTGTCAGGTATTGCTTGGTAAACAGAGACTTCTTATATTATGCACATGTGTGTATTTGCAGGTTTAGAGCAGTTTGTCAGAAGAATGCAAGATTTTCGATTATACCAAGTGGCACTTACAAACAGGTAAGCAGATGTTGCATTGTAAAGGATTGCTGCTC	chr1:216500933	chr1:216500996	1534	919	1303	750	6904	3700	1835	1287	0.0577128669709926	-0.388139184265407	0	training
CM101162W	CM083053M	CTTATGCGAACGTGAGGTATCAGTCTCAGGATCCTGGGGGCCTTAGAATTTGTGGCGCTTGGGGACACCTTGTGATCGTGCAATTTCTGTTGTCTAGTTCATCCATGGCTGGTTGATCATGTCTTCACTGATGCTGCTGTTCCTCTTCACCTATATCTACCTTGGGTAAGTGACAGATAAGCAGCAAAGGATTGCTGCTC	CTTATGCGAACGTGAGGTATCAGTCTCAGGATCCTGGGGGCCTTAGAATTTGTGGCGCTTGGGGACACCTTGTGATCGTGCAATTTCTGTTGTCTAGTTCATCCATGGCTGGTTGATCGTGTCTTCACTGATGCTGCTGTTCCTCTTCACCTATATCTACCTTGGGTAAGTGACAGATAAGCAGCAAAGGATTGCTGCTC	chr1:227075792	chr1:227075859	1471	518	921	273	4523	2056	869	350	0.248526961603207	0.174561523544538	0	training
CM101162W	CM088070M	CTTATGCGAACGTGAGGTATCAGTCTCAGGATCCTGGGGGCCTTAGAATTTGTGGCGCTTGGGGACACCTTGTGATCGTGCAATTTCTGTTGTCTAGTTCATCCATGGCTGGTTGATCATGTCTTCACTGATGCTGCTGTTCCTCTTCACCTATATCTACCTTGGGTAAGTGACAGATAAGCAGCAAAGGATTGCTGCTC	CTTATGCGAACGTGAGGTATCAGTCTCAGGATCCTGGGGGCCTTAGAATTTGTGGCGCTTGGGGACACCTTGTGATCGTGCAATTTCTGTTGTCTAGTTCATCCATGGCTGGTTGATCATGTATTCACTGATGCTGCTGTTCCTCTTCACCTATATCTACCTTGGGTAAGTGACAGATAAGCAGCAAAGGATTGCTGCTC	chr1:227075792	chr1:227075859	1471	391	921	255	4523	1305	869	288	-0.0588528247150002	-0.199942823802076	0	training
CM101162W	CM101162M	CTTATGCGAACGTGAGGTATCAGTCTCAGGATCCTGGGGGCCTTAGAATTTGTGGCGCTTGGGGACACCTTGTGATCGTGCAATTTCTGTTGTCTAGTTCATCCATGGCTGGTTGATCATGTCTTCACTGATGCTGCTGTTCCTCTTCACCTATATCTACCTTGGGTAAGTGACAGATAAGCAGCAAAGGATTGCTGCTC	CTTATGCGAACGTGAGGTATCAGTCTCAGGATCCTGGGGGCCTTAGAATTTGTGGCGCTTGGGGACACCTTGTGATCGTGCAATTTCTGTTGTCTAGTTCATCCATGGCTGGTTGATCATGTGTTCACTGATGCTGCTGTTCCTCTTCACCTATATCTACCTTGGGTAAGTGACAGATAAGCAGCAAAGGATTGCTGCTC	chr1:227075792	chr1:227075859	1471	467	921	277	4523	1787	869	383	0.078012388496979	-0.157728576700477	0	training
CM045430W	CM045430M	CTTATGCGAACGTGACCCCCAGGCCCTGCAGGCAGCCACTGTTAGCACCGCCTGAGATGTGAACCTTTTCTCCTCCCCCAGCTGCCATGGTGTGGACGGTTGGCATGGCGAAGCTGGACCCCTCCTCTCAGGGTGCCCTCCAGCTCCCCTACGACCCGGAGATGGGTGAGTATCTTGGGGAGCTAAAAGGATTGCTGCTC	CTTATGCGAACGTGACCCCCAGGCCCTGCAGGCAGCCACTGTTAGCACCGCCTGAGATGTGAACCTTTTCTCCTCCCCCAGCTGCCATGGTGTGGATGGTTGGCATGGCGAAGCTGGACCCCTCCTCTCAGGGTGCCCTCCAGCTCCCCTACGACCCGGAGATGGGTGAGTATCTTGGGGAGCTAAAAGGATTGCTGCTC	chr1:227078979	chr1:227079062	299	244	641	525	1293	1036	448	353	-0.00525740256996277	0.0241322766627234	0	training
CM118850W	CM118848M	CTTATGCGAACGTGAGCCCAGGTCCTGGGCGCACACTTTAATCCCCAGGTTCGCCCTGTGTCATTCTCCTGCCTTCCAGATGATGCCTTTATCAACCCCCACCTGGCTAAGATCTTCGAGCGGGTGCGGCAGAGCGCGGACTTCATGCCACTGAAGCAGATGATGGTGAGGAGCCAGGGGCTCTGAAAGGATTGCTGCTC	CTTATGCGAACGTGAGCCCAGGTCCTGGGCGCACACTTTAATCCCCAGGTTCGCCCTGTGTCATTCTCCTGCCTTCCAGATGATGCCTTTATCAACCCCCACCTGGCTAAGATCTTCGAGCGGGTGCGGCAGAGCACGGACTTCATGCCACTGAAGCAGATGATGGTGAGGAGCCAGGGGCTCTGAAAGGATTGCTGCTC	chr1:227170379	chr1:227170464	204	69	349	157	236	86	339	158	-0.411438407875301	-0.355017579700502	0	training
CM118850W	CM118849M	CTTATGCGAACGTGAGCCCAGGTCCTGGGCGCACACTTTAATCCCCAGGTTCGCCCTGTGTCATTCTCCTGCCTTCCAGATGATGCCTTTATCAACCCCCACCTGGCTAAGATCTTCGAGCGGGTGCGGCAGAGCGCGGACTTCATGCCACTGAAGCAGATGATGGTGAGGAGCCAGGGGCTCTGAAAGGATTGCTGCTC	CTTATGCGAACGTGAGCCCAGGTCCTGGGCGCACACTTTAATCCCCAGGTTCGCCCTGTGTCATTCTCCTGCCTTCCAGATGATGCCTTTATCAACCCCCACCTGGCTAAGATCTTCGAGCGGGTGCGGCAGAGCGTGGACTTCATGCCACTGAAGCAGATGATGGTGAGGAGCCAGGGGCTCTGAAAGGATTGCTGCTC	chr1:227170379	chr1:227170464	204	90	349	171	236	80	339	158	-0.151341534318067	-0.459354239515238	0	training
CM118850W	CM118850M	CTTATGCGAACGTGAGCCCAGGTCCTGGGCGCACACTTTAATCCCCAGGTTCGCCCTGTGTCATTCTCCTGCCTTCCAGATGATGCCTTTATCAACCCCCACCTGGCTAAGATCTTCGAGCGGGTGCGGCAGAGCGCGGACTTCATGCCACTGAAGCAGATGATGGTGAGGAGCCAGGGGCTCTGAAAGGATTGCTGCTC	CTTATGCGAACGTGAGCCCAGGTCCTGGGCGCACACTTTAATCCCCAGGTTCGCCCTGTGTCATTCTCCTGCCTTCCAGATGATGCCTTTATCAACCCCCACCTGGCTAAGATCTTCGAGTGGGTGCGGCAGAGCGCGGACTTCATGCCACTGAAGCAGATGATGGTGAGGAGCCAGGGGCTCTGAAAGGATTGCTGCTC	chr1:227170379	chr1:227170464	204	79	349	130	236	72	339	146	0.0560708193868049	-0.497401143663202	0	training
CM104024W	CM104024M	CTTATGCGAACGTGAGGAGTGCCCCAGGCAGGGCCCACCCGTCTCCCTGGGCTAACTCCCCTGCCTCACCCATACCCCCACAGTACCCTGGCGTGGCCCAGAGCATCAACAGTGATGTCAACAACCTCATGGCCGTGTTGAACATGAGCAACATGCTTCCAGAAGGTCTGAGGCTAGGTGGTTGGAAAGGATTGCTGCTC	CTTATGCGAACGTGAGGAGTGCCCCAGGCAGGGCCCACCCGTCTCCCTGGGCTAACTCCCCTGCCTCACCCATACCCCCACAGTACCCTGGCGTGGCCCAGAGCATCAACAGTGATGTCAACAACCTCATGGCCGTGTAGAACATGAGCAACATGCTTCCAGAAGGTCTGAGGCTAGGTGGTTGGAAAGGATTGCTGCTC	chr1:227171253	chr1:227171334	0	0	568	501	34	23	656	602		-0.439968557334945	0	training
CM081197W	CM081197M	CTTATGCGAACGTGACCTCTGTTGCACCCCCTTCCCGGCCCCACACACCCGCACCATGGAGCACCAGGGCCAAACTTCTCCTGGTGTCTCTGTCCCCAGGTGGCTCTTTTGGATTTTGGGGCAACGCGGGAATATGACAGATCCTTCACCGACCTCTACATTCAGGTAACTGGAGAGGGGCCCTGAAAGGATTGCTGCTC	CTTATGCGAACGTGACCTCTGTTGCACCCCCTTCCCGGCCCCACACACCCGCACCATGGAGCACCAGGGCCAAACTTCTCCTGGTGTCTCTGTCCCCAGGTGGCTCTTTTGGATTTTGGGGCAACGCGGGAATGTGACAGATCCTTCACCGACCTCTACATTCAGGTAACTGGAGAGGGGCCCTGAAAGGATTGCTGCTC	chr1:227172577	chr1:227172642	158	144	236	287	92	116	487	556	-0.416119624048637	0.143255928429394	0	training
CM081193W	CM081193M	CTTATGCGAACGTGACCTGGGATGTCGGGAGCTGAGCTTTTCATGCTGCCCACGGTCCCCTCCTGTGCCTCTCCCCAGATCATCAGGGCTGCTGCCGACAGGGACAGGGAGACTGTGCGGGCGAAATCCATAGAGATGAAGTTCCTCACCGGCTACGAGGTCAAGGTGAGCAGGGTTGCGGGGGAAAAGGATTGCTGCTC	CTTATGCGAACGTGACCTGGGATGTCGGGAGCTGAGCTTTTCATGCTGCCCACGGTCCCCTCCTGTGCCTCTCCCCAGATCATCAGGGCTGCTGCCGACAGGGACAGGGAGACTGTGCGGGCGAAATCCATAGAGATGAAGTTCCTCACCGGCTACAAGGTCAAGGTGAGCAGGGTTGCGGGGGAAAAGGATTGCTGCTC	chr1:227172955	chr1:227173041	355	152	1407	630	214	98	1055	491	-0.0645491060992049	-0.0233090730060843	0	training
CM081193W	CM081194M	CTTATGCGAACGTGACCTGGGATGTCGGGAGCTGAGCTTTTCATGCTGCCCACGGTCCCCTCCTGTGCCTCTCCCCAGATCATCAGGGCTGCTGCCGACAGGGACAGGGAGACTGTGCGGGCGAAATCCATAGAGATGAAGTTCCTCACCGGCTACGAGGTCAAGGTGAGCAGGGTTGCGGGGGAAAAGGATTGCTGCTC	CTTATGCGAACGTGACCTGGGATGTCGGGAGCTGAGCTTTTCATGCTGCCCACGGTCCCCTCCTGTGCCTCTCCCCAGATCATCAGGGCTGCTGCCGACAGGGACAGGGAGACTGTGCGGGCGAAATCCATAGAGATGAAGTTCCTCACCAGCTACGAGGTCAAGGTGAGCAGGGTTGCGGGGGAAAAGGATTGCTGCTC	chr1:227172955	chr1:227173041	355	199	1407	707	214	105	1055	480	0.157789614578738	0.108915219251005	0	training
CM021563W	CM021563M	CTTATGCGAACGTGATGTTGGGCTCTGTGACAATGTTAGGTGAGAAATAATAAATTTTATATAGTATATTATTATCTAAATCTTCTAGGAACAAAAGAAATATGAAACTGAAGAAGGAGTGAATAAAGCTGCTTGGCAGAAAACAGTTAACAATAATCAACAAAGGTAAGATTTTATATGTTCCAAAAGGATTGCTGCTC	CTTATGCGAACGTGATGTTGGGCTCTGTGACAATGTTAGGTGAGAAATAATAAATTTTATATAGTATATTATTATCTAAATCTTCTAGGAACAAAAGAAATATGAAACTGAAGAAGGAGTGAATAAAGCTGCTTGACAGAAAACAGTTAACAATAATCAACAAAGGTAAGATTTTATATGTTCCAAAAGGATTGCTGCTC	chr1:235897130	chr1:235897206	35	32	79	66	408	462	63	104	0.130103611873683	-0.543836095196614	0	training
CM103194W	CM103194M	CTTATGCGAACGTGATACCAGATCTTTGTTCAGTTGGTCAAGTAGAGTTGCTCATCTTGCCCTGTGCTCACCTGCTCTGTCCTTTGTTTTTGCCAACAGAGGAAGAATGGCCTGATGGATCATGAGGATTTCAGAGCCTGCCTGATTTCCATGGGTTATGACCTGGTAAGACAGAAGTTGAAATTAAAGGATTGCTGCTC	CTTATGCGAACGTGATACCAGATCTTTGTTCAGTTGGTCAAGTAGAGTTGCTCATCTTGCCCTGTGCTCACCTGCTCTGTCCTTTGTTTTTGCCAACAGAGGAAGAATGGCCTGATGGATTATGAGGATTTCAGAGCCTGCCTGATTTCCATGGGTTATGACCTGGTAAGACAGAAGTTGAAATTAAAGGATTGCTGCTC	chr1:236923024	chr1:236923089	360	559	1036	1054	1825	2356	747	703	0.610000512562855	0.45602662889242	0	training
CM021642W	CM021642M	CTTATGCGAACGTGATGGTTGAAATAAAAATGTTCATTTCAGTTTTGTCTCTAATGGGCTTTCATTAATTTTCTCATGTCTCATTTCTGTGCCTCAGAGTTATTGATTTAGGAGTCATGACTCCATGTGATAAGATACTGAAAGCTGCTCTTGACCACAAAGCAGGTACTGTGCAACTATACTTTAAAGGATTGCTGCTC	CTTATGCGAACGTGATGGTTGAAATAAAAATGTTCATTTCAGTTTTGTCTCTAATGGGCTTTCATTAATTTTCTCATGTCTCATTTCTGTGCCTCAGAGTTACTGATTTAGGAGTCATGACTCCATGTGATAAGATACTGAAAGCTGCTCTTGACCACAAAGCAGGTACTGTGCAACTATACTTTAAAGGATTGCTGCTC	chr1:237037073	chr1:237037140	420	806	726	836	1061	1746	744	834	0.736857116776713	0.553884140378043	0	training
CM097963W	CM097963M	CTTATGCGAACGTGAACATTTTAAATGTTTACTTCAGACATTATTACAATCATTTTTGACTCTTTACTGCAAAGGATAATAAATGTAGTTTTACTTTTTTAGCTAACATAACATTTTTATTTCTTTCAGAAGTCTAAACGTGTGGGTCGGAGACATTACTGTCTGGGAAGTACAGTGCTCAATGGAAAGGATTGCTGCTC	CTTATGCGAACGTGAACATTTTAAATGTTTACTTCAGACATTATTACAATCATTTTTGACTCTTTACTGCAAAGGATAATAAATGTAGTTTTACTTTTTTAGCTAACATAACATTTTTATTTCTTTCAGAAGTCTAAACGTGTGGGTTGGAGACATTACTGTCTGGGAAGTACAGTGCTCAATGGAAAGGATTGCTGCTC	chr1:237889573	chr1:237889608	0	0	725	715	9209	7047	650	743		-0.578957781950777	0	training
CM0910992W	CM024348M	CTTATGCGAACGTGATTTGGTTGTTTATTTATTTAACAAACAATAAGATTTTTGTTCAGTGGCCACGTGGTTTCTATAATTCCCATAGAAAATGCTTGACTACCTCAAGGAGAAAAAGGATGTGGGCTTCTTTCAGAGCCTGGCCGGCCTGATGCAGTCATGTAGGTAAGGACTCACTTCCTTCTAAAGGATTGCTGCTC	CTTATGCGAACGTGATTTGGTTGTTTATTTATTTAACAAACAATAAGATTTTTGTTCAGTGGCCACGTGGTTTCTATAATTCCCATAGAAAATGTTTGACTACCTCAAGGAGAAAAAGGATGTGGGCTTCTTTCAGAGCCTGGCCGGCCTGATGCAGTCATGTAGGTAAGGACTCACTTCCTTCTAAAGGATTGCTGCTC	chr1:237923076	chr1:237923152	272	52	692	322	250	76	1324	577	-1.28331177358714	-0.519596873056766	0	training
CM0910992W	CM0910992M	CTTATGCGAACGTGATTTGGTTGTTTATTTATTTAACAAACAATAAGATTTTTGTTCAGTGGCCACGTGGTTTCTATAATTCCCATAGAAAATGCTTGACTACCTCAAGGAGAAAAAGGATGTGGGCTTCTTTCAGAGCCTGGCCGGCCTGATGCAGTCATGTAGGTAAGGACTCACTTCCTTCTAAAGGATTGCTGCTC	CTTATGCGAACGTGATTTGGTTGTTTATTTATTTAACAAACAATAAGATTTTTGTTCAGTGGCCACGTGGTTTCTATAATTCCCATAGAAAATGCTTGACTACCTCAAGGAGAAAAAGGATGTGGGCTTCTTTCAGAGCCTGGCCGGCCTGATGCAGCCATGTAGGTAAGGACTCACTTCCTTCTAAAGGATTGCTGCTC	chr1:237923076	chr1:237923152	272	110	692	343	250	102	1324	718	-0.293539666261768	-0.410511569706425	0	training
CM097964W	CM097964M	CTTATGCGAACGTGATTAGAATGACTCAACTTGAACTTCTGAGCAAGCATTAATAACATTTTTTTATCTTGCATAGATTTTCAGAATTATCTGAGAACTCAGACTGGCAATAATACAACTGTCAACATAATTATCTCCACTGTAGACTACCTACTGAGAGTTCAGGTATGTTGCTTTCCATATTAAAAGGATTGCTGCTC	CTTATGCGAACGTGATTAGAATGACTCAACTTGAACTTCTGAGCAAGCATTAATAACATTTTTTTATCTTGCATAGATTTTCAGAATTATCTGAGAACTCAGACTGGCAATAATACAACTGTCAACATAATTATCTCCACTGTAGACTACCTACCGAGAGTTCAGGTATGTTGCTTTCCATATTAAAAGGATTGCTGCTC	chr1:237935312	chr1:237935400	218	202	987	939	791	812	1208	1185	-0.0380479152225085	0.0655354282518419	0	training
CM0911007W	CM0911007M	CTTATGCGAACGTGAGAATAAGTATGATGTTCCTGCTGCATAGTTTTCTTGTATTATCTCAAATGCAATGTTCATATTTTCAGGATTCCAGTCAAATTGAGCTATTAAAAGAATTAATGGATCTGCAGAAGGATATGGTGGTCATGTTGCTGTCCATGTTAGAAGGTAGTTTTGATTTATACTTTAAAGGATTGCTGCTC	CTTATGCGAACGTGAGAATAAGTATGATGTTCCTGCTGCATAGTTTTCTTGTATTATCTCAAATGCAATGTTCATATTTTCAGGATTCCAGTCAAATTGAGCTATTAAAAGAATTAATGGATCTGCAGAAGGATATAGTGGTCATGTTGCTGTCCATGTTAGAAGGTAGTTTTGATTTATACTTTAAAGGATTGCTGCTC	chr1:237944865	chr1:237944946	1322	107	3437	816	1613	159	3226	819	-1.55253068070574	-1.36483668635665	1	training
CM0911007W	CM097935M	CTTATGCGAACGTGAGAATAAGTATGATGTTCCTGCTGCATAGTTTTCTTGTATTATCTCAAATGCAATGTTCATATTTTCAGGATTCCAGTCAAATTGAGCTATTAAAAGAATTAATGGATCTGCAGAAGGATATGGTGGTCATGTTGCTGTCCATGTTAGAAGGTAGTTTTGATTTATACTTTAAAGGATTGCTGCTC	CTTATGCGAACGTGAGAATAAGTATGATGTTCCTGCTGCATAGTTTTCTTGTATTATCTCAAATGCAATGTTCATATTTTCAGGATTCCAGTCAAATTGAGCTATTAAAAGAATTAATTGATCTGCAGAAGGATATGGTGGTCATGTTGCTGTCCATGTTAGAAGGTAGTTTTGATTTATACTTTAAAGGATTGCTGCTC	chr1:237944865	chr1:237944946	1322	105	3437	788	1613	82	3226	771	-1.52937862692565	-2.23303504529695	1	training
CM0911007W	CM097936M	CTTATGCGAACGTGAGAATAAGTATGATGTTCCTGCTGCATAGTTTTCTTGTATTATCTCAAATGCAATGTTCATATTTTCAGGATTCCAGTCAAATTGAGCTATTAAAAGAATTAATGGATCTGCAGAAGGATATGGTGGTCATGTTGCTGTCCATGTTAGAAGGTAGTTTTGATTTATACTTTAAAGGATTGCTGCTC	CTTATGCGAACGTGAGAATAAGTATGATGTTCCTGCTGCATAGTTTTCTTGTATTATCTCAAATGCAATGTTCATATTTTCAGGATTCCAGTCAAATTGAGCTATTAAAAGAATTAATGCATCTGCAGAAGGATATGGTGGTCATGTTGCTGTCCATGTTAGAAGGTAGTTTTGATTTATACTTTAAAGGATTGCTGCTC	chr1:237944865	chr1:237944946	1322	166	3437	848	1613	215	3226	861	-0.974453348351669	-1.00167657780738	1	training
CM0911007W	CM097937M	CTTATGCGAACGTGAGAATAAGTATGATGTTCCTGCTGCATAGTTTTCTTGTATTATCTCAAATGCAATGTTCATATTTTCAGGATTCCAGTCAAATTGAGCTATTAAAAGAATTAATGGATCTGCAGAAGGATATGGTGGTCATGTTGCTGTCCATGTTAGAAGGTAGTTTTGATTTATACTTTAAAGGATTGCTGCTC	CTTATGCGAACGTGAGAATAAGTATGATGTTCCTGCTGCATAGTTTTCTTGTATTATCTCAAATGCAATGTTCATATTTTCAGGATTCCAGTCAAATTGAGCTATTAAAAGAATTAATGGATCAGCAGAAGGATATGGTGGTCATGTTGCTGTCCATGTTAGAAGGTAGTTTTGATTTATACTTTAAAGGATTGCTGCTC	chr1:237944865	chr1:237944946	1322	251	3437	984	1613	231	3226	930	-0.592543276523862	-1.00933786457934	1	training
CM087242W	CM087242M	CTTATGCGAACGTGAGACACATGGTCACATGGCTCCCTCAATTCATTCAAAGGTGATGGGTAATCCTGGTTTTCTTTTCCCCATTGACTCATTCAAGGAACAGAAGGCAAAAGAAGAAGAAAAGGAAGAAAAAGAAGAAACCAAATCTGAACCTGAAAAAGCCGAGTATGTATAGTTTGCATATAAAAGGATTGCTGCTC	CTTATGCGAACGTGAGACACATGGTCACATGGCTCCCTCAATTCATTCAAAGGTGATGGGTAATCCTGGTTTTCTTTTCCCCATTGACTCATTCAAGGAACAGAAGGCAAAAGAAGAAGAAAAGGAAAAAAAAGAAGAAACCAAATCTGAACCTGAAAAAGCCGAGTATGTATAGTTTGCATATAAAAGGATTGCTGCTC	chr1:237949269	chr1:237949336	332	263	383	307	298	44	424	340	-0.0170147054998447	-2.44120738339937	0	training
CM010137W	CM010137M	CTTATGCGAACGTGAAATTGACTGCAGGTTTCAAGCCTGTTGATTCAGTGACCTTTTCATAATGTTTTTCACCCTCAGAACTATTTTGCTCGCAACTTTTACAACATGAGAATGTTAGCCTTATTTGTCGCATTTGCTATCAATTTCATCTTGCTCTTTTATAAGGTACGTACATCTCACTGTTTAAAGGATTGCTGCTC	CTTATGCGAACGTGAAATTGACTGCAGGTTTCAAGCCTGTTGATTCAGTGACCTTTTCATAATGTTTTTCACCCTCAGAACTATTTTGCTTGCAACTTTTACAACATGAGAATGTTAGCCTTATTTGTCGCATTTGCTATCAATTTCATCTTGCTCTTTTATAAGGTACGTACATCTCACTGTTTAAAGGATTGCTGCTC	chr1:237954729	chr1:237954815	33	2	2403	657	22	1	3801	977	-2.17352274655092	-2.49948306074372	0	training
CM010137W	CM043078M	CTTATGCGAACGTGAAATTGACTGCAGGTTTCAAGCCTGTTGATTCAGTGACCTTTTCATAATGTTTTTCACCCTCAGAACTATTTTGCTCGCAACTTTTACAACATGAGAATGTTAGCCTTATTTGTCGCATTTGCTATCAATTTCATCTTGCTCTTTTATAAGGTACGTACATCTCACTGTTTAAAGGATTGCTGCTC	CTTATGCGAACGTGAAATTGACTGCAGGTTTCAAGCCTGTTGATTCAGTGACCTTTTCATAATGTTTTTCACCCTCAGAACTATTTTGCTCGCAACTGTTACAACATGAGAATGTTAGCCTTATTTGTCGCATTTGCTATCAATTTCATCTTGCTCTTTTATAAGGTACGTACATCTCACTGTTTAAAGGATTGCTGCTC	chr1:237954729	chr1:237954815	33	43	2403	677	22	36	3801	846	2.20947954489851	2.87814283954703	1	training
CM010137W	CM043079M	CTTATGCGAACGTGAAATTGACTGCAGGTTTCAAGCCTGTTGATTCAGTGACCTTTTCATAATGTTTTTCACCCTCAGAACTATTTTGCTCGCAACTTTTACAACATGAGAATGTTAGCCTTATTTGTCGCATTTGCTATCAATTTCATCTTGCTCTTTTATAAGGTACGTACATCTCACTGTTTAAAGGATTGCTGCTC	CTTATGCGAACGTGAAATTGACTGCAGGTTTCAAGCCTGTTGATTCAGTGACCTTTTCATAATGTTTTTCACCCTCAGAACTATTTTGCTCGCAACTTTTACAACATGAGAATGTTAGCCTTATTTGTCACATTTGCTATCAATTTCATCTTGCTCTTTTATAAGGTACGTACATCTCACTGTTTAAAGGATTGCTGCTC	chr1:237954729	chr1:237954815	33	1	2403	612	22	2	3801	930	-3.07116102892124	-1.42835521477073	0	training
CM010137W	HM030022M	CTTATGCGAACGTGAAATTGACTGCAGGTTTCAAGCCTGTTGATTCAGTGACCTTTTCATAATGTTTTTCACCCTCAGAACTATTTTGCTCGCAACTTTTACAACATGAGAATGTTAGCCTTATTTGTCGCATTTGCTATCAATTTCATCTTGCTCTTTTATAAGGTACGTACATCTCACTGTTTAAAGGATTGCTGCTC	CTTATGCGAACGTGAAATTGACTGCAGGTTTCAAGCCTGTTGATTCAGTGACCTTTTCATAATGTTTTTCACCCTCAGAACTATTTTGCTCGCAACTTTTACAACATGAGAATATTAGCCTTATTTGTCGCATTTGCTATCAATTTCATCTTGCTCTTTTATAAGGTACGTACATCTCACTGTTTAAAGGATTGCTGCTC	chr1:237954729	chr1:237954815	33	14	2403	568	22	9	3801	886	0.843834616324335	0.811493804111962	0	training
CM077626W	CM077626M	CTTATGCGAACGTGAGATATATGTTTACATATTATTTTAAGTATGCCATATATCCCAAATGATATGTTATTATTTGTCATTAAAAATAATACTATTTACTTCTATGCTTTTGTATATTTTAGGTCATTTCCCAACAACTACTGGGACAAATTTGTTAAAAGAAAGGTAATATTACTTGGAATCCTAAAGGATTGCTGCTC	CTTATGCGAACGTGAGATATATGTTTACATATTATTTTAAGTATGCCATATATCCCAAATGATATGTTATTATTTGTCATTAAAAATAATACTATTTACTTCTATGCTTTTGTATATTTTAGGTCATTTCCCAACAACTACTGGGACAAATTTGTTGAAAGAAAGGTAATATTACTTGGAATCCTAAAGGATTGCTGCTC	chr1:237958589	chr1:237958631	121	105	310	180	299	237	634	298	0.579653589336091	0.7539120843774	0	training
CM077626W	CM097401M	CTTATGCGAACGTGAGATATATGTTTACATATTATTTTAAGTATGCCATATATCCCAAATGATATGTTATTATTTGTCATTAAAAATAATACTATTTACTTCTATGCTTTTGTATATTTTAGGTCATTTCCCAACAACTACTGGGACAAATTTGTTAAAAGAAAGGTAATATTACTTGGAATCCTAAAGGATTGCTGCTC	CTTATGCGAACGTGAGATATATGTTTACATATTATTTTAAGTATGCCATATATCCCAAATGATATGTTATTATTTGTCATTAAAAATAATACTATTTACTTCTATGCTTTTGTATATTTTAGGTCATTTCCCAACAACTACAGGGACAAATTTGTTAAAAGAAAGGTAATATTACTTGGAATCCTAAAGGATTGCTGCTC	chr1:237958589	chr1:237958631	121	23	310	143	299	115	634	226	-1.27904821272173	0.10964844447049	0	training
HM030023W	HM030023M	CTTATGCGAACGTGACTCCCCTTTCCCTGGGGGGATTAGCCAAGGAACTGAATTATTCATTGCTTGATAAAGATTAAATTGTGTTTTTATTTAACACCAGGTCTAATTATTGATGCTTTTGGAGAACTAAGAGACCAACAGGAACAAGTCAAAGAAGACATGGAGGTAAGCTTCTCCATTCATGAAAAGGATTGCTGCTC	CTTATGCGAACGTGACTCCCCTTTCCCTGGGGGGATTAGCCAAGGAACTGAATTATTCATTGCTTGATAAAGATTAAATTGTGTTTTTATTTAACACCAGGTCTAATTATTGATGCTTTTGGAGAACTAAGAGACCAACAGGAACAAGCCAAAGAAGACATGGAGGTAAGCTTCTCCATTCATGAAAAGGATTGCTGCTC	chr1:237991681	chr1:237991745	275	370	666	752	2085	2970	443	519	0.252883167497915	0.28198770755324	0	training
CM106167W	CM106166M	CTTATGCGAACGTGAAATTGAGTTTAATATTAAAAATTAAAGTTTACTTATAAAATACAGGACATAGAGAAAAATGTACTTCTATTTTTCTTTTCTATAGGAGAAGCTAAAACTTACTTATGAGGAAAAGTGTGAAATTGAGGAATCCCAATTGAAGTTTTTGAGGTAAAGTGAAATCGTCCATTAAAGGATTGCTGCTC	CTTATGCGAACGTGAAATTGAGTTTAATATTAAAAATTAAAGTTTACTTATAAAATACAGGACATAGAGAAAAATGTACTTCTATTTTTCTTTTCTATAGGAGTAGCTAAAACTTACTTATGAGGAAAAGTGTGAAATTGAGGAATCCCAATTGAAGTTTTTGAGGTAAAGTGAAATCGTCCATTAAAGGATTGCTGCTC	chr1:243468015	chr1:243468079	124	54	124	58	766	169	504	297	-0.103093492964104	-1.41736034294362	0	training
CM106167W	CM106167M	CTTATGCGAACGTGAAATTGAGTTTAATATTAAAAATTAAAGTTTACTTATAAAATACAGGACATAGAGAAAAATGTACTTCTATTTTTCTTTTCTATAGGAGAAGCTAAAACTTACTTATGAGGAAAAGTGTGAAATTGAGGAATCCCAATTGAAGTTTTTGAGGTAAAGTGAAATCGTCCATTAAAGGATTGCTGCTC	CTTATGCGAACGTGAAATTGAGTTTAATATTAAAAATTAAAGTTTACTTATAAAATACAGGACATAGAGAAAAATGTACTTCTATTTTTCTTTTCTATAGGAGAAGCTAAAACTTACTTAGGAGGAAAAGTGTGAAATTGAGGAATCCCAATTGAAGTTTTTGAGGTAAAGTGAAATCGTCCATTAAAGGATTGCTGCTC	chr1:243468015	chr1:243468079	124	57	124	68	766	458	504	264	-0.254572827085598	0.19088901031345	0	training
CM071914W	CM071914M	CTTATGCGAACGTGAGTCTTTTTCTTCTTTTGACAAAGAATTTGTCTTGTAGACATATTGTGTTAAATCCCTTGCATTTCTGTTTTCACAGGAAGGAGAAGCAGAAGGGTCAGTAAAAGAAATCAAGCATAGTCCTGGGCCCACGAGAACAGTCTCCACTGGCACGTATGTGAAGGAAGACTCGGAAAGGATTGCTGCTC	CTTATGCGAACGTGAGTCTTTTTCTTCTTTTGACAAAGAATTTGTCTTGTAGACATATTGTGTTAAATCCCTTGCATTTCTGTTTTCACAGGAAGGAGAAGCAGAAGGGTCAGTAAAAGAAATCAAGCATAGTCCTGGGCCCAGGAGAACAGTCTCCACTGGCACGTATGTGAAGGAAGACTCGGAAAGGATTGCTGCTC	chr10:13158267	chr10:13158340	21	21	668	708	4770	3010	824	716	-0.0839012576089451	-0.461541029326848	0	training
CM001290W	CM001290M	CTTATGCGAACGTGACCTCAGCCTCCCAAAGTGCTGGAATTACAGGCATGAGCCACCGTGCCTGGCCTTCTATATTTTACTTTATTTGCCTTAATTCACATCCTAGGTAGCTCATCCCACTTCAGGGACTATTTCCTCTGCCAGTTTCCATCCTCAACAATTCCAGTAAGTAGTTTGAGTTTTGAAAAGGATTGCTGCTC	CTTATGCGAACGTGACCTCAGCCTCCCAAAGTGCTGGAATTACAGGCATGAGCCACCGTGCCTGGCCTTCTATATTTTACTTTATTTGCCTTAATTCACATCCTAGGTAGCTCATTCCACTTCAGGGACTATTTCCTCTGCCAGTTTCCATCCTCAACAATTCCAGTAAGTAGTTTGAGTTTTGAAAAGGATTGCTGCTC	chr10:13340187	chr10:13340245	40	20	1076	908	180	70	859	620	-0.755086124734291	-0.892180163520482	0	training
CM025970W	CM025970M	CTTATGCGAACGTGACCATCTCAAAAAACAAAAAAAGTTACACATAATTTATATCACATTGGATGGCTAACATCAATTTTTTTTCTTTTCAGAGTCAAAGACATCCAAAGTGTATATTTGGATACTACGTTCTGTGATCCAAGATTTTACCAAATTCCAAGTCGGGTAAGTCTGCCTGGAGGAACAAAGGATTGCTGCTC	CTTATGCGAACGTGACCATCTCAAAAAACAAAAAAAGTTACACATAATTTATATCACATTGGATGGCTAACATCAATTTTTTTTCTTTTCAGAGTCAAAGACATCCAAAGTGTATATTTGAATACTACGTTCTGTGATCCAAGATTTTACCAAATTCCAAGTCGGGTAAGTCTGCCTGGAGGAACAAAGGATTGCTGCTC	chr10:14976702	chr10:14976774	844	275	1470	672	4969	1800	1176	533	-0.488528363350197	-0.323278013255884	0	training
CM025970W	CM101618M	CTTATGCGAACGTGACCATCTCAAAAAACAAAAAAAGTTACACATAATTTATATCACATTGGATGGCTAACATCAATTTTTTTTCTTTTCAGAGTCAAAGACATCCAAAGTGTATATTTGGATACTACGTTCTGTGATCCAAGATTTTACCAAATTCCAAGTCGGGTAAGTCTGCCTGGAGGAACAAAGGATTGCTGCTC	CTTATGCGAACGTGACCATCTCAAAAAACAAAAAAAGTTACACATAATTTATATCACATTGGATGGCTAACATCAATTTTTTTTCTTTTCAGAGTCAAAGACATCCAAAGTGTATATTTGGTTACTACGTTCTGTGATCCAAGATTTTACCAAATTCCAAGTCGGGTAAGTCTGCCTGGAGGAACAAAGGATTGCTGCTC	chr10:14976702	chr10:14976774	844	338	1470	635	4969	1586	1176	531	-0.109232094360803	-0.500458476813921	0	training
CM011825W	CM011825M	CTTATGCGAACGTGATTTCTTAGTCACCAAGATGGCTCATTTTGGATTGTACTGAAAGTTTTTTTCTTTTTTCCTTTCAGCTTGAAGGTTTATCTATACTGTTCACCTGTGACTAAGGAGTTGTTGTTAACGAGCCCGAAATACAGATTTTGGAAGAAACGAATTGTAAGTTTTATTTTTTTAATAAAGGATTGCTGCTC	CTTATGCGAACGTGATTTCTTAGTCACCAAGATGGCTCATTTTGGATTGTACTGAAAGTTTTTTTCTTTTTTCCTTTCAGCTTGAAGGTTTATCTATACTGTTCACCTGTGACTAAGGAGTTGTTGTTAACGAGCCCGAAATACAGATTTTGGAAGAAATGAATTGTAAGTTTTATTTTTTTAATAAAGGATTGCTGCTC	chr10:14987104	chr10:14987188	53	46	396	366	789	761	314	316	-0.0907017167106192	-0.0612888457953891	0	training
CM078339W	CM078339M	CTTATGCGAACGTGAGTTTTCTCTTGAAGCTGAAAAAGAAGACGACTGTTTCCCTTGGGCTAAGGAATCCTCTGGAAAAACATATTCATGAGTTTTTGTTCTTTTGTTTTTAGATCACATGAAAGGATTAAGAGCCCCTACCTTGAAAAGAAGGTTGGAGTGCAGGTAATTTATTTTGCTACTTGAAAGGATTGCTGCTC	CTTATGCGAACGTGAGTTTTCTCTTGAAGCTGAAAAAGAAGACGACTGTTTCCCTTGGGCTAAGGAATCCTCTGGAAAAACATATTCATGAGTTTTTGTTCTTTTGTTTTTAGGTCACATGAAAGGATTAAGAGCCCCTACCTTGAAAAGAAGGTTGGAGTGCAGGTAATTTATTTTGCTACTTGAAAGGATTGCTGCTC	chr10:14991035	chr10:14991086	747	736	545	491	4030	3264	569	408	0.129130728617371	0.175720718891252	0	training
CM109293W	CM109293M	CTTATGCGAACGTGATTACTGAATAATATAAATGTTTGAGGATGCGAAATAAGTGTCAGATTTAATAGAAATTTTTGCTTTACTCCAGTAAATCAGGAGGAAATTCATCATCCAGTTTGGGTGACATAGTACCTAGTTCCAGAAAATCAACACCTCCATCATCTGGTAAGTAGGTGATAAATGCTAAAGGATTGCTGCTC	CTTATGCGAACGTGATTACTGAATAATATAAATGTTTGAGGATGCGAAATAAGTGTCAGATTTAATAGAAATTTTTGCTTTACTCCAGTAAATCAGGAGGAAATTCATCATCCAGTTTGGGTGACATAGTACCTACTTCCAGAAAATCAACACCTCCATCATCTGGTAAGTAGGTGATAAATGCTAAAGGATTGCTGCTC	chr10:18795400	chr10:18795476	185	273	575	659	466	388	601	799	0.364659171227226	-0.675103814683944	0	training
CM109433W	CM109433M	CTTATGCGAACGTGATTCCAAGCTCCCATTGTCCACCTGCTCAACTGCACTGCGTCACATTTCTAGTCCTGTTGACTGTCTGCGTCCTTTGATAAGCCAATAACGTGCATGCTCTGTTATTTGTTTCTTTTCCATGCTGCTGTAGCTAAGCAGAAGCAGAAATCGGTAAGTTTACATTGACATAAAAAGGATTGCTGCTC	CTTATGCGAACGTGATTCCAAGCTCCCATTGTCCACCTGCTCAACTGCACTGCGTCACATTTCTAGTCCTGTTGACTGTCTGCGTCCTTTGATAAGCCAATAACGTGCATGCTCTGTTATTTGTTTCTTTTCCATGCTGCTGTAGCTAATCAGAAGCAGAAATCGGTAAGTTTACATTGACATAAAAAGGATTGCTGCTC	chr10:18803440	chr10:18803459	15	8	1160	1151	386	415	693	772	-0.895653623725815	-0.0512350061646601	0	training
CM032683W	CM032683M	CTTATGCGAACGTGAAATTCTAACATTAAAACTAGCCCTTTTTTGGTTATCTAATATTTGCCTTTTGTGTGTGCAGGGACTTGAAACCGGACAATATGCTTATTTCTAATGAGGGTCATATTAAACTGACGGATTTTGGCCTTTCAAAAGTTACTTTGAATAGAGGTAAGAAAAATATCAAGTAAAAAGGATTGCTGCTC	CTTATGCGAACGTGAAATTCTAACATTAAAACTAGCCCTTTTTTGGTTATCTAATATTTGCCTTTTGTGTGTGCAGGGACTTGAAACCGGACAATATGCTTATTTCTAATGACGGTCATATTAAACTGACGGATTTTGGCCTTTCAAAAGTTACTTTGAATAGAGGTAAGAAAAATATCAAGTAAAAAGGATTGCTGCTC	chr10:27450023	chr10:27450111	25	19	236	239	44	74	242	240	-0.414152434950046	0.761994388657729	0	training
CM112440W	CM112440M	CTTATGCGAACGTGACATCTAATAATTTGTGACCAAATAATCATGAACACATTTATCATATGATTAGAAAATTCAAGTTCCCAACCTGTCTTTTTAATATCTCTTTCAGCCTGCTCTTGAGGTTCACAGATGATACGTTTGATCCAGAACTTGCAGCAACAATAGGTAAGCCTGTGTTTAAAAATAAAGGATTGCTGCTC	CTTATGCGAACGTGACATCTAATAATTTGTGACCAAATAATCATGAACACATTTATCATATGATTAGAAAATTCAAGTTCCCAACCTGTCTTTTTAATATCTCTTTCAGCCAGCTCTTGAGGTTCACAGATGATACGTTTGATCCAGAACTTGCAGCAACAATAGGTAAGCCTGTGTTTAAAAATAAAGGATTGCTGCTC	chr10:27798804	chr10:27798859	481	536	391	400	4910	4776	391	521	0.123364714220358	-0.454034952908406	0	training
CM973303W	CM020769M	CTTATGCGAACGTGAAGGGCCTGGCCTTCTCCTTTACCCCTCCTTCCTAGAGAGTTAGAGTAACTTCAATGTCTTTATTCCATCTTCTCTTTAGGGTCGGATTCCAGTTAAATGGATGGCAATTGAATCCCTTTTTGATCATATCTACACCACGCAAAGTGATGTGTAAGTGTGGGTGTTGCTCTAAAGGATTGCTGCTC	CTTATGCGAACGTGAAGGGCCTGGCCTTCTCCTTTACCCCTCCTTCCTAGAGAGTTAGAGTAACTTCAATGTCTTTATTCCATCTTCTCTTTAGGGTCAGATTCCAGTTAAATGGATGGCAATTGAATCCCTTTTTGATCATATCTACACCACGCAAAGTGATGTGTAAGTGTGGGTGTTGCTCTAAAGGATTGCTGCTC	chr10:43617394	chr10:43617464	2992	340	4302	811	8477	513	4867	853	-0.730269818544147	-1.53410792818467	1	training
CM973303W	CM041827M	CTTATGCGAACGTGAAGGGCCTGGCCTTCTCCTTTACCCCTCCTTCCTAGAGAGTTAGAGTAACTTCAATGTCTTTATTCCATCTTCTCTTTAGGGTCGGATTCCAGTTAAATGGATGGCAATTGAATCCCTTTTTGATCATATCTACACCACGCAAAGTGATGTGTAAGTGTGGGTGTTGCTCTAAAGGATTGCTGCTC	CTTATGCGAACGTGAAGGGCCTGGCCTTCTCCTTTACCCCTCCTTCCTAGAGAGTTAGAGTAACTTCAATGTCTTTATTCCATCTTCTCTTTAGGGTCCGATTCCAGTTAAATGGATGGCAATTGAATCCCTTTTTGATCATATCTACACCACGCAAAGTGATGTGTAAGTGTGGGTGTTGCTCTAAAGGATTGCTGCTC	chr10:43617394	chr10:43617464	2992	281	4302	668	8477	828	4867	632	-0.725380622717702	-0.410814803151208	0	training
CM973303W	CM066209M	CTTATGCGAACGTGAAGGGCCTGGCCTTCTCCTTTACCCCTCCTTCCTAGAGAGTTAGAGTAACTTCAATGTCTTTATTCCATCTTCTCTTTAGGGTCGGATTCCAGTTAAATGGATGGCAATTGAATCCCTTTTTGATCATATCTACACCACGCAAAGTGATGTGTAAGTGTGGGTGTTGCTCTAAAGGATTGCTGCTC	CTTATGCGAACGTGAAGGGCCTGGCCTTCTCCTTTACCCCTCCTTCCTAGAGAGTTAGAGTAACTTCAATGTCTTTATTCCATCTTCTCTTTAGGGTCGGATTCCAGTTAAATGGATGGCAATTGAACCCCTTTTTGATCATATCTACACCACGCAAAGTGATGTGTAAGTGTGGGTGTTGCTCTAAAGGATTGCTGCTC	chr10:43617394	chr10:43617464	2992	561	4302	779	8477	1394	4867	934	0.0502747920825479	-0.222784906314669	0	training
CM973303W	CM116410M	CTTATGCGAACGTGAAGGGCCTGGCCTTCTCCTTTACCCCTCCTTCCTAGAGAGTTAGAGTAACTTCAATGTCTTTATTCCATCTTCTCTTTAGGGTCGGATTCCAGTTAAATGGATGGCAATTGAATCCCTTTTTGATCATATCTACACCACGCAAAGTGATGTGTAAGTGTGGGTGTTGCTCTAAAGGATTGCTGCTC	CTTATGCGAACGTGAAGGGCCTGGCCTTCTCCTTTACCCCTCCTTCCTAGAGAGTTAGAGTAACTTCAATGTCTTTATTCCATCTTCTCTTTAGGGTCGGATTCCAGTTAAATGGGTGGCAATTGAATCCCTTTTTGATCATATCTACACCACGCAAAGTGATGTGTAAGTGTGGGTGTTGCTCTAAAGGATTGCTGCTC	chr10:43617394	chr10:43617464	2992	128	4302	501	8477	791	4867	700	-1.44476944365978	-0.624198239832968	1	training
CM973303W	CM951128M	CTTATGCGAACGTGAAGGGCCTGGCCTTCTCCTTTACCCCTCCTTCCTAGAGAGTTAGAGTAACTTCAATGTCTTTATTCCATCTTCTCTTTAGGGTCGGATTCCAGTTAAATGGATGGCAATTGAATCCCTTTTTGATCATATCTACACCACGCAAAGTGATGTGTAAGTGTGGGTGTTGCTCTAAAGGATTGCTGCTC	CTTATGCGAACGTGAAGGGCCTGGCCTTCTCCTTTACCCCTCCTTCCTAGAGAGTTAGAGTAACTTCAATGTCTTTATTCCATCTTCTCTTTAGGGTCGGATTCCAGTTAAATGGATGGCAATTGAATACCTTTTTGATCATATCTACACCACGCAAAGTGATGTGTAAGTGTGGGTGTTGCTCTAAAGGATTGCTGCTC	chr10:43617394	chr10:43617464	2992	464	4302	642	8477	1312	4867	758	0.0554488575406931	-0.00902304602643863	0	training
CM973303W	CM973303M	CTTATGCGAACGTGAAGGGCCTGGCCTTCTCCTTTACCCCTCCTTCCTAGAGAGTTAGAGTAACTTCAATGTCTTTATTCCATCTTCTCTTTAGGGTCGGATTCCAGTTAAATGGATGGCAATTGAATCCCTTTTTGATCATATCTACACCACGCAAAGTGATGTGTAAGTGTGGGTGTTGCTCTAAAGGATTGCTGCTC	CTTATGCGAACGTGAAGGGCCTGGCCTTCTCCTTTACCCCTCCTTCCTAGAGAGTTAGAGTAACTTCAATGTCTTTATTCCATCTTCTCTTTAGGGTCGGATTCCAGTTAAATGGATGGCAATTAAATCCCTTTTTGATCATATCTACACCACGCAAAGTGATGTGTAAGTGTGGGTGTTGCTCTAAAGGATTGCTGCTC	chr10:43617394	chr10:43617464	2992	220	4302	565	8477	616	4867	701	-0.836849994242466	-0.987005105789152	1	training
CM033658W	CM033658M	CTTATGCGAACGTGATTATATTACTCTGTAATGAGTGGGCGCCATATCAATTACTTGATAATTGAATTATGTTTTCTCTCTGAAGGCAACTGATCGAGAGGGAGACTCAATAACATATGCCATTGAGAATGGAGATCCTCAGAGAGTTTTTAATCTTTCAGAAACGTAAGTTAAAAATGATTTCCAAAGGATTGCTGCTC	CTTATGCGAACGTGATTATATTACTCTGTAATGAGTGGGCGCCATATCAATTACTTGATAATTGAATTATGTTTTCTCTCTGAAGGCAACTGATTGAGAGGGAGACTCAATAACATATGCCATTGAGAATGGAGATCCTCAGAGAGTTTTTAATCTTTCAGAAACGTAAGTTAAAAATGATTTCCAAAGGATTGCTGCTC	chr10:55849744	chr10:55849823	260	142	734	381	597	223	1023	554	0.0733683718261184	-0.53583895764836	0	training
CM033658W	CM085635M	CTTATGCGAACGTGATTATATTACTCTGTAATGAGTGGGCGCCATATCAATTACTTGATAATTGAATTATGTTTTCTCTCTGAAGGCAACTGATCGAGAGGGAGACTCAATAACATATGCCATTGAGAATGGAGATCCTCAGAGAGTTTTTAATCTTTCAGAAACGTAAGTTAAAAATGATTTCCAAAGGATTGCTGCTC	CTTATGCGAACGTGATTATATTACTCTGTAATGAGTGGGCGCCATATCAATTACTTGATAATTGAATTATGTTTTCTCTCTGAAGGCAACTGATCGAGAGGGAGACTGAATAACATATGCCATTGAGAATGGAGATCCTCAGAGAGTTTTTAATCTTTCAGAAACGTAAGTTAAAAATGATTTCCAAAGGATTGCTGCTC	chr10:55849744	chr10:55849823	260	105	734	325	597	357	1023	458	-0.132781950434936	0.417579784412679	0	training
CM011454W	CM011454M	CTTATGCGAACGTGACTTGAATTGGTGATGTCCAGAAGTCCTTTCTCTTAGAACACTAACCTGGCTCTCACTCCACTTAAATAGGCCTTTGGGTTCATGACAAGAGTGGCCCTGCAGGCTGAGAAACTGGACCACCATCCTGAATGGTTTAACGTGTACAACAAGGTGAGTGATGCTGTGTGCCTAAAGGATTGCTGCTC	CTTATGCGAACGTGACTTGAATTGGTGATGTCCAGAAGTCCTTTCTCTTAGAACACTAACCTGGCTCTCACTCCACTTAAATAGGCCTTTGGGTTCATGACAAGAGTGGCCCTGCAGGCTAAGAAACTGGACCACCATCCTGAATGGTTTAACGTGTACAACAAGGTGAGTGATGCTGTGTGCCTAAAGGATTGCTGCTC	chr10:72644909	chr10:72644989	76	63	1028	965	2158	1289	920	961	-0.179408172905234	-0.806345170955741	0	training
CM093096W	CM093096M	CTTATGCGAACGTGAGCTCGCGTGGAACTGCTCACCTCCATCCCTGAGTGACCGCAGCACCTCCTCACTTGTGTGCTTGCAGAACTACTTTGAGAGCTACCTTGCCGTTGCCTCCACCGTGCCCTCCATGCTGTGCCTGGTGGCCAACTTCCTGCTTGTCAACAGGTAGGCGACTCTCTTCCCTCAAAGGATTGCTGCTC	CTTATGCGAACGTGAGCTCGCGTGGAACTGCTCACCTCCATCCCTGAGTGACCGCAGCACCTCCTCACTTGTGTGCTTGCAGAACTACTTTGAGAGCTACCTTGCCGTTGCCTCCACCGTGCCCTCCAGGCTGTGCCTGGTGGCCAACTTCCTGCTTGTCAACAGGTAGGCGACTCTCTTCCCTCAAAGGATTGCTGCTC	chr10:73103966	chr10:73104048	197	92	426	321	909	282	606	446	-0.690209730295828	-1.24631104824267	0	training
CM063889W	CM063889M	CTTATGCGAACGTGAGAGGTGGGAGGGGCTGAGGAGCAGACCCTCTGCCACCCAGGAAGCTTCTCACCCTCTTCTCTTTCTTTGTGTCCCCAGGAGCCATGGGGCGCCATGTTGCCACCAGCTGCCACGTGGCCTGGCTTTTGGTGCTGATCTCTGGATGCTGGGGTAAGTCCAGTCCTCCCCGTAAAGGATTGCTGCTC	CTTATGCGAACGTGAGAGGTGGGAGGGGCTGAGGAGCAGACCCTCTGCCACCCAGGAAGCTTCTCACCCTCTTCTCTTTCTTTGTGTCCCCAGGAGCCATGGGGCGCCATGTTGCCACCAGCTGCCACGTGGCCTGGCTTTTGGTGCTGATCTCTGGATGCTAGGGTAAGTCCAGTCCTCCCCGTAAAGGATTGCTGCTC	chr10:73199584	chr10:73199655	1038	811	1343	1269	4566	4095	678	621	-0.274265388554271	-0.0303754027804683	0	training
CM114232W	CM114232M	CTTATGCGAACGTGATGCCATGATAGCTACAAAGAAAGACAGCAGCCAGGGGACCCAAACTCAAGTCCCTCCTCTCTTCTGCCCAGGGCACGACGGTGCGCATCATCACCGCCATAGACCAGGATAAAGGACGTCCCCGGGGCATTGGCTACACCATCGTTTCAGGTAAGACAGAAGGCTGCCCCAAAGGATTGCTGCTC	CTTATGCGAACGTGATGCCATGATAGCTACAAAGAAAGACAGCAGCCAGGGGACCCAAACTCAAGTCCCTCCTCTCTTCTGCCCAGGGCACGACGGTGCGCATCATCACCGCCATAGACCAGTATAAAGGACGTCCCCGGGGCATTGGCTACACCATCGTTTCAGGTAAGACAGAAGGCTGCCCCAAAGGATTGCTGCTC	chr10:73337671	chr10:73337749	572	285	1083	570	2507	972	653	298	-0.0790538091700621	-0.235163116143889	0	training
CM114232W	CM118606M	CTTATGCGAACGTGATGCCATGATAGCTACAAAGAAAGACAGCAGCCAGGGGACCCAAACTCAAGTCCCTCCTCTCTTCTGCCCAGGGCACGACGGTGCGCATCATCACCGCCATAGACCAGGATAAAGGACGTCCCCGGGGCATTGGCTACACCATCGTTTCAGGTAAGACAGAAGGCTGCCCCAAAGGATTGCTGCTC	CTTATGCGAACGTGATGCCATGATAGCTACAAAGAAAGACAGCAGCCAGGGGACCCAAACTCAAGTCCCTCCTCTCTTCTGCCCAGGGCACGACGGTGCGCATCATCACCACCATAGACCAGGATAAAGGACGTCCCCGGGGCATTGGCTACACCATCGTTTCAGGTAAGACAGAAGGCTGCCCCAAAGGATTGCTGCTC	chr10:73337671	chr10:73337749	572	267	1083	620	2507	1629	653	290	-0.294482282756746	0.549054699223075	0	training
CM118626W	CM118626M	CTTATGCGAACGTGAGCGTGAAGGGAAGGAAAGGAACTCTAAAAACCTCTTCTCTCCCTGCTGGGTGGCATTCAAGAAGTAACTCGTGTCTCATTCTTCCTCAGCTGAAAGCCACGGACGCAGATGAGGGCGAGTTTGGGCGTGTGTGGTACCGCATCCTCCATGGTAAGTGGGGCTGCCCTAGGAAAGGATTGCTGCTC	CTTATGCGAACGTGAGCGTGAAGGGAAGGAAAGGAACTCTAAAAACCTCTTCTCTCCCTGCTGGGTGGCATTCAAGAAGTAACTCGTGTCTCATTCTTCCTCAGCTGAAAGCCACGGACGCAGATGAGGGCGAGTTTGGGCATGTGTGGTACCGCATCCTCCATGGTAAGTGGGGCTGCCCTAGGAAAGGATTGCTGCTC	chr10:73483802	chr10:73483862	1962	1551	1643	1869	4280	6174	620	692	-0.525060443978231	0.370090863964128	0	training
CM910321W	CM910321M	CTTATGCGAACGTGATGACACTGTTGGAAATGCTGGGGGGTTTTTGTTGGTTGGGTTTTGGTGCATTGTTGCAGTGATTTGTTTAGCAATCTGTTTCTCTCTCCTCAGTGCAAGAACTATATCAGCCAGTATTCTGAAATTGCTATCCAGATGATGATGCACATGGTAGGTGGCACGGAGGCCCCAAAGGATTGCTGCTC	CTTATGCGAACGTGATGACACTGTTGGAAATGCTGGGGGGTTTTTGTTGGTTGGGTTTTGGTGCATTGTTGCAGTGATTTGTTTAGCAATCTGTTTCTCTCTCCTCAGTCCAAGAACTATATCAGCCAGTATTCTGAAATTGCTATCCAGATGATGATGCACATGGTAGGTGGCACGGAGGCCCCAAAGGATTGCTGCTC	chr10:73585594	chr10:73585650	1301	897	937	1107	4184	2262	1048	909	-0.7769753409209	-0.681997404913778	1	training
CM118314W	CM118314M	CTTATGCGAACGTGATTTTTATTTTGTGTACCTTTTACATATCAACTTACTTTTAGAAGTATTTCTAACTTGTGTTTTGTGTTTTTTTAGAGAAAATATTCTCTTTGGAATGGGAAATCCTCTGCTTGACATCTCTGCTGTAGTGGACAAAGATTTCCTTGATAAGTAAGTATTAAACTCTTCATAAAGGATTGCTGCTC	CTTATGCGAACGTGATTTTTATTTTGTGTACCTTTTACATATCAACTTACTTTTAGAAGTATTTCTAACTTGTGTTTTGTGTTTTTTTAGAGAAAATATTCTCTTTGGAATGGAAAATCCTCTGCTTGACATCTCTGCTGTAGTGGACAAAGATTTCCTTGATAAGTAAGTATTAAACTCTTCATAAAGGATTGCTGCTC	chr10:75960522	chr10:75960596	316	230	585	413	2567	1926	559	378	0.044004145818594	0.149986455890158	0	training
CM118312W	CM118312M	CTTATGCGAACGTGAGGTGAGCTTGTATTGAGTGTTACAAAGAGAAGTCATTCTGCCTTTCTTTGGCTCTAATTGCAGAAAGTGAAGTCACTGCTTTTGCTGTCTTGGATCAAGACCAGAAAGAAATTATTGATACCAATGGAGCTGGAGATGCATTTGTTGGAGGTACAGACTAATTTATTTCAAAAGGATTGCTGCTC	CTTATGCGAACGTGAGGTGAGCTTGTATTGAGTGTTACAAAGAGAAGTCATTCTGCCTTTCTTTGGCTCTAATTGCAGAAAGTGAAGTCACTGCTTTTGCTGTCTTGGATCAAGACCAGAAAGAAATTATTGATACCAATGGAGCTGGAGATGAATTTGTTGGAGGTACAGACTAATTTATTTCAAAAGGATTGCTGCTC	chr10:76429941	chr10:76430027	224	182	868	703	210	119	718	676	0.00461007151303628	-0.732467156817312	0	training
CM117048W	CM117048M	CTTATGCGAACGTGAGTTAGAACCCCGAGCTGTTTGTAGTTGCCGCTGGCCCTAACTCTGTGCTTGGCTTGTATTCTCCCAGCCCCGTGTGCTGTACCAGCTGGACCGCATCACCCCCACCCAAGTAGAAAAGTTTCTGGAGACCTGTAGGGACAAGTACATGAGGTAGGGATGCTTTTGTCTTGAAAGGATTGCTGCTC	CTTATGCGAACGTGAGTTAGAACCCCGAGCTGTTTGTAGTTGCCGCTGGCCCTAACTCTGTGCTTGGCTTGTATTCTCCCAGCCCCGTGTGCTGTACCAGCTGGACTGCATCACCCCCACCCAAGTAGAAAAGTTTCTGGAGACCTGTAGGGACAAGTACATGAGGTAGGGATGCTTTTGTCTTGAAAGGATTGCTGCTC	chr10:79745661	chr10:79745743	76	53	781	946	163	187	442	512	-0.796524694077802	-0.0139311349520094	0	training
CM065441W	CM065441M	CTTATGCGAACGTGATGCAACATTCTAGGTCTTGGAAAATCACAGCAAGGCCAAGAAAAGTTGGAGTAGTTTTATTAACCAGAGTGTTTATGTTTTCAGAACGACACCGTAACTATCCGCACTAGAAAGTTCATGACCAACCGACTACTTCAGAGGAAACAAATGGTAAGGAAGGGCACATCAATAAAGGATTGCTGCTC	CTTATGCGAACGTGATGCAACATTCTAGGTCTTGGAAAATCACAGCAAGGCCAAGAAAAGTTGGAGTAGTTTTATTAACCAGAGTGTTTATGTTTTCAGAACGACACCGTAACTATCCGCACTAGAAAGTTCATGACCAACTGACTACTTCAGAGGAAACAAATGGTAAGGAAGGGCACATCAATAAAGGATTGCTGCTC	chr10:79795110	chr10:79795175	568	597	796	870	2151	1662	1304	1323	-0.0564069684323187	-0.392956334700316	0	training
CM001218W	CM001218M	CTTATGCGAACGTGATAATTATTTTAAGATTTCAATTTGTTATCCCGAATATTTTTGTGATTCTGACCCATATTTGCTCTTGTCCAGATAAGATCTGTGACCAGATCAGTGATGCAGTGCTGGATGCCCATCTCAAGCAAGACCCCAATGCCAAGGTGGCCTGTGGTAAGAAACACCCGATCCCTAAAGGATTGCTGCTC	CTTATGCGAACGTGATAATTATTTTAAGATTTCAATTTGTTATCCCGAATATTTTTGTGATTCTGACCCATATTTGCTCTTGTCCAGATAAGATCTGTGACCAGATCAATGATGCAGTGCTGGATGCCCATCTCAAGCAAGACCCCAATGCCAAGGTGGCCTGTGGTAAGAAACACCCGATCCCTAAAGGATTGCTGCTC	chr10:82045268	chr10:82045345	1310	345	1554	460	8961	2517	1473	417	-0.168617807295946	-0.0113163802797816	0	training
CM001218W	CM058290M	CTTATGCGAACGTGATAATTATTTTAAGATTTCAATTTGTTATCCCGAATATTTTTGTGATTCTGACCCATATTTGCTCTTGTCCAGATAAGATCTGTGACCAGATCAGTGATGCAGTGCTGGATGCCCATCTCAAGCAAGACCCCAATGCCAAGGTGGCCTGTGGTAAGAAACACCCGATCCCTAAAGGATTGCTGCTC	CTTATGCGAACGTGATAATTATTTTAAGATTTCAATTTGTTATCCCGAATATTTTTGTGATTCTGACCCATATTTGCTCTTGTCCAGATAAGATCTGTGACCAGATCAGTGATGCAGTGCCGGATGCCCATCTCAAGCAAGACCCCAATGCCAAGGTGGCCTGTGGTAAGAAACACCCGATCCCTAAAGGATTGCTGCTC	chr10:82045268	chr10:82045345	1310	408	1554	416	8961	2400	1473	496	0.218405315813301	-0.330279927887092	0	training
CM001218W	CM950786M	CTTATGCGAACGTGATAATTATTTTAAGATTTCAATTTGTTATCCCGAATATTTTTGTGATTCTGACCCATATTTGCTCTTGTCCAGATAAGATCTGTGACCAGATCAGTGATGCAGTGCTGGATGCCCATCTCAAGCAAGACCCCAATGCCAAGGTGGCCTGTGGTAAGAAACACCCGATCCCTAAAGGATTGCTGCTC	CTTATGCGAACGTGATAATTATTTTAAGATTTCAATTTGTTATCCCGAATATTTTTGTGATTCTGACCCATATTTGCTCTTGTCCAGATAAGATCTGTGACCAGATCAGTGATGCAGTGCTGGATGCCCATCTCAAGCAAGACCCCAATGCCAAGGTGGACTGTGGTAAGAAACACCCGATCCCTAAAGGATTGCTGCTC	chr10:82045268	chr10:82045345	1310	453	1554	525	8961	3096	1473	426	0.0336133194756476	0.256577827922475	0	training
CM980946W	CM001180M	CTTATGCGAACGTGATTGACTTGAGAATCCTTTGTCATCTTATACAGGGACACAAAGCAGGTCTTTGTGGTTTTGTTAAACTTGTGTTCTTTTCCCTAATAGGGTGCATCTGAGAAAGACATCGTGCACTCTGGCTTGGCATACACAATGGAGCGTTCTGCCAGGGTATGTGTGCAGATGCTGTTAAAGGATTGCTGCTC	CTTATGCGAACGTGATTGACTTGAGAATCCTTTGTCATCTTATACAGGGACACAAAGCAGGTCTTTGTGGTTTTGTTAAACTTGTGTTCTTTTCCCTAATAGCGTGCATCTGAGAAAGACATCGTGCACTCTGGCTTGGCATACACAATGGAGCGTTCTGCCAGGGTATGTGTGCAGATGCTGTTAAAGGATTGCTGCTC	chr10:88813099	chr10:88813161	13217	1130	9471	836	40503	2882	9881	1149	-0.046058158794256	-0.708608271511542	0	training
CM980946W	CM001181M	CTTATGCGAACGTGATTGACTTGAGAATCCTTTGTCATCTTATACAGGGACACAAAGCAGGTCTTTGTGGTTTTGTTAAACTTGTGTTCTTTTCCCTAATAGGGTGCATCTGAGAAAGACATCGTGCACTCTGGCTTGGCATACACAATGGAGCGTTCTGCCAGGGTATGTGTGCAGATGCTGTTAAAGGATTGCTGCTC	CTTATGCGAACGTGATTGACTTGAGAATCCTTTGTCATCTTATACAGGGACACAAAGCAGGTCTTTGTGGTTTTGTTAAACTTGTGTTCTTTTCCCTAATAGGTTGCATCTGAGAAAGACATCGTGCACTCTGGCTTGGCATACACAATGGAGCGTTCTGCCAGGGTATGTGTGCAGATGCTGTTAAAGGATTGCTGCTC	chr10:88813099	chr10:88813161	13217	1195	9471	896	40503	7822	9881	777	-0.0653661032054164	1.29625122328506	0	training
CM980946W	CM001182M	CTTATGCGAACGTGATTGACTTGAGAATCCTTTGTCATCTTATACAGGGACACAAAGCAGGTCTTTGTGGTTTTGTTAAACTTGTGTTCTTTTCCCTAATAGGGTGCATCTGAGAAAGACATCGTGCACTCTGGCTTGGCATACACAATGGAGCGTTCTGCCAGGGTATGTGTGCAGATGCTGTTAAAGGATTGCTGCTC	CTTATGCGAACGTGATTGACTTGAGAATCCTTTGTCATCTTATACAGGGACACAAAGCAGGTCTTTGTGGTTTTGTTAAACTTGTGTTCTTTTCCCTAATAGGGTACATCTGAGAAAGACATCGTGCACTCTGGCTTGGCATACACAATGGAGCGTTCTGCCAGGGTATGTGTGCAGATGCTGTTAAAGGATTGCTGCTC	chr10:88813099	chr10:88813161	13217	1059	9471	1151	40503	5319	9881	945	-0.600991328155817	0.457468993471234	0	training
CM980946W	CM001183M	CTTATGCGAACGTGATTGACTTGAGAATCCTTTGTCATCTTATACAGGGACACAAAGCAGGTCTTTGTGGTTTTGTTAAACTTGTGTTCTTTTCCCTAATAGGGTGCATCTGAGAAAGACATCGTGCACTCTGGCTTGGCATACACAATGGAGCGTTCTGCCAGGGTATGTGTGCAGATGCTGTTAAAGGATTGCTGCTC	CTTATGCGAACGTGATTGACTTGAGAATCCTTTGTCATCTTATACAGGGACACAAAGCAGGTCTTTGTGGTTTTGTTAAACTTGTGTTCTTTTCCCTAATAGGGTGCATCTGAGGAAGACATCGTGCACTCTGGCTTGGCATACACAATGGAGCGTTCTGCCAGGGTATGTGTGCAGATGCTGTTAAAGGATTGCTGCTC	chr10:88813099	chr10:88813161	13217	1344	9471	964	40503	6792	9881	810	-0.00137799746712475	1.03254283674088	0	training
CM980946W	CM087214M	CTTATGCGAACGTGATTGACTTGAGAATCCTTTGTCATCTTATACAGGGACACAAAGCAGGTCTTTGTGGTTTTGTTAAACTTGTGTTCTTTTCCCTAATAGGGTGCATCTGAGAAAGACATCGTGCACTCTGGCTTGGCATACACAATGGAGCGTTCTGCCAGGGTATGTGTGCAGATGCTGTTAAAGGATTGCTGCTC	CTTATGCGAACGTGATTGACTTGAGAATCCTTTGTCATCTTATACAGGGACACAAAGCAGGTCTTTGTGGTTTTGTTAAACTTGTGTTCTTTTCCCTAATAGTGTGCATCTGAGAAAGACATCGTGCACTCTGGCTTGGCATACACAATGGAGCGTTCTGCCAGGGTATGTGTGCAGATGCTGTTAAAGGATTGCTGCTC	chr10:88813099	chr10:88813161	13217	1144	9471	908	40503	3207	9881	1165	-0.147483234528449	-0.574405410140172	0	training
CM980946W	CM088092M	CTTATGCGAACGTGATTGACTTGAGAATCCTTTGTCATCTTATACAGGGACACAAAGCAGGTCTTTGTGGTTTTGTTAAACTTGTGTTCTTTTCCCTAATAGGGTGCATCTGAGAAAGACATCGTGCACTCTGGCTTGGCATACACAATGGAGCGTTCTGCCAGGGTATGTGTGCAGATGCTGTTAAAGGATTGCTGCTC	CTTATGCGAACGTGATTGACTTGAGAATCCTTTGTCATCTTATACAGGGACACAAAGCAGGTCTTTGTGGTTTTGTTAAACTTGTGTTCTTTTCCCTAATAGGCTGCATCTGAGAAAGACATCGTGCACTCTGGCTTGGCATACACAATGGAGCGTTCTGCCAGGGTATGTGTGCAGATGCTGTTAAAGGATTGCTGCTC	chr10:88813099	chr10:88813161	13217	1670	9471	926	40503	7524	9881	1243	0.369957920085255	0.562373743430534	0	training
CM980946W	CM096634M	CTTATGCGAACGTGATTGACTTGAGAATCCTTTGTCATCTTATACAGGGACACAAAGCAGGTCTTTGTGGTTTTGTTAAACTTGTGTTCTTTTCCCTAATAGGGTGCATCTGAGAAAGACATCGTGCACTCTGGCTTGGCATACACAATGGAGCGTTCTGCCAGGGTATGTGTGCAGATGCTGTTAAAGGATTGCTGCTC	CTTATGCGAACGTGATTGACTTGAGAATCCTTTGTCATCTTATACAGGGACACAAAGCAGGTCTTTGTGGTTTTGTTAAACTTGTGTTCTTTTCCCTAATAGGGTGCATCTGAGAAAGTCATCGTGCACTCTGGCTTGGCATACACAATGGAGCGTTCTGCCAGGGTATGTGTGCAGATGCTGTTAAAGGATTGCTGCTC	chr10:88813099	chr10:88813161	13217	1198	9471	1023	40503	3643	9881	1019	-0.252984320972466	-0.197326865463208	0	training
CM980946W	CM980943M	CTTATGCGAACGTGATTGACTTGAGAATCCTTTGTCATCTTATACAGGGACACAAAGCAGGTCTTTGTGGTTTTGTTAAACTTGTGTTCTTTTCCCTAATAGGGTGCATCTGAGAAAGACATCGTGCACTCTGGCTTGGCATACACAATGGAGCGTTCTGCCAGGGTATGTGTGCAGATGCTGTTAAAGGATTGCTGCTC	CTTATGCGAACGTGATTGACTTGAGAATCCTTTGTCATCTTATACAGGGACACAAAGCAGGTCTTTGTGGTTTTGTTAAACTTGTGTTCTTTTCCCTAATAGGATGCATCTGAGAAAGACATCGTGCACTCTGGCTTGGCATACACAATGGAGCGTTCTGCCAGGGTATGTGTGCAGATGCTGTTAAAGGATTGCTGCTC	chr10:88813099	chr10:88813161	13217	1076	9471	707	40503	4504	9881	602	0.125089873731302	0.868071626280352	0	training
CM980946W	CM980944M	CTTATGCGAACGTGATTGACTTGAGAATCCTTTGTCATCTTATACAGGGACACAAAGCAGGTCTTTGTGGTTTTGTTAAACTTGTGTTCTTTTCCCTAATAGGGTGCATCTGAGAAAGACATCGTGCACTCTGGCTTGGCATACACAATGGAGCGTTCTGCCAGGGTATGTGTGCAGATGCTGTTAAAGGATTGCTGCTC	CTTATGCGAACGTGATTGACTTGAGAATCCTTTGTCATCTTATACAGGGACACAAAGCAGGTCTTTGTGGTTTTGTTAAACTTGTGTTCTTTTCCCTAATAGAGTGCATCTGAGAAAGACATCGTGCACTCTGGCTTGGCATACACAATGGAGCGTTCTGCCAGGGTATGTGTGCAGATGCTGTTAAAGGATTGCTGCTC	chr10:88813099	chr10:88813161	13217	626	9471	937	40503	1356	9881	1275	-1.06269247474249	-1.94643987765005	1	training
CM980946W	CM980945M	CTTATGCGAACGTGATTGACTTGAGAATCCTTTGTCATCTTATACAGGGACACAAAGCAGGTCTTTGTGGTTTTGTTAAACTTGTGTTCTTTTCCCTAATAGGGTGCATCTGAGAAAGACATCGTGCACTCTGGCTTGGCATACACAATGGAGCGTTCTGCCAGGGTATGTGTGCAGATGCTGTTAAAGGATTGCTGCTC	CTTATGCGAACGTGATTGACTTGAGAATCCTTTGTCATCTTATACAGGGACACAAAGCAGGTCTTTGTGGTTTTGTTAAACTTGTGTTCTTTTCCCTAATAGGGTGCACCTGAGAAAGACATCGTGCACTCTGGCTTGGCATACACAATGGAGCGTTCTGCCAGGGTATGTGTGCAGATGCTGTTAAAGGATTGCTGCTC	chr10:88813099	chr10:88813161	13217	820	9471	858	40503	2957	9881	1047	-0.546159822010023	-0.53742700785066	0	training
CM980946W	CM980946M	CTTATGCGAACGTGATTGACTTGAGAATCCTTTGTCATCTTATACAGGGACACAAAGCAGGTCTTTGTGGTTTTGTTAAACTTGTGTTCTTTTCCCTAATAGGGTGCATCTGAGAAAGACATCGTGCACTCTGGCTTGGCATACACAATGGAGCGTTCTGCCAGGGTATGTGTGCAGATGCTGTTAAAGGATTGCTGCTC	CTTATGCGAACGTGATTGACTTGAGAATCCTTTGTCATCTTATACAGGGACACAAAGCAGGTCTTTGTGGTTTTGTTAAACTTGTGTTCTTTTCCCTAATAGGGTGCATCTGAGAAAGACATCGTGTACTCTGGCTTGGCATACACAATGGAGCGTTCTGCCAGGGTATGTGTGCAGATGCTGTTAAAGGATTGCTGCTC	chr10:88813099	chr10:88813161	13217	1032	9471	1085	40503	5482	9881	1055	-0.553058155924511	0.342159520191052	0	training
CM014083W	CM004280M	CTTATGCGAACGTGAAAAGTATTCTTTTAGTTTGATTGCTGCATATTTCAGATATTTCTTTCCTTAACTAAAGTACTCAGATATTTATCCAAACATTATTGCTATGGGATTTCCTGCAGAAAGACTTGAAGGCGTATACAGGAACAATATTGATGATGTAGTAAGGTAAGAATGCTTTGATTTTCAAAGGATTGCTGCTC	CTTATGCGAACGTGAAAAGTATTCTTTTAGTTTGATTGCTGCATATTTCAGATATTTCTTTCCTTAACTAAAGTACTCAGATATTTATCCAAACATTATTGCTATGAGATTTCCTGCAGAAAGACTTGAAGGCGTATACAGGAACAATATTGATGATGTAGTAAGGTAAGAATGCTTTGATTTTCAAAGGATTGCTGCTC	chr10:89653782	chr10:89653866	7	0	2478	232	20	0	4646	514	-Inf	-Inf	0	training
CM014083W	CM014083M	CTTATGCGAACGTGAAAAGTATTCTTTTAGTTTGATTGCTGCATATTTCAGATATTTCTTTCCTTAACTAAAGTACTCAGATATTTATCCAAACATTATTGCTATGGGATTTCCTGCAGAAAGACTTGAAGGCGTATACAGGAACAATATTGATGATGTAGTAAGGTAAGAATGCTTTGATTTTCAAAGGATTGCTGCTC	CTTATGCGAACGTGAAAAGTATTCTTTTAGTTTGATTGCTGCATATTTCAGATATTTCTTTCCTTAACTAAAGTACTCAGATATTTATCCAAACATTATTGCTACGGGATTTCCTGCAGAAAGACTTGAAGGCGTATACAGGAACAATATTGATGATGTAGTAAGGTAAGAATGCTTTGATTTTCAAAGGATTGCTGCTC	chr10:89653782	chr10:89653866	7	1	2478	221	20	3	4646	449	0.679702990691566	0.634236209901455	0	training
CM014083W	CM083057M	CTTATGCGAACGTGAAAAGTATTCTTTTAGTTTGATTGCTGCATATTTCAGATATTTCTTTCCTTAACTAAAGTACTCAGATATTTATCCAAACATTATTGCTATGGGATTTCCTGCAGAAAGACTTGAAGGCGTATACAGGAACAATATTGATGATGTAGTAAGGTAAGAATGCTTTGATTTTCAAAGGATTGCTGCTC	CTTATGCGAACGTGAAAAGTATTCTTTTAGTTTGATTGCTGCATATTTCAGATATTTCTTTCCTTAACTAAAGTACTCAGATATTTATCCAAACATTATTGCTATGGGATTTCCTCCAGAAAGACTTGAAGGCGTATACAGGAACAATATTGATGATGTAGTAAGGTAAGAATGCTTTGATTTTCAAAGGATTGCTGCTC	chr10:89653782	chr10:89653866	7	0	2478	293	20	2	4646	545	-Inf	-0.230267075742843	0	training
CM014083W	CM090865M	CTTATGCGAACGTGAAAAGTATTCTTTTAGTTTGATTGCTGCATATTTCAGATATTTCTTTCCTTAACTAAAGTACTCAGATATTTATCCAAACATTATTGCTATGGGATTTCCTGCAGAAAGACTTGAAGGCGTATACAGGAACAATATTGATGATGTAGTAAGGTAAGAATGCTTTGATTTTCAAAGGATTGCTGCTC	CTTATGCGAACGTGAAAAGTATTCTTTTAGTTTGATTGCTGCATATTTCAGATATTTCTTTCCTTAACTAAAGTACTCAGATATTTATCCAAACATTATTGCTATGGGATTTCCTGCAGAAAGACTTGAAGACGTATACAGGAACAATATTGATGATGTAGTAAGGTAAGAATGCTTTGATTTTCAAAGGATTGCTGCTC	chr10:89653782	chr10:89653866	7	0	2478	241	20	2	4646	499	-Inf	-0.103050661415815	0	training
CM014083W	CM110124M	CTTATGCGAACGTGAAAAGTATTCTTTTAGTTTGATTGCTGCATATTTCAGATATTTCTTTCCTTAACTAAAGTACTCAGATATTTATCCAAACATTATTGCTATGGGATTTCCTGCAGAAAGACTTGAAGGCGTATACAGGAACAATATTGATGATGTAGTAAGGTAAGAATGCTTTGATTTTCAAAGGATTGCTGCTC	CTTATGCGAACGTGAAAAGTATTCTTTTAGTTTGATTGCTGCATATTTCAGATATTTCTTTCCTTAACTAAAGTACTCAGATATTTATCCAAACATTATTGCTATGGGATTTCCTGCAGAAAGACTTAAAGGCGTATACAGGAACAATATTGATGATGTAGTAAGGTAAGAATGCTTTGATTTTCAAAGGATTGCTGCTC	chr10:89653782	chr10:89653866	7	0	2478	279	20	0	4646	577	-Inf	-Inf	0	training
CM014083W	CM110147M	CTTATGCGAACGTGAAAAGTATTCTTTTAGTTTGATTGCTGCATATTTCAGATATTTCTTTCCTTAACTAAAGTACTCAGATATTTATCCAAACATTATTGCTATGGGATTTCCTGCAGAAAGACTTGAAGGCGTATACAGGAACAATATTGATGATGTAGTAAGGTAAGAATGCTTTGATTTTCAAAGGATTGCTGCTC	CTTATGCGAACGTGAAAAGTATTCTTTTAGTTTGATTGCTGCATATTTCAGATATTTCTTTCCTTAACTAAAGTACTCAGATATTTATCCAAACATTATTGCTATGGGATTTCCTGCAGAAAGACTTGAAGGCGTATACAGGAACAATATTGATGGTGTAGTAAGGTAAGAATGCTTTGATTTTCAAAGGATTGCTGCTC	chr10:89653782	chr10:89653866	7	0	2478	324	20	1	4646	555	-Inf	-1.25649861731602	0	training
CM014083W	CM110156M	CTTATGCGAACGTGAAAAGTATTCTTTTAGTTTGATTGCTGCATATTTCAGATATTTCTTTCCTTAACTAAAGTACTCAGATATTTATCCAAACATTATTGCTATGGGATTTCCTGCAGAAAGACTTGAAGGCGTATACAGGAACAATATTGATGATGTAGTAAGGTAAGAATGCTTTGATTTTCAAAGGATTGCTGCTC	CTTATGCGAACGTGAAAAGTATTCTTTTAGTTTGATTGCTGCATATTTCAGATATTTCTTTCCTTAACTAAAGTACTCAGATATTTATCCAAACAATATTGCTATGGGATTTCCTGCAGAAAGACTTGAAGGCGTATACAGGAACAATATTGATGATGTAGTAAGGTAAGAATGCTTTGATTTTCAAAGGATTGCTGCTC	chr10:89653782	chr10:89653866	7	1	2478	273	20	1	4646	480	0.374848409163145	-1.04704525168707	0	training
CM014083W	CM981665M	CTTATGCGAACGTGAAAAGTATTCTTTTAGTTTGATTGCTGCATATTTCAGATATTTCTTTCCTTAACTAAAGTACTCAGATATTTATCCAAACATTATTGCTATGGGATTTCCTGCAGAAAGACTTGAAGGCGTATACAGGAACAATATTGATGATGTAGTAAGGTAAGAATGCTTTGATTTTCAAAGGATTGCTGCTC	CTTATGCGAACGTGAAAAGTATTCTTTTAGTTTGATTGCTGCATATTTCAGATATTTCTTTCCTTAACTAAAGTACTCAGATATTTATCCAAACATTATTGCTAGGGGATTTCCTGCAGAAAGACTTGAAGGCGTATACAGGAACAATATTGATGATGTAGTAAGGTAAGAATGCTTTGATTTTCAAAGGATTGCTGCTC	chr10:89653782	chr10:89653866	7	0	2478	295	20	1	4646	605	-Inf	-1.38094598824051	0	training
CM014083W	CM991079M	CTTATGCGAACGTGAAAAGTATTCTTTTAGTTTGATTGCTGCATATTTCAGATATTTCTTTCCTTAACTAAAGTACTCAGATATTTATCCAAACATTATTGCTATGGGATTTCCTGCAGAAAGACTTGAAGGCGTATACAGGAACAATATTGATGATGTAGTAAGGTAAGAATGCTTTGATTTTCAAAGGATTGCTGCTC	CTTATGCGAACGTGAAAAGTATTCTTTTAGTTTGATTGCTGCATATTTCAGATATTTCTTTCCTTAACTAAAGTACTCAGATATTTATCCAAACATTATTGATATGGGATTTCCTGCAGAAAGACTTGAAGGCGTATACAGGAACAATATTGATGATGTAGTAAGGTAAGAATGCTTTGATTTTCAAAGGATTGCTGCTC	chr10:89653782	chr10:89653866	7	1	2478	217	20	1	4646	439	0.706054317638518	-0.918231785613913	0	training
CM061927W	CM061927M	CTTATGCGAACGTGAAAAAGAAAATCTGTCTTTTGGTTTTTCTTGATAGTATTAATGTAATTTCAAATGTTAGCTCATTTTTGTTAATGGTGGCTTTTTGTTTGTTTGTTTTGTTTTAAGGTTTTTGGATTCAAAGCATAAAAACCATTACAAGATATACAATCTGTAAGTATGTTTTCTTATTTAAAGGATTGCTGCTC	CTTATGCGAACGTGAAAAAGAAAATCTGTCTTTTGGTTTTTCTTGATAGTATTAATGTAATTTCAAATGTTAGCTCATTTTTGTTAATGGTGGCTTTTTGTTTGTTTGTTTTGTTTTAAGGTTTTTGGATTCAAAGCATAAAAACCATTACAAGATAGACAATCTGTAAGTATGTTTTCTTATTTAAAGGATTGCTGCTC	chr10:89685270	chr10:89685314	4262	693	2787	415	2700	473	3601	612	0.126926425224032	0.0437467228988307	0	training
CM061927W	CM094222M	CTTATGCGAACGTGAAAAAGAAAATCTGTCTTTTGGTTTTTCTTGATAGTATTAATGTAATTTCAAATGTTAGCTCATTTTTGTTAATGGTGGCTTTTTGTTTGTTTGTTTTGTTTTAAGGTTTTTGGATTCAAAGCATAAAAACCATTACAAGATATACAATCTGTAAGTATGTTTTCTTATTTAAAGGATTGCTGCTC	CTTATGCGAACGTGAAAAAGAAAATCTGTCTTTTGGTTTTTCTTGATAGTATTAATGTAATTTCAAATGTTAGCTCATTTTTGTTAATGGTGGCTTTTTGTTTGTTTGTTTTGTTTTAAGGTTTTTGGATTCAAAGCATAAAAACCATTACAAGATATGCAATCTGTAAGTATGTTTTCTTATTTAAAGGATTGCTGCTC	chr10:89685270	chr10:89685314	4262	589	2787	268	2700	406	3601	531	0.523217042693794	0.0282060586331099	0	training
CM061927W	CM110129M	CTTATGCGAACGTGAAAAAGAAAATCTGTCTTTTGGTTTTTCTTGATAGTATTAATGTAATTTCAAATGTTAGCTCATTTTTGTTAATGGTGGCTTTTTGTTTGTTTGTTTTGTTTTAAGGTTTTTGGATTCAAAGCATAAAAACCATTACAAGATATACAATCTGTAAGTATGTTTTCTTATTTAAAGGATTGCTGCTC	CTTATGCGAACGTGAAAAAGAAAATCTGTCTTTTGGTTTTTCTTGATAGTATTAATGTAATTTCAAATGTTAGCTCATTTTTGTTAATGGTGGCTTTTTGTTTGTTTGTTTTGTTTTAAGGTTTTTGGATTCAAAGCGTAAAAACCATTACAAGATATACAATCTGTAAGTATGTTTTCTTATTTAAAGGATTGCTGCTC	chr10:89685270	chr10:89685314	4262	528	2787	375	2700	545	3601	478	-0.119170256703684	0.604683803935627	0	training
CM061927W	CM110134M	CTTATGCGAACGTGAAAAAGAAAATCTGTCTTTTGGTTTTTCTTGATAGTATTAATGTAATTTCAAATGTTAGCTCATTTTTGTTAATGGTGGCTTTTTGTTTGTTTGTTTTGTTTTAAGGTTTTTGGATTCAAAGCATAAAAACCATTACAAGATATACAATCTGTAAGTATGTTTTCTTATTTAAAGGATTGCTGCTC	CTTATGCGAACGTGAAAAAGAAAATCTGTCTTTTGGTTTTTCTTGATAGTATTAATGTAATTTCAAATGTTAGCTCATTTTTGTTAATGGTGGCTTTTTGTTTGTTTGTTTTGTTTTAAGGTTTTTGGATTCAAAGTATAAAAACCATTACAAGATATACAATCTGTAAGTATGTTTTCTTATTTAAAGGATTGCTGCTC	chr10:89685270	chr10:89685314	4262	401	2787	337	2700	497	3601	528	-0.361963945405832	0.32814611445592	0	training
CM061927W	CM110140M	CTTATGCGAACGTGAAAAAGAAAATCTGTCTTTTGGTTTTTCTTGATAGTATTAATGTAATTTCAAATGTTAGCTCATTTTTGTTAATGGTGGCTTTTTGTTTGTTTGTTTTGTTTTAAGGTTTTTGGATTCAAAGCATAAAAACCATTACAAGATATACAATCTGTAAGTATGTTTTCTTATTTAAAGGATTGCTGCTC	CTTATGCGAACGTGAAAAAGAAAATCTGTCTTTTGGTTTTTCTTGATAGTATTAATGTAATTTCAAATGTTAGCTCATTTTTGTTAATGGTGGCTTTTTGTTTGTTTGTTTTGTTTTAAGGTTTTTGGATTCAAAGCATAAAAACCATTACAAGATATAAAATCTGTAAGTATGTTTTCTTATTTAAAGGATTGCTGCTC	chr10:89685270	chr10:89685314	4262	328	2787	239	2700	224	3601	335	-0.156132394041559	-0.165224171035443	0	training
CM061927W	CM110159M	CTTATGCGAACGTGAAAAAGAAAATCTGTCTTTTGGTTTTTCTTGATAGTATTAATGTAATTTCAAATGTTAGCTCATTTTTGTTAATGGTGGCTTTTTGTTTGTTTGTTTTGTTTTAAGGTTTTTGGATTCAAAGCATAAAAACCATTACAAGATATACAATCTGTAAGTATGTTTTCTTATTTAAAGGATTGCTGCTC	CTTATGCGAACGTGAAAAAGAAAATCTGTCTTTTGGTTTTTCTTGATAGTATTAATGTAATTTCAAATGTTAGCTCATTTTTGTTAATGGTGGCTTTTTGTTTGTTTGTTTTGTTTTAAGGTTTTTGGATTCAAAGCATAAAAACCATTAGAAGATATACAATCTGTAAGTATGTTTTCTTATTTAAAGGATTGCTGCTC	chr10:89685270	chr10:89685314	4262	604	2787	358	2700	441	3601	462	0.141771371381928	0.34832399639355	0	training
CM061927W	CM981666M	CTTATGCGAACGTGAAAAAGAAAATCTGTCTTTTGGTTTTTCTTGATAGTATTAATGTAATTTCAAATGTTAGCTCATTTTTGTTAATGGTGGCTTTTTGTTTGTTTGTTTTGTTTTAAGGTTTTTGGATTCAAAGCATAAAAACCATTACAAGATATACAATCTGTAAGTATGTTTTCTTATTTAAAGGATTGCTGCTC	CTTATGCGAACGTGAAAAAGAAAATCTGTCTTTTGGTTTTTCTTGATAGTATTAATGTAATTTCAAATGTTAGCTCATTTTTGTTAATGGTGGCTTTTTGTTTGTTTGTTTTGTTTTAAGGTTTTTGGATTCAAAGCATAAAAACCATTACAAGAGATACAATCTGTAAGTATGTTTTCTTATTTAAAGGATTGCTGCTC	chr10:89685270	chr10:89685314	4262	607	2787	357	2700	493	3601	488	0.152954851547688	0.430144691067113	0	training
CM061927W	CM981667M	CTTATGCGAACGTGAAAAAGAAAATCTGTCTTTTGGTTTTTCTTGATAGTATTAATGTAATTTCAAATGTTAGCTCATTTTTGTTAATGGTGGCTTTTTGTTTGTTTGTTTTGTTTTAAGGTTTTTGGATTCAAAGCATAAAAACCATTACAAGATATACAATCTGTAAGTATGTTTTCTTATTTAAAGGATTGCTGCTC	CTTATGCGAACGTGAAAAAGAAAATCTGTCTTTTGGTTTTTCTTGATAGTATTAATGTAATTTCAAATGTTAGCTCATTTTTGTTAATGGTGGCTTTTTGTTTGTTTGTTTTGTTTTAAGGTTTTTGGATTCAAAGCATAAAAACCATTACAAGATACACAATCTGTAAGTATGTTTTCTTATTTAAAGGATTGCTGCTC	chr10:89685270	chr10:89685314	4262	617	2787	363	2700	461	3601	452	0.152483350474773	0.443882170266238	0	training
CM110146W	CM022240M	CTTATGCGAACGTGAATGTGTCACATTATAAAGATTCAGGCAATGTTTGTTAGTATTAGTACTTTTTTTTCTTCCTAAGTGCAAAAGATAACTTTATATCACTTTTAAACTTTTCTTTTAGTTGTGCTGAAAGACATTATGACACCGCCAAATTTAATTGCAGAGGTAGGTATGAATGTACTGTAAAAGGATTGCTGCTC	CTTATGCGAACGTGAATGTGTCACATTATAAAGATTCAGGCAATGTTTGTTAGTATTAGTACTTTTTTTTCTTCCTAAGTGCAAAAGATAACTTTATATCACTTTTAAACTTTTCTTTTAGTTGTGCTGAAAGACATTATGACACCACCAAATTTAATTGCAGAGGTAGGTATGAATGTACTGTAAAAGGATTGCTGCTC	chr10:89690803	chr10:89690846	2245	445	2224	598	818	158	2014	497	-0.439898805249347	-0.353430358320148	0	training
CM110146W	CM022241M	CTTATGCGAACGTGAATGTGTCACATTATAAAGATTCAGGCAATGTTTGTTAGTATTAGTACTTTTTTTTCTTCCTAAGTGCAAAAGATAACTTTATATCACTTTTAAACTTTTCTTTTAGTTGTGCTGAAAGACATTATGACACCGCCAAATTTAATTGCAGAGGTAGGTATGAATGTACTGTAAAAGGATTGCTGCTC	CTTATGCGAACGTGAATGTGTCACATTATAAAGATTCAGGCAATGTTTGTTAGTATTAGTACTTTTTTTTCTTCCTAAGTGCAAAAGATAACTTTATATCACTTTTAAACTTTTCTTTTAGTTGTGCTGAAAGACATTATGACACCGCCAAATTTACTTGCAGAGGTAGGTATGAATGTACTGTAAAAGGATTGCTGCTC	chr10:89690803	chr10:89690846	2245	667	2224	621	818	307	2014	511	0.0895348360591017	0.564806299497594	0	training
CM110146W	CM043773M	CTTATGCGAACGTGAATGTGTCACATTATAAAGATTCAGGCAATGTTTGTTAGTATTAGTACTTTTTTTTCTTCCTAAGTGCAAAAGATAACTTTATATCACTTTTAAACTTTTCTTTTAGTTGTGCTGAAAGACATTATGACACCGCCAAATTTAATTGCAGAGGTAGGTATGAATGTACTGTAAAAGGATTGCTGCTC	CTTATGCGAACGTGAATGTGTCACATTATAAAGATTCAGGCAATGTTTGTTAGTATTAGTACTTTTTTTTCTTCCTAAGTGCAAAAGATAACTTTATATCACTTTTAAACTTTTCTTTTAGTTGTGCTGAAAGACATTATGACACTGCCAAATTTAATTGCAGAGGTAGGTATGAATGTACTGTAAAAGGATTGCTGCTC	chr10:89690803	chr10:89690846	2245	309	2224	576	818	100	2014	597	-0.91202063044294	-1.27783999642504	1	training
CM110146W	CM110146M	CTTATGCGAACGTGAATGTGTCACATTATAAAGATTCAGGCAATGTTTGTTAGTATTAGTACTTTTTTTTCTTCCTAAGTGCAAAAGATAACTTTATATCACTTTTAAACTTTTCTTTTAGTTGTGCTGAAAGACATTATGACACCGCCAAATTTAATTGCAGAGGTAGGTATGAATGTACTGTAAAAGGATTGCTGCTC	CTTATGCGAACGTGAATGTGTCACATTATAAAGATTCAGGCAATGTTTGTTAGTATTAGTACTTTTTTTTCTTCCTAAGTGCAAAAGATAACTTTATATCACTTTTAAACTTTTCTTTTAGTTGTGCTGAAAGACATTATGACACCGCCAAATTTAATTGCTGAGGTAGGTATGAATGTACTGTAAAAGGATTGCTGCTC	chr10:89690803	chr10:89690846	2245	691	2224	727	818	276	2014	603	-0.0868283104363377	0.17240119994312	0	training
CM075976W	CM075972M	CTTATGCGAACGTGACTCTCCTGACCATTCTTTGTCAGATGGGCACCTTCACTAACTCAGCTCTTTGGATTGCTTTGCAGATTATGTTTGAGACTTTCAATGTCCCAGCCATGTATGTGGCTATCCAGGCGGTGCTGTCTCTCTATGCCTCTGGACGCACAACTGGTAGGTGGCTGGGCGGGACAAAAGGATTGCTGCTC	CTTATGCGAACGTGACTCTCCTGACCATTCTTTGTCAGATGGGCACCTTCACTAACTCAGCTCTTTGGATTGCTTTGCAGATTATGTTTGAGACTTTCAATGTCCCAGCCATGTATGTGGCTATCCAGGCGGTGCTGTCTCTCTATGCCTCTGGATGCACAACTGGTAGGTGGCTGGGCGGGACAAAAGGATTGCTGCTC	chr10:90701542	chr10:90701626	810	337	1569	673	3114	814	2614	1127	-0.044006374232348	-0.721896619189578	0	training
CM075976W	CM075976M	CTTATGCGAACGTGACTCTCCTGACCATTCTTTGTCAGATGGGCACCTTCACTAACTCAGCTCTTTGGATTGCTTTGCAGATTATGTTTGAGACTTTCAATGTCCCAGCCATGTATGTGGCTATCCAGGCGGTGCTGTCTCTCTATGCCTCTGGACGCACAACTGGTAGGTGGCTGGGCGGGACAAAAGGATTGCTGCTC	CTTATGCGAACGTGACTCTCCTGACCATTCTTTGTCAGATGGGCACCTTCACTAACTCAGCTCTTTGGATTGCTTTGCAGATTATGTTTGAGACTTTCAATGTCCCAGCCATGCATGTGGCTATCCAGGCGGTGCTGTCTCTCTATGCCTCTGGACGCACAACTGGTAGGTGGCTGGGCGGGACAAAAGGATTGCTGCTC	chr10:90701542	chr10:90701626	810	238	1569	540	3114	919	2614	785	-0.228146294546777	-0.0251375957735587	0	training
CM075976W	CM096034M	CTTATGCGAACGTGACTCTCCTGACCATTCTTTGTCAGATGGGCACCTTCACTAACTCAGCTCTTTGGATTGCTTTGCAGATTATGTTTGAGACTTTCAATGTCCCAGCCATGTATGTGGCTATCCAGGCGGTGCTGTCTCTCTATGCCTCTGGACGCACAACTGGTAGGTGGCTGGGCGGGACAAAAGGATTGCTGCTC	CTTATGCGAACGTGACTCTCCTGACCATTCTTTGTCAGATGGGCACCTTCACTAACTCAGCTCTTTGGATTGCTTTGCAGATTATGTTTGAGACTTTCAATGTCCCAGCCATGTATGTGGCTATCCAGGCGGTGCTGTCTCTCTGTGCCTCTGGACGCACAACTGGTAGGTGGCTGGGCGGGACAAAAGGATTGCTGCTC	chr10:90701542	chr10:90701626	810	256	1569	562	3114	877	2614	872	-0.180574781024816	-0.244261095615797	0	training
CM110468W	CM110468M	CTTATGCGAACGTGAATGGCCCCTAATTTACAAAGTGCCATTGAAAATTATAAAGGAATTATTCTGCCAGGCTTTTGAATTTCTCCTGTATTTTTTTTTCTAGATGTGAACATGGAATCATCAAGGAATGCACACTCACCAGCAACACCAAGTGCAAAGAGGAAGGTAATTATTTTTTTACGGTTAAAGGATTGCTGCTC	CTTATGCGAACGTGAATGGCCCCTAATTTACAAAGTGCCATTGAAAATTATAAAGGAATTATTCTGCCAGGCTTTTGAATTTCTCCTGTATTTTTTTTTCTAGATGTGAACATGGAATCATCAAGGAATGAACACTCACCAGCAACACCAAGTGCAAAGAGGAAGGTAATTATTTTTTTACGGTTAAAGGATTGCTGCTC	chr10:90770296	chr10:90770357	514	533	336	399	1768	1826	398	379	-0.195560339878287	0.117139072965348	0	training
CM113044W	CM113044M	CTTATGCGAACGTGACAATCACTCTTGATTACTAGAAAGTCCTTTATTTAATCTTAAAGATTGCTTATTTTCATATAAAATGTCCAATGTTCCAACCTACAGGATCCAGATCTAACTTGGGGTGGCTTTGTCTTCTTCTTTTGCCAATTCCACTAATTGTTTGGGGTAAGTTCTTGCTTTGTTCAAAAGGATTGCTGCTC	CTTATGCGAACGTGACAATCACTCTTGATTACTAGAAAGTCCTTTATTTAATCTTAAAGATTGCTTATTTTCATATAAAATGTCCAATGTTCCAACCTACAGGATCCAGATCTAACTTGGGGTGACTTTGTCTTCTTCTTTTGCCAATTCCACTAATTGTTTGGGGTAAGTTCTTGCTTTGTTCAAAAGGATTGCTGCTC	chr10:90770510	chr10:90770572	213	417	1156	1187	553	931	1861	1852	0.931015416077598	0.758495644123002	1	training
CM065175W	CM065175M	CTTATGCGAACGTGAAAGTATGTTCTCACATGCATTCTACAAGGCTGAGACCTGAGTTGATAAAATTTCTTTGTTCTTTCAGTGAAGAGAAAGGAAGTACAGAAAACATGCAGAAAGCACAGAAAGGAAAACCAAGGTTCTCATGAATCTCCAACTTTAAATCCTGTAGGTATTGAAATAGGTATAAAGGATTGCTGCTC	CTTATGCGAACGTGAAAGTATGTTCTCACATGCATTCTACAAGGCTGAGACCTGAGTTGATAAAATTTCTTTGTTCTTTCAGTGAAGAGAAAGAAAGTACAGAAAACATGCAGAAAGCACAGAAAGGAAAACCAAGGTTCTCATGAATCTCCAACTTTAAATCCTGTAGGTATTGAAATAGGTATAAAGGATTGCTGCTC	chr10:90771756	chr10:90771838	0	73	222	182	20	6	563	308	Inf	-0.866761022780878	0	training
CM065175W	CM119007M	CTTATGCGAACGTGAAAGTATGTTCTCACATGCATTCTACAAGGCTGAGACCTGAGTTGATAAAATTTCTTTGTTCTTTCAGTGAAGAGAAAGGAAGTACAGAAAACATGCAGAAAGCACAGAAAGGAAAACCAAGGTTCTCATGAATCTCCAACTTTAAATCCTGTAGGTATTGAAATAGGTATAAAGGATTGCTGCTC	CTTATGCGAACGTGAAAGTATGTTCTCACATGCATTCTACAAGGCTGAGACCTGAGTTGATAAAATTTCTTTGTTCTTTCAGTGAAGAGAAAGGAAGTATAGAAAACATGCAGAAAGCACAGAAAGGAAAACCAAGGTTCTCATGAATCTCCAACTTTAAATCCTGTAGGTATTGAAATAGGTATAAAGGATTGCTGCTC	chr10:90771756	chr10:90771838	0	45	222	206	20	4	563	374	Inf	-1.73183144269477	0	training
CM108216W	CM108216M	CTTATGCGAACGTGATTTTATACATCAAGCAACTGATTGTACTTCTTTCTGAATTAAGGAAAAATTAGAAGTTCACATTTAGAATATTCTAAAGATATATTTTTATTTGTCTTTCTCTGCTTCCATTTTTTGCTTTCTAGGAAACAGTGGCAATAAATTTATCTGGTAAGGCTTTTATCATTTTAAAAGGATTGCTGCTC	CTTATGCGAACGTGATTTTATACATCAAGCAACTGATTGTACTTCTTTCTGAATTAAGGAAAAATTAGAAGTTCACATTTAGAATATTCTAAAGATATATTTTTATTTGTCTTTCTCTGCTTCCATTTTTTGCTTTCTAGGAAACAGTGGCAATAAATTTATCTAGTAAGGCTTTTATCATTTTAAAAGGATTGCTGCTC	chr10:90773100	chr10:90773124	9	0	179	184	1200	88	224	225	-Inf	-3.77581334101802	0	training
CM960946W	CM941048M	CTTATGCGAACGTGAAGGGCAAAATACAATGTTTATTATCAATGCCACCTTAATGCTGTTTTCATTCTTCATTTCAATGTATTTATTTTGCAGTCTAGAGTGGATGTATATACAACACATTCTCCTGCTGGAACTTCTGTGCAAAACATGTTACACTGGAGCCAGGTAGGCATTCCAGGAGTGCAAAAGGATTGCTGCTC	CTTATGCGAACGTGAAGGGCAAAATACAATGTTTATTATCAATGCCACCTTAATGCTGTTTTCATTCTTCATTTCAATGTATTTATTTTGCAGTCTAGAGTGGATGTATATACAACACATTCTCCTGCTGGAACTTCTGTGCAAAACATGTTATACTGGAGCCAGGTAGGCATTCCAGGAGTGCAAAAGGATTGCTGCTC	chr10:90982268	chr10:90982339	1556	574	2291	804	5168	1781	2116	805	0.0719906338152425	-0.14263961448026	0	training
CM960946W	CM960946M	CTTATGCGAACGTGAAGGGCAAAATACAATGTTTATTATCAATGCCACCTTAATGCTGTTTTCATTCTTCATTTCAATGTATTTATTTTGCAGTCTAGAGTGGATGTATATACAACACATTCTCCTGCTGGAACTTCTGTGCAAAACATGTTACACTGGAGCCAGGTAGGCATTCCAGGAGTGCAAAAGGATTGCTGCTC	CTTATGCGAACGTGAAGGGCAAAATACAATGTTTATTATCAATGCCACCTTAATGCTGTTTTCATTCTTCATTTCAATGTATTTATTTTGCAGTCTAGAGTGGATGTATATACAACACATTCTCCTGCTGGAACTTCTGTGCAAAACATGTCACACTGGAGCCAGGTAGGCATTCCAGGAGTGCAAAAGGATTGCTGCTC	chr10:90982268	chr10:90982339	1556	561	2291	585	5168	1817	2116	704	0.497699544456509	0.0796446430169197	0	training
CM960946W	CM983879M	CTTATGCGAACGTGAAGGGCAAAATACAATGTTTATTATCAATGCCACCTTAATGCTGTTTTCATTCTTCATTTCAATGTATTTATTTTGCAGTCTAGAGTGGATGTATATACAACACATTCTCCTGCTGGAACTTCTGTGCAAAACATGTTACACTGGAGCCAGGTAGGCATTCCAGGAGTGCAAAAGGATTGCTGCTC	CTTATGCGAACGTGAAGGGCAAAATACAATGTTTATTATCAATGCCACCTTAATGCTGTTTTCATTCTTCATTTCAATGTATTTATTTTGCAGTCTAGAGTGGATGTATATACAACACATTCTCCTGCTGGAATTTCTGTGCAAAACATGTTACACTGGAGCCAGGTAGGCATTCCAGGAGTGCAAAAGGATTGCTGCTC	chr10:90982268	chr10:90982339	1556	410	2291	651	5168	1178	2116	800	-0.108898235341706	-0.729998808524163	0	training
CM094726W	CM094726M	CTTATGCGAACGTGAAGAGTTTTAAAGTACAAGTTCCCCAATGAAAAATGATTTCTTTGGGAAATAACATTATTCCCATAATATCCTCTTTCTTTCTTAGGAAGTCAACTTTTATAAAATCATTGATTACATTTTACATGGAAAAGAAGAGATCAAAGTGATTCCGTGAGTATTGGCAGGAAGTTAAAGGATTGCTGCTC	CTTATGCGAACGTGAAGAGTTTTAAAGTACAAGTTCCCCAATGAAAAATGATTTCTTTGGGAAATAACATTATTCCCATAATATCCTCTTTCTTTCTTAGGAAGTCAACTTTTATAAAATCATTGATAACATTTTACATGGAAAAGAAGAGATCAAAGTGATTCCGTGAGTATTGGCAGGAAGTTAAAGGATTGCTGCTC	chr10:95386397	chr10:95386461	184	136	341	299	2300	1896	933	706	-0.246472859980606	0.1235340006471	0	training
CM041031W	CM041031M	CTTATGCGAACGTGATTTTTCTGAGAGATAAAAGCAGCCAAGATTGACAATCTGTCAGTTTCACCATTTTCATTGTGTACTTTTTCTGGGCAGGTTATTCACATCGAACTCCTTTGATGTGATCAGTGATGATGCTTTTATTGGTCTTCCACATCTAGAGTATTTGTAAGTAAAAAAGCTTTTTTAAAGGATTGCTGCTC	CTTATGCGAACGTGATTTTTCTGAGAGATAAAAGCAGCCAAGATTGACAATCTGTCAGTTTCACCATTTTCATTGTGTACTTTTTCTGGGCAGGTTATTCACATCGAACTCCTTTGATGTGATCAGTGATGATGATTTTATTGGTCTTCCACATCTAGAGTATTTGTAAGTAAAAAAGCTTTTTTAAAGGATTGCTGCTC	chr10:95537136	chr10:95537207	216	206	719	622	894	791	1127	910	0.140690215328445	0.131951928375637	0	training
CM091679W	CM073177M	CTTATGCGAACGTGATTTAAAACATGATGATTCAGGACAAGTACTCTCAAGTTCCTGTAACTGTTTGACAAAAAATATTATAACTTATTGCAGATTCATAGAAAACAACAACATCAAGTCAATTTCAAGACATACTTTCCGGGGACTAAAGTCATTAATTCACTTGTAAGTATGAATGTTGCTATAAAGGATTGCTGCTC	CTTATGCGAACGTGATTTAAAACATGATGATTCAGGACAAGTACTCTCAAGTTCCTGTAACTGTTTGACAAAAAATATTATAACTTATTGCAGATTCATAGAAAACAACAACATCAAGTCAATTTCAAGACATACTTTCTGGGGACTAAAGTCATTAATTCACTTGTAAGTATGAATGTTGCTATAAAGGATTGCTGCTC	chr10:95537303	chr10:95537374	981	216	1308	344	2089	289	2718	806	-0.256339753259785	-1.09997738232701	0	training
CM091679W	CM082912M	CTTATGCGAACGTGATTTAAAACATGATGATTCAGGACAAGTACTCTCAAGTTCCTGTAACTGTTTGACAAAAAATATTATAACTTATTGCAGATTCATAGAAAACAACAACATCAAGTCAATTTCAAGACATACTTTCCGGGGACTAAAGTCATTAATTCACTTGTAAGTATGAATGTTGCTATAAAGGATTGCTGCTC	CTTATGCGAACGTGATTTAAAACATGATGATTCAGGACAAGTACTCTCAAGTTCCTGTAACTGTTTGACAAAAAATATTATAACTTATTGCAGATTCAAAGAAAACAACAACATCAAGTCAATTTCAAGACATACTTTCCGGGGACTAAAGTCATTAATTCACTTGTAAGTATGAATGTTGCTATAAAGGATTGCTGCTC	chr10:95537303	chr10:95537374	981	364	1308	405	2089	1128	2718	777	0.261054041705553	0.917513527691367	0	training
CM091679W	CM091679M	CTTATGCGAACGTGATTTAAAACATGATGATTCAGGACAAGTACTCTCAAGTTCCTGTAACTGTTTGACAAAAAATATTATAACTTATTGCAGATTCATAGAAAACAACAACATCAAGTCAATTTCAAGACATACTTTCCGGGGACTAAAGTCATTAATTCACTTGTAAGTATGAATGTTGCTATAAAGGATTGCTGCTC	CTTATGCGAACGTGATTTAAAACATGATGATTCAGGACAAGTACTCTCAAGTTCCTGTAACTGTTTGACAAAAAATATTATAACTTATTGCAGATTCATAAAAAACAACAACATCAAGTCAATTTCAAGACATACTTTCCGGGGACTAAAGTCATTAATTCACTTGTAAGTATGAATGTTGCTATAAAGGATTGCTGCTC	chr10:95537303	chr10:95537374	981	170	1308	293	2089	269	2718	525	-0.370328419005702	-0.584978286296578	0	training
CM091679W	CM115347M	CTTATGCGAACGTGATTTAAAACATGATGATTCAGGACAAGTACTCTCAAGTTCCTGTAACTGTTTGACAAAAAATATTATAACTTATTGCAGATTCATAGAAAACAACAACATCAAGTCAATTTCAAGACATACTTTCCGGGGACTAAAGTCATTAATTCACTTGTAAGTATGAATGTTGCTATAAAGGATTGCTGCTC	CTTATGCGAACGTGATTTAAAACATGATGATTCAGGACAAGTACTCTCAAGTTCCTGTAACTGTTTGACAAAAAATATTATAACTTATTGCAGATTCACAGAAAACAACAACATCAAGTCAATTTCAAGACATACTTTCCGGGGACTAAAGTCATTAATTCACTTGTAAGTATGAATGTTGCTATAAAGGATTGCTGCTC	chr10:95537303	chr10:95537374	981	389	1308	443	2089	1072	2718	884	0.227500955710018	0.657919594766624	0	training
CM044660W	CM044660M	CTTATGCGAACGTGAATCACTAAGCTTTATCATTAAATGCCTTTGTTTAATTTATCACTACAGTTTACATCACCTTTTTTTTTTTTTTTCCAGGAGCCTTGCAAACAACAATCTCCAGACACTCCCAAAAGATATTTTCAAAGGCCTGGATTCTTTAACAAATGTGTAAGAGGACCTAAGAAATCAAAGGATTGCTGCTC	CTTATGCGAACGTGAATCACTAAGCTTTATCATTAAATGCCTTTGTTTAATTTATCACTACAGTTTACATCACCTTTTTTTTTTTTTTTCCAGGAGGCTTGCAAACAACAATCTCCAGACACTCCCAAAAGATATTTTCAAAGGCCTGGATTCTTTAACAAATGTGTAAGAGGACCTAAGAAATCAAAGGATTGCTGCTC	chr10:95549856	chr10:95549927	147	75	542	332	555	363	204	110	-0.263744044333537	0.278547405205118	0	training
CM044660W	CM055408M	CTTATGCGAACGTGAATCACTAAGCTTTATCATTAAATGCCTTTGTTTAATTTATCACTACAGTTTACATCACCTTTTTTTTTTTTTTTCCAGGAGCCTTGCAAACAACAATCTCCAGACACTCCCAAAAGATATTTTCAAAGGCCTGGATTCTTTAACAAATGTGTAAGAGGACCTAAGAAATCAAAGGATTGCTGCTC	CTTATGCGAACGTGAATCACTAAGCTTTATCATTAAATGCCTTTGTTTAATTTATCACTACAGTTTACATCACCTTTTTTTTTTTTTTTCCAGGAGCCTTGCAAACAACAATCTCCAGACACCCCCAAAAGATATTTTCAAAGGCCTGGATTCTTTAACAAATGTGTAAGAGGACCTAAGAAATCAAAGGATTGCTGCTC	chr10:95549856	chr10:95549927	147	73	542	275	555	238	204	56	-0.0309865530144976	0.643544221984367	0	training
CM082671W	CM082671M	CTTATGCGAACGTGACTTTATAAATGTCAGGGGTCGGGGAGGGCTGCCTCCCTACTTAAAAGCGCCCTGCTCCTCTAGGAAGGCCCGGGCAGGGGCCCTGCGCTGGGCAGGGAGCTCGCTTCCCTGTTCCGGGCTGGCCGGGAGCCCCAGGGTGTCTCCCAACAGGTGGGTCCAGCTTCTCCCTGAAAGGATTGCTGCTC	CTTATGCGAACGTGACTTTATAAATGTCAGGGGTCGGGGAGGGCTGCCTCCCTACTTAAAAGCGCCCTGCTCCTCTAGGAAGGCCTGGGCAGGGGCCCTGCGCTGGGCAGGGAGCTCGCTTCCCTGTTCCGGGCTGGCCGGGAGCCCCAGGGTGTCTCCCAACAGGTGGGTCCAGCTTCTCCCTGAAAGGATTGCTGCTC	chr10:103534887	chr10:103534973	2	0	655	364	0	0	703	361	-Inf		0	training
CM082671W	CM082673M	CTTATGCGAACGTGACTTTATAAATGTCAGGGGTCGGGGAGGGCTGCCTCCCTACTTAAAAGCGCCCTGCTCCTCTAGGAAGGCCCGGGCAGGGGCCCTGCGCTGGGCAGGGAGCTCGCTTCCCTGTTCCGGGCTGGCCGGGAGCCCCAGGGTGTCTCCCAACAGGTGGGTCCAGCTTCTCCCTGAAAGGATTGCTGCTC	CTTATGCGAACGTGACTTTATAAATGTCAGGGGTCGGGGAGGGCTGCCTCCCTACTTAAAAGCGCCCTGCTCCTCTAGGAAGGCCCGGGCAGGGGCCCTGCGCTGGGCAGGGAGCTCGCTTCCCTGCTCCGGGCTGGCCGGGAGCCCCAGGGTGTCTCCCAACAGGTGGGTCCAGCTTCTCCCTGAAAGGATTGCTGCTC	chr10:103534887	chr10:103534973	2	0	655	323	0	0	703	333	-Inf		0	training
CM082672W	CM082672M	CTTATGCGAACGTGAGTGAGTACCGCGCCGCCCTGCCCCGCCACCCGCCCCCCGCGCCCCTCGCCTCACCCGCGCCTCTCTCTCCCGCCCGCTTTTGTCTCCCACAGGCTGTTGCACTTGCTGGTCCTCTGCCTCCAAGCCCAGGTGAGGAGGGGTGCGCGGAGGCGGGGGCCGGGCGCGCCGGTAAAGGATTGCTGCTC	CTTATGCGAACGTGAGTGAGTACCGCGCCGCCCTGCCCCGCCACCCGCCCCCCGCGCCCCTCGCCTCACCCGCGCCTCTCTCTCCCGCCCGCTTTTGTCTCCCACAGGCTGTTGAACTTGCTGGTCCTCTGCCTCCAAGCCCAGGTGAGGAGGGGTGCGCGGAGGCGGGGGCCGGGCGCGCCGGTAAAGGATTGCTGCTC	chr10:103535497	chr10:103535533	21	23	10	17	0	0	1	4	-0.634290213084724		0	training
CM044869W	CM044869M	CTTATGCGAACGTGACTCTGGCAGCTGGAGAAGCAAAATGGAAGAAGGGTGGATTTAACATTTCTTTTTATTTCCCAGATTTTCCCCAACAAAACCCTGGAAAAATTAAAGAGCCATGTTAAAATACGAAATGATCTGCTGAATAAAATACTTGAAAATTACAAGGTAGGTGATAGAGCAGAAGAAAAGGATTGCTGCTC	CTTATGCGAACGTGACTCTGGCAGCTGGAGAAGCAAAATGGAAGAAGGGTGGATTTAACATTTCTTTTTATTTCCCAGATTTTCCCCAACAAAATCCTGGAAAAATTAAAGAGCCATGTTAAAATACGAAATGATCTGCTGAATAAAATACTTGAAAATTACAAGGTAGGTGATAGAGCAGAAGAAAAGGATTGCTGCTC	chr10:104593793	chr10:104593879	154	52	317	128	12	2	557	191	-0.258007792414402	-1.04085781141687	0	training
CM044869W	CM090462M	CTTATGCGAACGTGACTCTGGCAGCTGGAGAAGCAAAATGGAAGAAGGGTGGATTTAACATTTCTTTTTATTTCCCAGATTTTCCCCAACAAAACCCTGGAAAAATTAAAGAGCCATGTTAAAATACGAAATGATCTGCTGAATAAAATACTTGAAAATTACAAGGTAGGTGATAGAGCAGAAGAAAAGGATTGCTGCTC	CTTATGCGAACGTGACTCTGGCAGCTGGAGAAGCAAAATGGAAGAAGGGTGGATTTAACATTTCTTTTTATTTCCCAGATTTTCCCCAACAAAACCCTGGAAAAATTAAAGAGCCATGTTAAAATACAAAATGATCTGCTGAATAAAATACTTGAAAATTACAAGGTAGGTGATAGAGCAGAAGAAAAGGATTGCTGCTC	chr10:104593793	chr10:104593879	154	60	317	120	12	3	557	215	0.0415524894445059	-0.626659332249429	0	training
CM044869W	CM920223M	CTTATGCGAACGTGACTCTGGCAGCTGGAGAAGCAAAATGGAAGAAGGGTGGATTTAACATTTCTTTTTATTTCCCAGATTTTCCCCAACAAAACCCTGGAAAAATTAAAGAGCCATGTTAAAATACGAAATGATCTGCTGAATAAAATACTTGAAAATTACAAGGTAGGTGATAGAGCAGAAGAAAAGGATTGCTGCTC	CTTATGCGAACGTGACTCTGGCAGCTGGAGAAGCAAAATGGAAGAAGGGTGGATTTAACATTTCTTTTTATTTCCCAGATTTTCCCCAACAAAACCCTGGAAAAATTAAAGAGCCATGTTAAAATATGAAATGATCTGCTGAATAAAATACTTGAAAATTACAAGGTAGGTGATAGAGCAGAAGAAAAGGATTGCTGCTC	chr10:104593793	chr10:104593879	154	34	317	86	12	4	557	141	-0.297249424007253	0.397019664220082	0	training
CM062522W	CM062522M	CTTATGCGAACGTGATCTCTGACAGGTGTTTCCATCTGCCTCCCCCTGCCTGATCTGAATCCATCACCTCCCTAGGTTCTGGGATCAGCATTGGGCTTCCTGGTCCCCCGGGGCCCCCTGGCTTGCCGGGAACCTCCTATGAGGAGCTCCTCTCCTTGCTGCGAGGTAAGGCCCAGCAGGGGACAAAAGGATTGCTGCTC	CTTATGCGAACGTGATCTCTGACAGGTGTTTCCATCTGCCTCCCCCTGCCTGATCTGAATCCATCACCTCCCTAGGTTCTGGGATCAGCATTGGGCTTCCTGGTCCCCCGGGGCCCCCTGGCTTGCCGGGAACCTCCTATGAGGAGCTCCTCTCCTTGCTGTGAGGTAAGGCCCAGCAGGGGACAAAAGGATTGCTGCTC	chr10:105795232	chr10:105795321	58	40	691	700	156	123	711	737	-0.55472211168428	-0.394702772998663	0	training
CM993333W	CM993333M	CTTATGCGAACGTGAAGTGCCTGGAACTGCAGATCCAGTGAGAGGTGAGAAGTGTGGCAGAGAGCAGCCTCGTGACAGCTTTTGCTCATTTCTATTTTCTTCTCTCTATAGAAGTTCTTAATTTACAAGGTCCCCCAGGCCCACCCGGCCCACGCGGGCCACCAGGTGAGTATCTTGGAGACCTTAAAGGATTGCTGCTC	CTTATGCGAACGTGAAGTGCCTGGAACTGCAGATCCAGTGAGAGGTGAGAAGTGTGGCAGAGAGCAGCCTCGTGACAGCTTTTGCTCATTTCTATTTTCTTCTCTCTATAGAAGTTCTTAATTGACAAGGTCCCCCAGGCCCACCCGGCCCACGCGGGCCACCAGGTGAGTATCTTGGAGACCTTAAAGGATTGCTGCTC	chr10:105801243	chr10:105801296	70	168	405	402	203	291	497	459	1.27376081242685	0.634291123871586	0	training
CM970342W	CM970342M	CTTATGCGAACGTGATGGTGAGAGGCCCAGAAGTGGGTCCCAAATGCAATCAGAAGCCTTGAAAATGGCTTATTGAGCCACTAATTGATCCTCAGAACAACCACTCTCAGCCTTTTCCTCTCTTCCTAGGTGAACCAGGAGCTCCAGGCAAGATCGTGACTTCGGGTAGGCAGGTCCTAGAGGGAAAAGGATTGCTGCTC	CTTATGCGAACGTGATGGTGAGAGGCCCAGAAGTGGGTCCCAAATGCAATCAGAAGCCTTGAAAATGGCTTATTGAGCCACTAATTGATCCTCAGAACAACCACTCTCAGCCTTTTCCTCTCTTCCTAGGTGAACCATGAGCTCCAGGCAAGATCGTGACTTCGGGTAGGCAGGTCCTAGAGGGAAAAGGATTGCTGCTC	chr10:105803583	chr10:105803618	491	264	774	996	2802	2529	650	1038	-1.25899727087991	-0.823184739209644	1	training
CM011288W	CM011288M	CTTATGCGAACGTGAAGGGTTTCAGTCAGCAGTGTGGCTGTGCTGAGTGACGGAGCACTAGTGACCACCCAAGGGTATCTGGAATTGCTGGGCCTTCATCGTCCTGACTACTTGTTCTAATCACATCAGGACTTCCCGGTACCCCTGGCCGACCAGGAATAAAAGGTAAGTGAATTTCCAAATGAAAAGGATTGCTGCTC	CTTATGCGAACGTGAAGGGTTTCAGTCAGCAGTGTGGCTGTGCTGAGTGACGGAGCACTAGTGACCACCCAAGGGTATCTGGAATTGCTGGGCCTTCATCGTCCTGACTACTTGTTCTAATCACATCAGGACTTCCCGGTACCCCTGGCTGACCAGGAATAAAAGGTAAGTGAATTTCCAAATGAAAAGGATTGCTGCTC	chr10:105805516	chr10:105805551	24	25	629	653	1319	1311	376	365	0.00487071438642692	0.0340593188804678	0	training
CM042959W	CM042959M	CTTATGCGAACGTGATGGCTGCGTGGGCTCCTGGGACACAATGTGCTTCAAGGCCACTGGGACAGTAGAGGGAGGAATCGCAGAAATCACTCCAGGAGCAACTGAGAGACCTTGCTTCTACTTTACCAGGTCCTGCTGGCCCAGACGGACACCAAGGCCCAAGAGGTTGGTCACTCATCTGCTGCAAAGGATTGCTGCTC	CTTATGCGAACGTGATGGCTGCGTGGGCTCCTGGGACACAATGTGCTTCAAGGCCACTGGGACAGTAGAGGGAGGAATCGCAGAAATCACTCCAGGAGCAACTGAGAGACCTTGCTTCTACTTTACCAGGTCCTGCTGGCCCAGACGGACACTAAGGCCCAAGAGGTTGGTCACTCATCTGCTGCAAAGGATTGCTGCTC	chr10:105807827	chr10:105807862	537	299	832	874	2321	1830	538	541	-0.915826355146814	-0.350925295443268	0	training
CM054650W	CM054650M	CTTATGCGAACGTGACAGGCCTGCCAGTGTTGCAGCTGCTCAATCCTAGCTGATGGCTTCTGGGAGGAAAACAGGGGCTGAGATATCCTTGTGTGTTCACAGGTATCCCTGGGCCCTTGGGCCACCCAGGTCCACAAGGACCAAAGGGTCAAAAAGGCAGCGTGGGTAAGAAACACATTTTTCTTAAAGGATTGCTGCTC	CTTATGCGAACGTGACAGGCCTGCCAGTGTTGCAGCTGCTCAATCCTAGCTGATGGCTTCTGGGAGGAAAACAGGGGCTGAGATATCCTTGTGTGTTCACAGGTATCCCTGGGCCCTTGGGCCACCCAGGTCCACAAGGACCAAAGGGTCAAAAAGACAGCGTGGGTAAGAAACACATTTTTCTTAAAGGATTGCTGCTC	chr10:105813678	chr10:105813740	7	18	584	634	65	46	634	587	1.24405560812532	-0.387683519942087	0	training
CM068393W	CM068393M	CTTATGCGAACGTGATTGCCTCAGTTTCTTCTTCCCATACCATGATCCCCTTATTGTGTGTGTGTGTGTGTGTGTGTGTGTGTGTGTGTGTGACAGGAGATGTGAAGCTGACTCAGGATTTGCTTTTTCTTGCAGGAAATCTCCGAGGAAGCCCTGGCCCTAAAGGTATTGCCATGGATTGAACCAAAGGATTGCTGCTC	CTTATGCGAACGTGATTGCCTCAGTTTCTTCTTCCCATACCATGATCCCCTTATTGTGTGTGTGTGTGTGTGTGTGTGTGTGTGTGTGTGTGACAGGAGATGTGAAGCTGACTCAGGATTTGCTTTTTCTTGCAGGAAATCTCTGAGGAAGCCCTGGCCCTAAAGGTATTGCCATGGATTGAACCAAAGGATTGCTGCTC	chr10:105815130	chr10:105815159	2233	1465	2374	2380	10741	9815	1056	1001	-0.611724225066262	-0.0529002828906815	0	training
CM980387W	CM022337M	CTTATGCGAACGTGATGCTTCTGTGGTATCCAAATCTCTATCCCTATCTGGGCCAGATGTCCCTCTCACCAGCCTTCCTCCTTGCCCCTGCAGTCTTCGGAGTTCCAAACAACATGGCGTCCTGCTCACCCACTTTGCACCCTGGACTCAGCACATCCTCCTCAGGTCAGTGTCACCATCTTGAGAAAGGATTGCTGCTC	CTTATGCGAACGTGATGCTTCTGTGGTATCCAAATCTCTATCCCTATCTGGGCCAGATGTCCCTCTCACCAGCCTTCCTCCTTGCCCCTGCAGTCTTCGGAGTTCCAAACAACATGGCGTGCTGCTCACCCACTTTGCACCCTGGACTCAGCACATCCTCCTCAGGTCAGTGTCACCATCTTGAGAAAGGATTGCTGCTC	chr10:105823505	chr10:105823576	1732	594	900	369	2799	1283	1639	715	-0.257599908769318	0.0714103909504747	0	training
CM980387W	CM980387M	CTTATGCGAACGTGATGCTTCTGTGGTATCCAAATCTCTATCCCTATCTGGGCCAGATGTCCCTCTCACCAGCCTTCCTCCTTGCCCCTGCAGTCTTCGGAGTTCCAAACAACATGGCGTCCTGCTCACCCACTTTGCACCCTGGACTCAGCACATCCTCCTCAGGTCAGTGTCACCATCTTGAGAAAGGATTGCTGCTC	CTTATGCGAACGTGATGCTTCTGTGGTATCCAAATCTCTATCCCTATCTGGGCCAGATGTCCCTCTCACCAGCCTTCCTCCTTGCCCCTGCAGTCTTCTGAGTTCCAAACAACATGGCGTCCTGCTCACCCACTTTGCACCCTGGACTCAGCACATCCTCCTCAGGTCAGTGTCACCATCTTGAGAAAGGATTGCTGCTC	chr10:105823505	chr10:105823576	1732	435	900	470	2799	336	1639	709	-1.0560873793386	-1.84942002693421	1	training
CM001969W	CM001969M	CTTATGCGAACGTGATCAGAGCAGCCTAAAGGGCCATCTGCTGCTAGGAGTTCAGTGTCAGGGATTGTGATCTAAGCTCCTTCATTCACACCCTTCTCTATCTCTTCCCTTGTACAGAGAGTGAAATTCGAGTTCGACTGCAGAGTGCGTCCCCATCCACCCGATGTAAGTGGTCATGATCTTGCAAAGGATTGCTGCTC	CTTATGCGAACGTGATCAGAGCAGCCTAAAGGGCCATCTGCTGCTAGGAGTTCAGTGTCAGGGATTGTGATCTAAGCTCCTTCATTCACACCCTTCTCTATCTCTTCCCTTGTACAGAGAGTGAAATTCGAGTTTGACTGCAGAGTGCGTCCCCATCCACCCGATGTAAGTGGTCATGATCTTGCAAAGGATTGCTGCTC	chr10:105831790	chr10:105831837	5749	2159	3241	1778	30967	14229	3109	1779	-0.546764090902928	-0.316513245026394	0	training
CM001969W	CM114989M	CTTATGCGAACGTGATCAGAGCAGCCTAAAGGGCCATCTGCTGCTAGGAGTTCAGTGTCAGGGATTGTGATCTAAGCTCCTTCATTCACACCCTTCTCTATCTCTTCCCTTGTACAGAGAGTGAAATTCGAGTTCGACTGCAGAGTGCGTCCCCATCCACCCGATGTAAGTGGTCATGATCTTGCAAAGGATTGCTGCTC	CTTATGCGAACGTGATCAGAGCAGCCTAAAGGGCCATCTGCTGCTAGGAGTTCAGTGTCAGGGATTGTGATCTAAGCTCCTTCATTCACACCCTTCTCTATCTCTTCCCTTGTACAGAGAGTGAAATTCGAGTTCGACTGCAGAGTGCGTCCCCATCCACCTGATGTAAGTGGTCATGATCTTGCAAAGGATTGCTGCTC	chr10:105831790	chr10:105831837	5749	2585	3241	1724	30967	14943	3109	1459	-0.242467503982464	0.0402089249159355	0	training
CM031148W	CM031148M	CTTATGCGAACGTGATTTGGTTATCAGCTTCAACAGTGGGGACCTATAATTACTAAAAACAATGATAAGTATGACTATCATGGTTTCTGATTTTTCCTGCAGGTGGCTATGGTATGGATGTAACCAAGAAAAACAAACGAGATGGAACTGAAGTCACTGAGAGAAGTAAGAGCATCAGAATTTTTAAAGGATTGCTGCTC	CTTATGCGAACGTGATTTGGTTATCAGCTTCAACAGTGGGGACCTATAATTACTAAAAACAATGATAAGTATGACTATCATGGTTTCTGATTTTTCCTGCAGGTGGCTATGGTACGGATGTAACCAAGAAAAACAAACGAGATGGAACTGAAGTCACTGAGAGAAGTAAGAGCATCAGAATTTTTAAAGGATTGCTGCTC	chr10:105840380	chr10:105840442	743	442	463	244	2315	1490	441	283	0.174815204550185	0.00427673992756342	0	training
CM031148W	CM031149M	CTTATGCGAACGTGATTTGGTTATCAGCTTCAACAGTGGGGACCTATAATTACTAAAAACAATGATAAGTATGACTATCATGGTTTCTGATTTTTCCTGCAGGTGGCTATGGTATGGATGTAACCAAGAAAAACAAACGAGATGGAACTGAAGTCACTGAGAGAAGTAAGAGCATCAGAATTTTTAAAGGATTGCTGCTC	CTTATGCGAACGTGATTTGGTTATCAGCTTCAACAGTGGGGACCTATAATTACTAAAAACAATGATAAGTATGACTATCATGGTTTCTGATTTTTCCTGCAGGTGGCTATGGTATGGATGTAACCAAGAAAAACAAATGAGATGGAACTGAAGTCACTGAGAGAAGTAAGAGCATCAGAATTTTTAAAGGATTGCTGCTC	chr10:105840380	chr10:105840442	743	381	463	234	2315	1036	441	242	0.0209324506315576	-0.294216582178119	0	training
CM020145W	CM020144M	CTTATGCGAACGTGAAGGGCATAGCCCTATTGAGCCTGCTAAGATAAATTCTTTTAAATATATTTAGTTTTTGCATTTTCCTCTACATTTGCAGGGGCGGCTTCCAGTCAAGTGGATGGCTCCAGAAGCCCTGTTTGATAGAGTATACACTCATCAGAGTGATGTGTGAGTAACTCTCTTTTCTCAAAGGATTGCTGCTC	CTTATGCGAACGTGAAGGGCATAGCCCTATTGAGCCTGCTAAGATAAATTCTTTTAAATATATTTAGTTTTTGCATTTTCCTCTACATTTGCAGGAGCGGCTTCCAGTCAAGTGGATGGCTCCAGAAGCCCTGTTTGATAGAGTATACACTCATCAGAGTGATGTGTGAGTAACTCTCTTTTCTCAAAGGATTGCTGCTC	chr10:123246868	chr10:123246938	320	151	540	225	10809	6441	1699	812	0.17951105027151	0.318257759431027	0	training
CM020145W	CM020145M	CTTATGCGAACGTGAAGGGCATAGCCCTATTGAGCCTGCTAAGATAAATTCTTTTAAATATATTTAGTTTTTGCATTTTCCTCTACATTTGCAGGGGCGGCTTCCAGTCAAGTGGATGGCTCCAGAAGCCCTGTTTGATAGAGTATACACTCATCAGAGTGATGTGTGAGTAACTCTCTTTTCTCAAAGGATTGCTGCTC	CTTATGCGAACGTGAAGGGCATAGCCCTATTGAGCCTGCTAAGATAAATTCTTTTAAATATATTTAGTTTTTGCATTTTCCTCTACATTTGCAGGGGCGGCTTCCAGTCAAGTGGATGGCTCCAGAAGCCCTGTTTGATGGAGTATACACTCATCAGAGTGATGTGTGAGTAACTCTCTTTTCTCAAAGGATTGCTGCTC	chr10:123246868	chr10:123246938	320	179	540	271	10809	8484	1699	719	0.156554238073853	0.891205645127531	0	training
CM078275W	CM078275M	CTTATGCGAACGTGATCAGTTGTAGATAATTGCAACCTTTTTGCTTTGCAAAAAACACATCCATGGAATATGTTCTTTTGCATACAGATGCCATCTCATCCGGAGATGATGAGGATGACACCGATGGTGCGGAAGATTTTGTCAGTGAGAACAGTAACAACAAGAGTAAGTAACTGCCCGGCTCCAAAGGATTGCTGCTC	CTTATGCGAACGTGATCAGTTGTAGATAATTGCAACCTTTTTGCTTTGCAAAAAACACATCCATGGAATATGTTCTTTTGCATACAGATGCCATCTCATCCGGAGATGATGAGGATGACACCAATGGTGCGGAAGATTTTGTCAGTGAGAACAGTAACAACAAGAGTAAGTAACTGCCCGGCTCCAAAGGATTGCTGCTC	chr10:123324016	chr10:123324093	591	547	955	972	3361	3182	1138	1211	-0.137072878067646	-0.168655014364701	0	training
CM052825W	CM052825M	CTTATGCGAACGTGATTGGATAATTAAACTTATAACAAAATAAGAAATTCTGATCTTATTTTTTTGTTTTAACAGATGCTGGGACTGGCGCAAGGATGTTTTGACTACACTATTCCATATATTAAAGAAAGGATACAATTTGGCAAAAGACTATTTGATTTTCAGGTATGTAATTATTAGGGTCTAAAGGATTGCTGCTC	CTTATGCGAACGTGATTGGATAATTAAACTTATAACAAAATAAGAAATTCTGATCTTATTTTTTTGTTTTAACAGATGCTGGCACTGGCGCAAGGATGTTTTGACTACACTATTCCATATATTAAAGAAAGGATACAATTTGGCAAAAGACTATTTGATTTTCAGGTATGTAATTATTAGGGTCTAAAGGATTGCTGCTC	chr10:124806725	chr10:124806814	44	80	219	258	941	1001	306	378	0.626056280427985	-0.215679235420964	0	training
CM961411W	CM961410M	CTTATGCGAACGTGAAGTGGTGGAGGCCCCATTGTGTGCCCAGTGCGGTAAAGTCTTTCCTGCTTTTGATTGTGCCCAGGGATTGCCATGGAAAGCATAACTGTGTATCAGACAGTTGCACACCCAGGAATCCAAGGGAACCTGAACAGCTACTATTCCCAGCAGGTACGTGGCGTTTGGGGGCGAAAGGATTGCTGCTC	CTTATGCGAACGTGAAGTGGTGGAGGCCCCATTGTGTGCCCAGTGCGGTAAAGTCTTTCCTGCTTTTGATTGTGCCCAGGGATTGCCATGGAAAGCATAACTGTGTATCAGACAGTTGCATACCCAGGAATCCAAGGGAACCTGAACAGCTACTATTCCCAGCAGGTACGTGGCGTTTGGGGGCGAAAGGATTGCTGCTC	chr10:127484672	chr10:127484757	575	295	961	530	3049	1453	1629	865	-0.104302930259345	-0.156086881375476	0	training
CM961411W	CM961411M	CTTATGCGAACGTGAAGTGGTGGAGGCCCCATTGTGTGCCCAGTGCGGTAAAGTCTTTCCTGCTTTTGATTGTGCCCAGGGATTGCCATGGAAAGCATAACTGTGTATCAGACAGTTGCACACCCAGGAATCCAAGGGAACCTGAACAGCTACTATTCCCAGCAGGTACGTGGCGTTTGGGGGCGAAAGGATTGCTGCTC	CTTATGCGAACGTGAAGTGGTGGAGGCCCCATTGTGTGCCCAGTGCGGTAAAGTCTTTCCTGCTTTTGATTGTGCCCAGGGATTGCCATGGAAAGCATAACTGTGTATCAGACAGTTGCACACCCAGGAATCCAAGGGAACCTGAACAGCTACTATTCCCAGCCGGTACGTGGCGTTTGGGGGCGAAAGGATTGCTGCTC	chr10:127484672	chr10:127484757	575	112	961	496	3049	690	1629	810	-1.40586691338726	-1.13567509259069	1	training
CM003176W	CM003176M	CTTATGCGAACGTGAACGTTAAAAAATAACGCTGGAACAAAAGGACTTCAATAACCGTGTTAAGAAATACATTTCTTTGTGGTTTTCCAGTGAGTAAAATTGGCCTGGATACAGAAGGAGAAACCTGTGGAAATGCAGAAAAGCTTGCAGAATATATTTGTTCCAGTAAGTAGAAAAACATCACTAAAGGATTGCTGCTC	CTTATGCGAACGTGAACGTTAAAAAATAACGCTGGAACAAAAGGACTTCAATAACCGTGTTAAGAAATACATTTCTTTGTGGTTTTCCAGTGAGTAAAATTGGCCTGGATACAGAAGGAGAAACCTGTGGAAATGCAGAAAAGCTTGCAGAATATACTTGTTCCAGTAAGTAGAAAAACATCACTAAAGGATTGCTGCTC	chr10:127495982	chr10:127496056	188	208	469	511	332	408	624	557	0.0221154980412098	0.461254612146787	0	training
CM951264W	CM951264M	CTTATGCGAACGTGAAACAAGCAGCCTTGGGCAACAGTCCAAATGGCCACTTTGGTATTTGCAATTCACATATCATTTCATGTTTTACAGTCTGGGAAAGGTCTCTGAAAGAAAAATGGAATGCCAAGTCAGTGTATGTGGTTGGAAATGCTACTGCTTCTCTAGGTAAGGAGTCAAGGTAAAAAAAAGGATTGCTGCTC	CTTATGCGAACGTGAAACAAGCAGCCTTGGGCAACAGTCCAAATGGCCACTTTGGTATTTGCAATTCACATATCATTTCATGTTTTACAGTCTGGGAAAGGTCTCTGAAAGAAAAATGGAATGCCAAGTCAGTGTATGTGGCTGGAAATGCTACTGCTTCTCTAGGTAAGGAGTCAAGGTAAAAAAAAGGATTGCTGCTC	chr10:127500783	chr10:127500857	671	284	1436	670	603	343	1120	506	-0.140599088217585	0.332340016523384	0	training
CM951264W	CM951265M	CTTATGCGAACGTGAAACAAGCAGCCTTGGGCAACAGTCCAAATGGCCACTTTGGTATTTGCAATTCACATATCATTTCATGTTTTACAGTCTGGGAAAGGTCTCTGAAAGAAAAATGGAATGCCAAGTCAGTGTATGTGGTTGGAAATGCTACTGCTTCTCTAGGTAAGGAGTCAAGGTAAAAAAAAGGATTGCTGCTC	CTTATGCGAACGTGAAACAAGCAGCCTTGGGCAACAGTCCAAATGGCCACTTTGGTATTTGCAATTCACATATCATTTCATGTTTTACAGTCTGGGAAAGGTCTCTGAAAGAAAAATGGAATGCCAAGTCAGTGTATGTGGTTGGAAATGCTACTGTTTCTCTAGGTAAGGAGTCAAGGTAAAAAAAAGGATTGCTGCTC	chr10:127500783	chr10:127500857	671	244	1436	640	603	201	1120	542	-0.293519679701608	-0.537828525130061	0	training
CM042498W	CM042498M	CTTATGCGAACGTGAATTGTTAATGTTCCCTTATTTTAAAAACAGCCCTAGCCAATCCAGAACTATATTCTTTCATTTCAGGAATTAGGATTATATGGACTTGAAGCCACTTTGATCCCTGTTTTATCGTTTGAGTTTTTGTCTCTTCCCAGTTTCTCTGAGAAGGTAAGGCCTGTTGTGACTGAAAAGGATTGCTGCTC	CTTATGCGAACGTGAATTGTTAATGTTCCCTTATTTTAAAAACAGCCCTAGCCAATCCAGAACTATATTCTTTCATTTCAGGAATTAGGATTATATGGACTTGAAGCCACTTTGATCCCTGTTTTATCGTTTGAGTTTTTGTCTCTTCCCAGTTTCCCTGAGAAGGTAAGGCCTGTTGTGACTGAAAAGGATTGCTGCTC	chr10:127504746	chr10:127504829	333	392	1109	1221	64	59	1256	1403	0.0965276422182528	-0.277035495366431	0	training
CM920704W	CM920704M	CTTATGCGAACGTGAGAAATTGCTTAGGAAGAGTCTTTGAGATCTAATTAAGATCTGTTTCCTTGCTCTGTCGCAGTGCCCTATAAGGACTGCCAGGCAATAATGAAGGTTCTTTTACTGAAGGATGCGAAGGAAGATGACTGTGGCCAGGATCCGTATATCAGGGTAAGTGGCCTGAGACTCCTAAAGGATTGCTGCTC	CTTATGCGAACGTGAGAAATTGCTTAGGAAGAGTCTTTGAGATCTAATTAAGATCTGTTTCCTTGCTCTGTCGCAGTGCCCTATAAGGACTGCCAGGCAATAATGAAGGTTTTTTTACTGAAGGATGCGAAGGAAGATGACTGTGGCCAGGATCCGTATATCAGGGTAAGTGGCCTGAGACTCCTAAAGGATTGCTGCTC	chr10:127505006	chr10:127505094	614	149	1559	429	2843	243	1963	436	-0.181354949709779	-1.3777257473825	0	training
CM920704W	CM951262M	CTTATGCGAACGTGAGAAATTGCTTAGGAAGAGTCTTTGAGATCTAATTAAGATCTGTTTCCTTGCTCTGTCGCAGTGCCCTATAAGGACTGCCAGGCAATAATGAAGGTTCTTTTACTGAAGGATGCGAAGGAAGATGACTGTGGCCAGGATCCGTATATCAGGGTAAGTGGCCTGAGACTCCTAAAGGATTGCTGCTC	CTTATGCGAACGTGAGAAATTGCTTAGGAAGAGTCTTTGAGATCTAATTAAGATCTGTTTCCTTGCTCTGTCGCAGTGCCCTATAAGGACTGCCAGGCAATAATGAAGGTTCTTTTACTGAAGGATGCGAAGGAAGATGACTGTGGCCAGGATCCGTGTATCAGGGTAAGTGGCCTGAGACTCCTAAAGGATTGCTGCTC	chr10:127505006	chr10:127505094	614	216	1559	560	2843	1227	1963	675	-0.0300851474538926	0.327821915513355	0	training
CM920704W	CM971563M	CTTATGCGAACGTGAGAAATTGCTTAGGAAGAGTCTTTGAGATCTAATTAAGATCTGTTTCCTTGCTCTGTCGCAGTGCCCTATAAGGACTGCCAGGCAATAATGAAGGTTCTTTTACTGAAGGATGCGAAGGAAGATGACTGTGGCCAGGATCCGTATATCAGGGTAAGTGGCCTGAGACTCCTAAAGGATTGCTGCTC	CTTATGCGAACGTGAGAAATTGCTTAGGAAGAGTCTTTGAGATCTAATTAAGATCTGTTTCCTTGCTCTGTCGCAGTGCCCTATAAGGACTGCCAGGCAATAATGAAGTTTCTTTTACTGAAGGATGCGAAGGAAGATGACTGTGGCCAGGATCCGTATATCAGGGTAAGTGGCCTGAGACTCCTAAAGGATTGCTGCTC	chr10:127505006	chr10:127505094	614	224	1559	567	2843	272	1963	519	0.00446036444298064	-1.4664818133189	0	training
CM101641W	CM057896M	CTTATGCGAACGTGAACCCCTGGAGGGGCTGCTGACACCCCCGGTGCCCCCACCTCGAGCATGACCCAGGGCTGCCTCTCCCCATCCTTCATCCTCCCTGCTCCACAGGACATTGGCCTGGCGTCCCTGGGGGCCTCGGATGAGGAAATTGAGAAGCTGTCCACGGTGGGTTGACCCCTCCCTGCAAAGGATTGCTGCTC	CTTATGCGAACGTGAACCCCTGGAGGGGCTGCTGACACCCCCGGTGCCCCCACCTCGAGCATGACCCAGGGCTGCCTCTCCCCATCCTTCATCCTCCCTGCTCCACAGGACATTGGCCTGGCGTCCCTGGGGGCCTCGGATGAGGAAATTGAGAAGCTGTCCATGGTGGGTTGACCCCTCCCTGCAAAGGATTGCTGCTC	chr11:2187232	chr11:2187288	30	2	1035	265	54	8	2078	518	-1.94132409267239	-0.750715850945811	0	training
CM101641W	CM075036M	CTTATGCGAACGTGAACCCCTGGAGGGGCTGCTGACACCCCCGGTGCCCCCACCTCGAGCATGACCCAGGGCTGCCTCTCCCCATCCTTCATCCTCCCTGCTCCACAGGACATTGGCCTGGCGTCCCTGGGGGCCTCGGATGAGGAAATTGAGAAGCTGTCCACGGTGGGTTGACCCCTCCCTGCAAAGGATTGCTGCTC	CTTATGCGAACGTGAACCCCTGGAGGGGCTGCTGACACCCCCGGTGCCCCCACCTCGAGCATGACCCAGGGCTGCCTCTCCCCATCCTTCATCCTCCCTGCTCCACAGGACATTGGCCTGGCGTCCATGGGGGCCTCGGATGAGGAAATTGAGAAGCTGTCCACGGTGGGTTGACCCCTCCCTGCAAAGGATTGCTGCTC	chr11:2187232	chr11:2187288	30	12	1035	314	54	34	2078	652	0.398866208607698	1.00482712376001	0	training
CM101641W	CM101640M	CTTATGCGAACGTGAACCCCTGGAGGGGCTGCTGACACCCCCGGTGCCCCCACCTCGAGCATGACCCAGGGCTGCCTCTCCCCATCCTTCATCCTCCCTGCTCCACAGGACATTGGCCTGGCGTCCCTGGGGGCCTCGGATGAGGAAATTGAGAAGCTGTCCACGGTGGGTTGACCCCTCCCTGCAAAGGATTGCTGCTC	CTTATGCGAACGTGAACCCCTGGAGGGGCTGCTGACACCCCCGGTGCCCCCACCTCGAGCATGACCCAGGGCTGCCTCTCCCCATCCTTCATCCTCCCTGCTCCACAGGACATTGGCCTGGTGTCCCTGGGGGCCTCGGATGAGGAAATTGAGAAGCTGTCCACGGTGGGTTGACCCCTCCCTGCAAAGGATTGCTGCTC	chr11:2187232	chr11:2187288	30	1	1035	262	54	13	2078	511	-2.92489854475928	-0.0306473260557859	0	training
CM101641W	CM101641M	CTTATGCGAACGTGAACCCCTGGAGGGGCTGCTGACACCCCCGGTGCCCCCACCTCGAGCATGACCCAGGGCTGCCTCTCCCCATCCTTCATCCTCCCTGCTCCACAGGACATTGGCCTGGCGTCCCTGGGGGCCTCGGATGAGGAAATTGAGAAGCTGTCCACGGTGGGTTGACCCCTCCCTGCAAAGGATTGCTGCTC	CTTATGCGAACGTGAACCCCTGGAGGGGCTGCTGACACCCCCGGTGCCCCCACCTCGAGCATGACCCAGGGCTGCCTCTCCCCATCCTTCATCCTCCCTGCTCCACAGGACATTGGCCTGGCGTCCCTGGGGGCCTCGGATGAGGAAACTGAGAAGCTGTCCACGGTGGGTTGACCCCTCCCTGCAAAGGATTGCTGCTC	chr11:2187232	chr11:2187288	30	17	1035	262	54	27	2078	594	1.16256429649106	0.806660818103446	0	training
CM994552W	CM044721M	CTTATGCGAACGTGAAGTGCGCGCCCTGGCCGCCAGCCCGAGGGTGGGGGGTGCGACGGGCGGCCCCTCAGCCCCCTTCTCCCTCCTACGCGCAGGGACTGCTGCCACGAGCTGCTGGGGCACGTGCCCATGCTGGCCGACCGCACCTTCGCGCAGTTCTCGCAGGTACGCCGCGGCCTCGGAGGAAAGGATTGCTGCTC	CTTATGCGAACGTGAAGTGCGCGCCCTGGCCGCCAGCCCGAGGGTGGGGGGTGCGACGGGCGGCCCCTCAGCCCCCTTCTCCCTCCTACGCGCAGGGACTGCTGCCACGAGCTGCTGGGGCACGTGCCCATGCTGGCCGACCGCACCTTCGTGCAGTTCTCGCAGGTACGCCGCGGCCTCGGAGGAAAGGATTGCTGCTC	chr11:2187710	chr11:2187779	486	107	738	282	18	7	571	229	-0.795419863543032	-0.0444269321188095	0	training
CM994552W	CM093636M	CTTATGCGAACGTGAAGTGCGCGCCCTGGCCGCCAGCCCGAGGGTGGGGGGTGCGACGGGCGGCCCCTCAGCCCCCTTCTCCCTCCTACGCGCAGGGACTGCTGCCACGAGCTGCTGGGGCACGTGCCCATGCTGGCCGACCGCACCTTCGCGCAGTTCTCGCAGGTACGCCGCGGCCTCGGAGGAAAGGATTGCTGCTC	CTTATGCGAACGTGAAGTGCGCGCCCTGGCCGCCAGCCCGAGGGTGGGGGGTGCGACGGGCGGCCCCTCAGCCCCCTTCTCCCTCCTACGCGCAGGGACTGCTGCCACGAGCTGCTGGGGCACGTGCCCATGCTGGCCGACCGCACCTTGGCGCAGTTCTCGCAGGTACGCCGCGGCCTCGGAGGAAAGGATTGCTGCTC	chr11:2187710	chr11:2187779	486	41	738	286	18	1	571	162	-2.19965482970569	-2.35242806896409	0	training
CM994552W	CM994552M	CTTATGCGAACGTGAAGTGCGCGCCCTGGCCGCCAGCCCGAGGGTGGGGGGTGCGACGGGCGGCCCCTCAGCCCCCTTCTCCCTCCTACGCGCAGGGACTGCTGCCACGAGCTGCTGGGGCACGTGCCCATGCTGGCCGACCGCACCTTCGCGCAGTTCTCGCAGGTACGCCGCGGCCTCGGAGGAAAGGATTGCTGCTC	CTTATGCGAACGTGAAGTGCGCGCCCTGGCCGCCAGCCCGAGGGTGGGGGGTGCGACGGGCGGCCCCTCAGCCCCCTTCTCCCTCCTACGCGCAGGGACTTCTGCCACGAGCTGCTGGGGCACGTGCCCATGCTGGCCGACCGCACCTTCGCGCAGTTCTCGCAGGTACGCCGCGGCCTCGGAGGAAAGGATTGCTGCTC	chr11:2187710	chr11:2187779	486	200	738	256	18	1	571	196	0.24652069222934	-2.62728791019468	0	training
CM103189W	CM086001M	CTTATGCGAACGTGAACTAGGCGGGTGTGGACCTGTGCCCAGTGAAGCTCCCTCCCTCCCTCCTGCCCTTCTCACTCCCCGAGGGGACCTGCTGACCACTGGCCCCCTCCCCAGCGGCGACCCGATTCCCCGTGTGGAGTACACCGCCGAGGAGATTGCCACCTGGTGAGACCTCCGTGCAGCTAAAAGGATTGCTGCTC	CTTATGCGAACGTGAACTAGGCGGGTGTGGACCTGTGCCCAGTGAAGCTCCCTCCCTCCCTCCTGCCCTTCTCACTCCCCGAGGGGACCTGCTGACCACTGGCCCCCTCCCCAGCAGCGACCCGATTCCCCGTGTGGAGTACACCGCCGAGGAGATTGCCACCTGGTGAGACCTCCGTGCAGCTAAAAGGATTGCTGCTC	chr11:2188665	chr11:2188715	2	3	502	227	6	10	860	364	1.72995756738101	1.97736380355697	0	training
CM103189W	CM103189M	CTTATGCGAACGTGAACTAGGCGGGTGTGGACCTGTGCCCAGTGAAGCTCCCTCCCTCCCTCCTGCCCTTCTCACTCCCCGAGGGGACCTGCTGACCACTGGCCCCCTCCCCAGCGGCGACCCGATTCCCCGTGTGGAGTACACCGCCGAGGAGATTGCCACCTGGTGAGACCTCCGTGCAGCTAAAAGGATTGCTGCTC	CTTATGCGAACGTGAACTAGGCGGGTGTGGACCTGTGCCCAGTGAAGCTCCCTCCCTCCCTCCTGCCCTTCTCACTCCCCGAGGGGACCTGCTGACCACTGGCCCCCTCCCCAGCGGCGACCCGATTCCCCGTGTGGAGTACACCGCCGAGGGGATTGCCACCTGGTGAGACCTCCGTGCAGCTAAAAGGATTGCTGCTC	chr11:2188665	chr11:2188715	2	0	502	230	6	6	860	356	-Inf	1.27245941862306	0	training
CM056066W	CM056066M	CTTATGCGAACGTGAGTCTGTCGGCTCCAGGAGCCTCCGTGGCCTGTGCCCCCACCCCAGCACAGCCTCCTGACCCGTGCATCCCCTCTGCCCTCAGGGCTTCTCGGACCAGGTGTACCGCCAGCGCAGGAAGCTGATTGCTGAGATCGCCTTCCAGTACAGGCAGTGAGGGGCCCCTGCGCTCGAAAGGATTGCTGCTC	CTTATGCGAACGTGAGTCTGTCGGCTCCAGGAGCCTCCGTGGCCTGTGCCCCCACCCCAGCACAGCCTCCTGACCCGTGCATCCCCTCTGCCCTCAGGGCTTCTCGGACCAGGTGTACCGCCAGCGCAGGAAGCTGATTGCTGAGATCGCCTTCCAGTACAGGTAGTGAGGGGCCCCTGCGCTCGAAAGGATTGCTGCTC	chr11:2189096	chr11:2189163	3	0	2282	694	915	387	3351	872	-Inf	0.70075346940055	0	training
CM056066W	CM103188M	CTTATGCGAACGTGAGTCTGTCGGCTCCAGGAGCCTCCGTGGCCTGTGCCCCCACCCCAGCACAGCCTCCTGACCCGTGCATCCCCTCTGCCCTCAGGGCTTCTCGGACCAGGTGTACCGCCAGCGCAGGAAGCTGATTGCTGAGATCGCCTTCCAGTACAGGCAGTGAGGGGCCCCTGCGCTCGAAAGGATTGCTGCTC	CTTATGCGAACGTGAGTCTGTCGGCTCCAGGAGCCTCCGTGGCCTGTGCCCCCACCCCAGCACAGCCTCCTGACCCGTGCATCCCCTCTGCCCTCAGGGCTTCTCGGACCAGGTGTACCGCCAGCGCAGGAAGCTGATTGCTGAGATCACCTTCCAGTACAGGCAGTGAGGGGCCCCTGCGCTCGAAAGGATTGCTGCTC	chr11:2189096	chr11:2189163	3	1	2282	575	915	102	3351	824	0.403702429735788	-1.14132714717866	0	training
CM056066W	CM961366M	CTTATGCGAACGTGAGTCTGTCGGCTCCAGGAGCCTCCGTGGCCTGTGCCCCCACCCCAGCACAGCCTCCTGACCCGTGCATCCCCTCTGCCCTCAGGGCTTCTCGGACCAGGTGTACCGCCAGCGCAGGAAGCTGATTGCTGAGATCGCCTTCCAGTACAGGCAGTGAGGGGCCCCTGCGCTCGAAAGGATTGCTGCTC	CTTATGCGAACGTGAGTCTGTCGGCTCCAGGAGCCTCCGTGGCCTGTGCCCCCACCCCAGCACAGCCTCCTGACCCGTGCATCCCCTCTGCCCTCAGGGCTTCTCGGACCAGGTGTACCGCCAGCGCAGGAAGCCGATTGCTGAGATCGCCTTCCAGTACAGGCAGTGAGGGGCCCCTGCGCTCGAAAGGATTGCTGCTC	chr11:2189096	chr11:2189163	3	0	2282	508	915	122	3351	760	-Inf	-0.766370232734995	0	training
CM056066W	CM981919M	CTTATGCGAACGTGAGTCTGTCGGCTCCAGGAGCCTCCGTGGCCTGTGCCCCCACCCCAGCACAGCCTCCTGACCCGTGCATCCCCTCTGCCCTCAGGGCTTCTCGGACCAGGTGTACCGCCAGCGCAGGAAGCTGATTGCTGAGATCGCCTTCCAGTACAGGCAGTGAGGGGCCCCTGCGCTCGAAAGGATTGCTGCTC	CTTATGCGAACGTGAGTCTGTCGGCTCCAGGAGCCTCCGTGGCCTGTGCCCCCACCCCAGCACAGCCTCCTGACCCGTGCATCCCCTCTGCCCTCAGGGCTTCTCGGACCAGGTGTACCGCCAGCACAGGAAGCTGATTGCTGAGATCGCCTTCCAGTACAGGCAGTGAGGGGCCCCTGCGCTCGAAAGGATTGCTGCTC	chr11:2189096	chr11:2189163	3	0	2282	538	915	271	3351	802	-Inf	0.307438652932018	0	training
CM103186W	CM103186M	CTTATGCGAACGTGATGGGTGACACAGCCCCACGGCTCCGAGCTCACCAAGATCTCTTCCTCCATCACCCATAAAGTCCCCTGGTTCCCAAGAAAAGTGTCAGAGCTGGACAAGTGTCATCACCTGGTCACCAAGTTCGACCCTGACCTGGACTTGGACCACCCGGTGAGTGGTGCGCCCCTCACAAAGGATTGCTGCTC	CTTATGCGAACGTGATGGGTGACACAGCCCCACGGCTCCGAGCTCACCAAGATCTCTTCCTCCATCACCCATAAAGTCCCCTGGTTCCCAAGAAAAGTGTCAGAGCTGGACAAGTATCATCACCTGGTCACCAAGTTCGACCCTGACCTGGACTTGGACCACCCGGTGAGTGGTGCGCCCCTCACAAAGGATTGCTGCTC	chr11:2189321	chr11:2189409	19	12	1272	1154	9	7	814	774	-0.522509566083556	-0.289874851262872	0	training
CM097157W	CM043850M	CTTATGCGAACGTGAGGGTGTATGCTCTTCCCTGGGGCCCTGGCTGTGGCGATCACGAAAAGCTCCCCCTCTCCTGCACTCCACAGACCTCATCGTGGTCGTGGCCTCCATGGTGGTCCTCTGCGTGGGCTCCAAGGGGCAGGTGTTTGCCACGTCGGCCATCAGGTGCGTCTGTGCCACAAGCTAAAGGATTGCTGCTC	CTTATGCGAACGTGAGGGTGTATGCTCTTCCCTGGGGCCCTGGCTGTGGCGATCACGAAAAGCTCCCCCTCTCCTGCACTCCACAGACCTCATCGTGGTCGTGGCCTCCATGGTGGTCCTCTGCGTGGGCTCCAAGGGGCAGGTGTTTGCCACGTCGGTCATCAGGTGCGTCTGTGCCACAAGCTAAAGGATTGCTGCTC	chr11:2592555	chr11:2592633	260	42	3424	423	312	54	3601	418	0.386902743031503	0.576308035410618	0	training
CM097157W	CM055326M	CTTATGCGAACGTGAGGGTGTATGCTCTTCCCTGGGGCCCTGGCTGTGGCGATCACGAAAAGCTCCCCCTCTCCTGCACTCCACAGACCTCATCGTGGTCGTGGCCTCCATGGTGGTCCTCTGCGTGGGCTCCAAGGGGCAGGTGTTTGCCACGTCGGCCATCAGGTGCGTCTGTGCCACAAGCTAAAGGATTGCTGCTC	CTTATGCGAACGTGAGGGTGTATGCTCTTCCCTGGGGCCCTGGCTGTGGCGATCACGAAAAGCTCCCCCTCTCCTGCACTCCACAGACCTCTTCGTGGTCGTGGCCTCCATGGTGGTCCTCTGCGTGGGCTCCAAGGGGCAGGTGTTTGCCACGTCGGCCATCAGGTGCGTCTGTGCCACAAGCTAAAGGATTGCTGCTC	chr11:2592555	chr11:2592633	260	17	3424	462	312	29	3601	429	-1.04518702679303	-0.358073177043941	0	training
CM097157W	CM057167M	CTTATGCGAACGTGAGGGTGTATGCTCTTCCCTGGGGCCCTGGCTGTGGCGATCACGAAAAGCTCCCCCTCTCCTGCACTCCACAGACCTCATCGTGGTCGTGGCCTCCATGGTGGTCCTCTGCGTGGGCTCCAAGGGGCAGGTGTTTGCCACGTCGGCCATCAGGTGCGTCTGTGCCACAAGCTAAAGGATTGCTGCTC	CTTATGCGAACGTGAGGGTGTATGCTCTTCCCTGGGGCCCTGGCTGTGGCGATCACGAAAAGCTCCCCCTCTCCTGCACTCCACAGACCTCATCGTGGTCGTGGCCTCCATGGTGGTCCTCTGCATGGGCTCCAAGGGGCAGGTGTTTGCCACGTCGGCCATCAGGTGCGTCTGTGCCACAAGCTAAAGGATTGCTGCTC	chr11:2592555	chr11:2592633	260	2	3424	393	312	19	3601	433	-3.89928632888591	-0.981516035955107	0	training
CM097157W	CM057183M	CTTATGCGAACGTGAGGGTGTATGCTCTTCCCTGGGGCCCTGGCTGTGGCGATCACGAAAAGCTCCCCCTCTCCTGCACTCCACAGACCTCATCGTGGTCGTGGCCTCCATGGTGGTCCTCTGCGTGGGCTCCAAGGGGCAGGTGTTTGCCACGTCGGCCATCAGGTGCGTCTGTGCCACAAGCTAAAGGATTGCTGCTC	CTTATGCGAACGTGAGGGTGTATGCTCTTCCCTGGGGCCCTGGCTGTGGCGATCACGAAAAGCTCCCCCTCTCCTGCACTCCACAGACCTCATCGTGGTCGTGGCCTTCATGGTGGTCCTCTGCGTGGGCTCCAAGGGGCAGGTGTTTGCCACGTCGGCCATCAGGTGCGTCTGTGCCACAAGCTAAAGGATTGCTGCTC	chr11:2592555	chr11:2592633	260	33	3424	393	312	39	3601	451	0.145107790472539	-0.00280173906510048	0	training
CM097157W	CM082908M	CTTATGCGAACGTGAGGGTGTATGCTCTTCCCTGGGGCCCTGGCTGTGGCGATCACGAAAAGCTCCCCCTCTCCTGCACTCCACAGACCTCATCGTGGTCGTGGCCTCCATGGTGGTCCTCTGCGTGGGCTCCAAGGGGCAGGTGTTTGCCACGTCGGCCATCAGGTGCGTCTGTGCCACAAGCTAAAGGATTGCTGCTC	CTTATGCGAACGTGAGGGTGTATGCTCTTCCCTGGGGCCCTGGCTGTGGCGATCACGAAAAGCTCCCCCTCTCCTGCACTCCACAGACCTCATCATGGTCGTGGCCTCCATGGTGGTCCTCTGCGTGGGCTCCAAGGGGCAGGTGTTTGCCACGTCGGCCATCAGGTGCGTCTGTGCCACAAGCTAAAGGATTGCTGCTC	chr11:2592555	chr11:2592633	260	4	3424	476	312	24	3601	556	-3.17571858993525	-1.00519890667432	0	training
CM097157W	CM095021M	CTTATGCGAACGTGAGGGTGTATGCTCTTCCCTGGGGCCCTGGCTGTGGCGATCACGAAAAGCTCCCCCTCTCCTGCACTCCACAGACCTCATCGTGGTCGTGGCCTCCATGGTGGTCCTCTGCGTGGGCTCCAAGGGGCAGGTGTTTGCCACGTCGGCCATCAGGTGCGTCTGTGCCACAAGCTAAAGGATTGCTGCTC	CTTATGCGAACGTGAGGGTGTATGCTCTTCCCTGGGGCCCTGGCTGTGGCGATCACGAAAAGCTCCCCCTCTCCTGCACTCCACAGACCTCATCGTGGTCGTGGCCCCCATGGTGGTCCTCTGCGTGGGCTCCAAGGGGCAGGTGTTTGCCACGTCGGCCATCAGGTGCGTCTGTGCCACAAGCTAAAGGATTGCTGCTC	chr11:2592555	chr11:2592633	260	2	3424	429	312	33	3601	478	-4.02573466412685	-0.327693023294263	0	training
CM097157W	CM097157M	CTTATGCGAACGTGAGGGTGTATGCTCTTCCCTGGGGCCCTGGCTGTGGCGATCACGAAAAGCTCCCCCTCTCCTGCACTCCACAGACCTCATCGTGGTCGTGGCCTCCATGGTGGTCCTCTGCGTGGGCTCCAAGGGGCAGGTGTTTGCCACGTCGGCCATCAGGTGCGTCTGTGCCACAAGCTAAAGGATTGCTGCTC	CTTATGCGAACGTGAGGGTGTATGCTCTTCCCTGGGGCCCTGGCTGTGGCGATCACGAAAAGCTCCCCCTCTCCTGCACTCCACAGACCTCATCGTGGTCGTGGCCTCCATGGTGGTCCTCTGCGTGGGCTCCAAGGGGCAGGTGTTTGCCATGTCGGCCATCAGGTGCGTCTGTGCCACAAGCTAAAGGATTGCTGCTC	chr11:2592555	chr11:2592633	260	17	3424	398	312	33	3601	464	-0.830062605920617	-0.284807210441086	0	training
CM097157W	CM114665M	CTTATGCGAACGTGAGGGTGTATGCTCTTCCCTGGGGCCCTGGCTGTGGCGATCACGAAAAGCTCCCCCTCTCCTGCACTCCACAGACCTCATCGTGGTCGTGGCCTCCATGGTGGTCCTCTGCGTGGGCTCCAAGGGGCAGGTGTTTGCCACGTCGGCCATCAGGTGCGTCTGTGCCACAAGCTAAAGGATTGCTGCTC	CTTATGCGAACGTGAGGGTGTATGCTCTTCCCTGGGGCCCTGGCTGTGGCGATCACGAAAAGCTCCCCCTCTCCTGCACTCCACAGACCCCATCGTGGTCGTGGCCTCCATGGTGGTCCTCTGCGTGGGCTCCAAGGGGCAGGTGTTTGCCACGTCGGCCATCAGGTGCGTCTGTGCCACAAGCTAAAGGATTGCTGCTC	chr11:2592555	chr11:2592633	260	8	3424	405	312	13	3601	432	-1.94267892439929	-1.52566811869434	0	training
CM043854W	CM030228M	CTTATGCGAACGTGAGCAGTGCAGGGGCAGTGAGGGGATGACCAGCACAGGGTGGCCACTCACAATCTCCTCTCCTCTCTCCACTGCAGGCTGCGGGAACACCATCGGGCCACCATTAAGGTCATTCGACGCATGCAGTACTTTGTGGCCAAGAAGAAATTCCAGGTAAGCCCTGTGCTGAGCCTAAAGGATTGCTGCTC	CTTATGCGAACGTGAGCAGTGCAGGGGCAGTGAGGGGATGACCAGCACAGGGTGGCCACTCACAATCTCCTCTCCTCTCTCCACTGCAGGCTGCGGGAACACCATCGGGCCACCATTAAGGTCATTCGATGCATGCAGTACTTTGTGGCCAAGAAGAAATTCCAGGTAAGCCCTGTGCTGAGCCTAAAGGATTGCTGCTC	chr11:2790074	chr11:2790149	10686	753	4245	334	24558	1976	2916	281	-0.159083701184498	-0.260189536473552	0	training
CM043854W	CM034236M	CTTATGCGAACGTGAGCAGTGCAGGGGCAGTGAGGGGATGACCAGCACAGGGTGGCCACTCACAATCTCCTCTCCTCTCTCCACTGCAGGCTGCGGGAACACCATCGGGCCACCATTAAGGTCATTCGACGCATGCAGTACTTTGTGGCCAAGAAGAAATTCCAGGTAAGCCCTGTGCTGAGCCTAAAGGATTGCTGCTC	CTTATGCGAACGTGAGCAGTGCAGGGGCAGTGAGGGGATGACCAGCACAGGGTGGCCACTCACAATCTCCTCTCCTCTCTCCACTGCAGGCTGCGGGAACACCATCGGGCCACCATTAAGGTCATTCGACGCATGCAGTACTTTGGGGCCAAGAAGAAATTCCAGGTAAGCCCTGTGCTGAGCCTAAAGGATTGCTGCTC	chr11:2790074	chr11:2790149	10686	571	4245	304	24558	2470	2916	250	-0.422466041463117	0.230380593972649	0	training
CM043854W	CM043854M	CTTATGCGAACGTGAGCAGTGCAGGGGCAGTGAGGGGATGACCAGCACAGGGTGGCCACTCACAATCTCCTCTCCTCTCTCCACTGCAGGCTGCGGGAACACCATCGGGCCACCATTAAGGTCATTCGACGCATGCAGTACTTTGTGGCCAAGAAGAAATTCCAGGTAAGCCCTGTGCTGAGCCTAAAGGATTGCTGCTC	CTTATGCGAACGTGAGCAGTGCAGGGGCAGTGAGGGGATGACCAGCACAGGGTGGCCACTCACAATCTCCTCTCCTCTCTCCACTGCAGGCTGCGGGAACACCATCGGGCCACCATTAAGGTCACTCGACGCATGCAGTACTTTGTGGCCAAGAAGAAATTCCAGGTAAGCCCTGTGCTGAGCCTAAAGGATTGCTGCTC	chr11:2790074	chr11:2790149	10686	924	4245	364	24558	2153	2916	245	0.0120689378349869	0.0613642173273592	0	training
CM043854W	CM055325M	CTTATGCGAACGTGAGCAGTGCAGGGGCAGTGAGGGGATGACCAGCACAGGGTGGCCACTCACAATCTCCTCTCCTCTCTCCACTGCAGGCTGCGGGAACACCATCGGGCCACCATTAAGGTCATTCGACGCATGCAGTACTTTGTGGCCAAGAAGAAATTCCAGGTAAGCCCTGTGCTGAGCCTAAAGGATTGCTGCTC	CTTATGCGAACGTGAGCAGTGCAGGGGCAGTGAGGGGATGACCAGCACAGGGTGGCCACTCACAATCTCCTCTCCTCTCTCCACTGCAGGCTGCGGGAACACCATCGGGCCACCATTAAGGTCATTCGACGCATGCAGTACTTTGTGGCCGAGAAGAAATTCCAGGTAAGCCCTGTGCTGAGCCTAAAGGATTGCTGCTC	chr11:2790074	chr11:2790149	10686	1014	4245	378	24558	2460	2916	305	0.0917140493998935	-0.0623532800609503	0	training
CM043854W	CM057162M	CTTATGCGAACGTGAGCAGTGCAGGGGCAGTGAGGGGATGACCAGCACAGGGTGGCCACTCACAATCTCCTCTCCTCTCTCCACTGCAGGCTGCGGGAACACCATCGGGCCACCATTAAGGTCATTCGACGCATGCAGTACTTTGTGGCCAAGAAGAAATTCCAGGTAAGCCCTGTGCTGAGCCTAAAGGATTGCTGCTC	CTTATGCGAACGTGAGCAGTGCAGGGGCAGTGAGGGGATGACCAGCACAGGGTGGCCACTCACAATCTCCTCTCCTCTCTCCACTGCAGGCTGCGGGAACACCATCGGGCCACCATTAAGGTCATTCCACGCATGCAGTACTTTGTGGCCAAGAAGAAATTCCAGGTAAGCCCTGTGCTGAGCCTAAAGGATTGCTGCTC	chr11:2790074	chr11:2790149	10686	821	4245	360	24558	1963	2916	257	-0.142500147934244	-0.140910539565011	0	training
CM043854W	CM057185M	CTTATGCGAACGTGAGCAGTGCAGGGGCAGTGAGGGGATGACCAGCACAGGGTGGCCACTCACAATCTCCTCTCCTCTCTCCACTGCAGGCTGCGGGAACACCATCGGGCCACCATTAAGGTCATTCGACGCATGCAGTACTTTGTGGCCAAGAAGAAATTCCAGGTAAGCCCTGTGCTGAGCCTAAAGGATTGCTGCTC	CTTATGCGAACGTGAGCAGTGCAGGGGCAGTGAGGGGATGACCAGCACAGGGTGGCCACTCACAATCTCCTCTCCTCTCTCCACTGCAGGCTGCGGGAACACCATCGGGCCACCATTAAGGTCATTGGACGCATGCAGTACTTTGTGGCCAAGAAGAAATTCCAGGTAAGCCCTGTGCTGAGCCTAAAGGATTGCTGCTC	chr11:2790074	chr11:2790149	10686	1088	4245	406	24558	2186	2916	260	0.090241460682789	-0.00242057519385361	0	training
CM043854W	CM071812M	CTTATGCGAACGTGAGCAGTGCAGGGGCAGTGAGGGGATGACCAGCACAGGGTGGCCACTCACAATCTCCTCTCCTCTCTCCACTGCAGGCTGCGGGAACACCATCGGGCCACCATTAAGGTCATTCGACGCATGCAGTACTTTGTGGCCAAGAAGAAATTCCAGGTAAGCCCTGTGCTGAGCCTAAAGGATTGCTGCTC	CTTATGCGAACGTGAGCAGTGCAGGGGCAGTGAGGGGATGACCAGCACAGGGTGGCCACTCACAATCTCCTCTCCTCTCTCCACTGCAGGCTGCGGGAACACCATCGGGCCACCATTAAGGTCATTCGACGCAGGCAGTACTTTGTGGCCAAGAAGAAATTCCAGGTAAGCCCTGTGCTGAGCCTAAAGGATTGCTGCTC	chr11:2790074	chr11:2790149	10686	555	4245	361	24558	1330	2916	250	-0.711396529032077	-0.662704202110839	1	training
CM043854W	CM097235M	CTTATGCGAACGTGAGCAGTGCAGGGGCAGTGAGGGGATGACCAGCACAGGGTGGCCACTCACAATCTCCTCTCCTCTCTCCACTGCAGGCTGCGGGAACACCATCGGGCCACCATTAAGGTCATTCGACGCATGCAGTACTTTGTGGCCAAGAAGAAATTCCAGGTAAGCCCTGTGCTGAGCCTAAAGGATTGCTGCTC	CTTATGCGAACGTGAGCAGTGCAGGGGCAGTGAGGGGATGACCAGCACAGGGTGGCCACTCACAATCTCCTCTCCTCTCTCCACTGCAGGCTGCGGGAACACCATTGGGCCACCATTAAGGTCATTCGACGCATGCAGTACTTTGTGGCCAAGAAGAAATTCCAGGTAAGCCCTGTGCTGAGCCTAAAGGATTGCTGCTC	chr11:2790074	chr11:2790149	10686	826	4245	428	24558	2193	2916	251	-0.383354478364076	0.0530160948855179	0	training
CM043854W	CM097236M	CTTATGCGAACGTGAGCAGTGCAGGGGCAGTGAGGGGATGACCAGCACAGGGTGGCCACTCACAATCTCCTCTCCTCTCTCCACTGCAGGCTGCGGGAACACCATCGGGCCACCATTAAGGTCATTCGACGCATGCAGTACTTTGTGGCCAAGAAGAAATTCCAGGTAAGCCCTGTGCTGAGCCTAAAGGATTGCTGCTC	CTTATGCGAACGTGAGCAGTGCAGGGGCAGTGAGGGGATGACCAGCACAGGGTGGCCACTCACAATCTCCTCTCCTCTCTCCACTGCAGGCTGCGGGAACACCATCGGGCCACCATTAAGGTCATTCAACGCATGCAGTACTTTGTGGCCAAGAAGAAATTCCAGGTAAGCCCTGTGCTGAGCCTAAAGGATTGCTGCTC	chr11:2790074	chr11:2790149	10686	790	4245	349	24558	2186	2916	270	-0.153259846527561	-0.05686835921623	0	training
CM043854W	CM992171M	CTTATGCGAACGTGAGCAGTGCAGGGGCAGTGAGGGGATGACCAGCACAGGGTGGCCACTCACAATCTCCTCTCCTCTCTCCACTGCAGGCTGCGGGAACACCATCGGGCCACCATTAAGGTCATTCGACGCATGCAGTACTTTGTGGCCAAGAAGAAATTCCAGGTAAGCCCTGTGCTGAGCCTAAAGGATTGCTGCTC	CTTATGCGAACGTGAGCAGTGCAGGGGCAGTGAGGGGATGACCAGCACAGGGTGGCCACTCACAATCTCCTCTCCTCTCTCCACTGCAGGCTGCGGGAACACCATCGGGCCACCATTAAGGTCATTTGACGCATGCAGTACTTTGTGGCCAAGAAGAAATTCCAGGTAAGCCCTGTGCTGAGCCTAAAGGATTGCTGCTC	chr11:2790074	chr11:2790149	10686	1100	4245	422	24558	2456	2916	294	0.0503031563224626	-0.0117079473034889	0	training
CM043854W	CM992172M	CTTATGCGAACGTGAGCAGTGCAGGGGCAGTGAGGGGATGACCAGCACAGGGTGGCCACTCACAATCTCCTCTCCTCTCTCCACTGCAGGCTGCGGGAACACCATCGGGCCACCATTAAGGTCATTCGACGCATGCAGTACTTTGTGGCCAAGAAGAAATTCCAGGTAAGCCCTGTGCTGAGCCTAAAGGATTGCTGCTC	CTTATGCGAACGTGAGCAGTGCAGGGGCAGTGAGGGGATGACCAGCACAGGGTGGCCACTCACAATCTCCTCTCCTCTCTCCACTGCAGGCTGCGGGAACACCATCGGGCCACCATTAAGGTCATTCGACGCATGCAGTACTTTGTGACCAAGAAGAAATTCCAGGTAAGCCCTGTGCTGAGCCTAAAGGATTGCTGCTC	chr11:2790074	chr11:2790149	10686	417	4245	302	24558	1618	2916	145	-0.866386629262789	0.405956354577739	0	training
CM043854W	CM993619M	CTTATGCGAACGTGAGCAGTGCAGGGGCAGTGAGGGGATGACCAGCACAGGGTGGCCACTCACAATCTCCTCTCCTCTCTCCACTGCAGGCTGCGGGAACACCATCGGGCCACCATTAAGGTCATTCGACGCATGCAGTACTTTGTGGCCAAGAAGAAATTCCAGGTAAGCCCTGTGCTGAGCCTAAAGGATTGCTGCTC	CTTATGCGAACGTGAGCAGTGCAGGGGCAGTGAGGGGATGACCAGCACAGGGTGGCCACTCACAATCTCCTCTCCTCTCTCCACTGCAGGCTGCGGGAACACCATCGGGCCACCATTAAGGTCATTCGACGCATGCAGTACTTTGTGGCCAAGAAGAAATTCTAGGTAAGCCCTGTGCTGAGCCTAAAGGATTGCTGCTC	chr11:2790074	chr11:2790149	10686	699	4245	367	24558	1512	2916	353	-0.402373070850151	-0.975412396887411	0	training
CM043854W	HM070124M	CTTATGCGAACGTGAGCAGTGCAGGGGCAGTGAGGGGATGACCAGCACAGGGTGGCCACTCACAATCTCCTCTCCTCTCTCCACTGCAGGCTGCGGGAACACCATCGGGCCACCATTAAGGTCATTCGACGCATGCAGTACTTTGTGGCCAAGAAGAAATTCCAGGTAAGCCCTGTGCTGAGCCTAAAGGATTGCTGCTC	CTTATGCGAACGTGAGCAGTGCAGGGGCAGTGAGGGGATGACCAGCACAGGGTGGCCACTCACAATCTCCTCTCCTCTCTCCACTGCAGGCTGCGGGAACACCATCGGGCCACCACTAAGGTCATTCGACGCATGCAGTACTTTGTGGCCAAGAAGAAATTCCAGGTAAGCCCTGTGCTGAGCCTAAAGGATTGCTGCTC	chr11:2790074	chr11:2790149	10686	829	4245	347	24558	2039	2916	227	-0.0754490244648848	0.0929671248883779	0	training
CM097246W	CM002333M	CTTATGCGAACGTGACACTGTCTTGCCGGGCACGTCAAGCTGTCTGTCCCACAGACGACAGTGCATCTGCGCAGTGCCAGGGCCAGGTGTGAACTGGTGTCTGTGTCCTTCTCTCCAGGCTGGACCAGTCCATTGGGAAGCCCTCACTGTTCATCTCCGTCTCAGGTGGGTTTCTGTGTCAGTTAAAAGGATTGCTGCTC	CTTATGCGAACGTGACACTGTCTTGCCGGGCACGTCAAGCTGTCTGTCCCACAGACGACAGTGCATCTGCGCAGTGCCAGGGCCAGGTGTGAACTGGTGTCTGTGTCCTTCTCTCCAGGCTGGACCAGTTCATTGGGAAGCCCTCACTGTTCATCTCCGTCTCAGGTGGGTTTCTGTGTCAGTTAAAAGGATTGCTGCTC	chr11:2798216	chr11:2798262	7587	422	10859	1267	14066	1204	10081	1367	-1.06881181109014	-0.663751217017922	1	training
CM097246W	CM031228M	CTTATGCGAACGTGACACTGTCTTGCCGGGCACGTCAAGCTGTCTGTCCCACAGACGACAGTGCATCTGCGCAGTGCCAGGGCCAGGTGTGAACTGGTGTCTGTGTCCTTCTCTCCAGGCTGGACCAGTCCATTGGGAAGCCCTCACTGTTCATCTCCGTCTCAGGTGGGTTTCTGTGTCAGTTAAAAGGATTGCTGCTC	CTTATGCGAACGTGACACTGTCTTGCCGGGCACGTCAAGCTGTCTGTCCCACAGACGACAGTGCATCTGCGCAGTGCCAGGGCCAGGTGTGAACTGGTGTCTGTGTCCTTCTCTCCAGGCTGGACCAGTCCATTGCGAAGCCCTCACTGTTCATCTCCGTCTCAGGTGGGTTTCTGTGTCAGTTAAAAGGATTGCTGCTC	chr11:2798216	chr11:2798262	7587	772	10859	1116	14066	1692	10081	1141	-0.0143744652176261	0.0878574106597036	0	training
CM097246W	CM034237M	CTTATGCGAACGTGACACTGTCTTGCCGGGCACGTCAAGCTGTCTGTCCCACAGACGACAGTGCATCTGCGCAGTGCCAGGGCCAGGTGTGAACTGGTGTCTGTGTCCTTCTCTCCAGGCTGGACCAGTCCATTGGGAAGCCCTCACTGTTCATCTCCGTCTCAGGTGGGTTTCTGTGTCAGTTAAAAGGATTGCTGCTC	CTTATGCGAACGTGACACTGTCTTGCCGGGCACGTCAAGCTGTCTGTCCCACAGACGACAGTGCATCTGCGCAGTGCCAGGGCCAGGTGTGAACTGGTGTCTGTGTCCTTCTCTCCAGGCTGGACCAGTCCAGTGGGAAGCCCTCACTGTTCATCTCCGTCTCAGGTGGGTTTCTGTGTCAGTTAAAAGGATTGCTGCTC	chr11:2798216	chr11:2798262	7587	343	10859	1153	14066	1020	10081	1128	-1.23182222213548	-0.6257712817115	1	training
CM097246W	CM055340M	CTTATGCGAACGTGACACTGTCTTGCCGGGCACGTCAAGCTGTCTGTCCCACAGACGACAGTGCATCTGCGCAGTGCCAGGGCCAGGTGTGAACTGGTGTCTGTGTCCTTCTCTCCAGGCTGGACCAGTCCATTGGGAAGCCCTCACTGTTCATCTCCGTCTCAGGTGGGTTTCTGTGTCAGTTAAAAGGATTGCTGCTC	CTTATGCGAACGTGACACTGTCTTGCCGGGCACGTCAAGCTGTCTGTCCCACAGACGACAGTGCATCTGCGCAGTGCCAGGGCCAGGTGTGAACTGGTGTCTGTGTCCTTCTCTCCAGGCTGGACCAGTACATTGGGAAGCCCTCACTGTTCATCTCCGTCTCAGGTGGGTTTCTGTGTCAGTTAAAAGGATTGCTGCTC	chr11:2798216	chr11:2798262	7587	468	10859	1150	14066	1104	10081	1074	-0.779763616904852	-0.440827187378808	0	training
CM097246W	CM055344M	CTTATGCGAACGTGACACTGTCTTGCCGGGCACGTCAAGCTGTCTGTCCCACAGACGACAGTGCATCTGCGCAGTGCCAGGGCCAGGTGTGAACTGGTGTCTGTGTCCTTCTCTCCAGGCTGGACCAGTCCATTGGGAAGCCCTCACTGTTCATCTCCGTCTCAGGTGGGTTTCTGTGTCAGTTAAAAGGATTGCTGCTC	CTTATGCGAACGTGACACTGTCTTGCCGGGCACGTCAAGCTGTCTGTCCCACAGACGACAGTGCATCTGCGCAGTGCCAGGGCCAGGTGTGAACTGGTGTCTGTGTCCTTCTCTCCAGGCTGGACCAGTCCATTAGGAAGCCCTCACTGTTCATCTCCGTCTCAGGTGGGTTTCTGTGTCAGTTAAAAGGATTGCTGCTC	chr11:2798216	chr11:2798262	7587	334	10859	1183	14066	763	10081	1117	-1.30724025652226	-1.03044758982035	1	training
CM097246W	CM057155M	CTTATGCGAACGTGACACTGTCTTGCCGGGCACGTCAAGCTGTCTGTCCCACAGACGACAGTGCATCTGCGCAGTGCCAGGGCCAGGTGTGAACTGGTGTCTGTGTCCTTCTCTCCAGGCTGGACCAGTCCATTGGGAAGCCCTCACTGTTCATCTCCGTCTCAGGTGGGTTTCTGTGTCAGTTAAAAGGATTGCTGCTC	CTTATGCGAACGTGACACTGTCTTGCCGGGCACGTCAAGCTGTCTGTCCCACAGACGACAGTGCATCTGCGCAGTGCCAGGGCCAGGTGTGAACTGGTGTCTGTGTCCTTCTCTCCAGGCTGGACCAGTCCACTGGGAAGCCCTCACTGTTCATCTCCGTCTCAGGTGGGTTTCTGTGTCAGTTAAAAGGATTGCTGCTC	chr11:2798216	chr11:2798262	7587	431	10859	1071	14066	1156	10081	1158	-0.795908896317677	-0.483067221660122	0	training
CM097246W	CM057187M	CTTATGCGAACGTGACACTGTCTTGCCGGGCACGTCAAGCTGTCTGTCCCACAGACGACAGTGCATCTGCGCAGTGCCAGGGCCAGGTGTGAACTGGTGTCTGTGTCCTTCTCTCCAGGCTGGACCAGTCCATTGGGAAGCCCTCACTGTTCATCTCCGTCTCAGGTGGGTTTCTGTGTCAGTTAAAAGGATTGCTGCTC	CTTATGCGAACGTGACACTGTCTTGCCGGGCACGTCAAGCTGTCTGTCCCACAGACGACAGTGCATCTGCGCAGTGCCAGGGCCAGGTGTGAACTGGTGTCTGTGTCCTTCTCTCCAGGCTGGACCAGTCCATTGGGAAGCCCTCACTGTTAATCTCCGTCTCAGGTGGGTTTCTGTGTCAGTTAAAAGGATTGCTGCTC	chr11:2798216	chr11:2798262	7587	326	10859	1196	14066	975	10081	1240	-1.35798371062355	-0.827439362808829	1	training
CM097246W	CM097245M	CTTATGCGAACGTGACACTGTCTTGCCGGGCACGTCAAGCTGTCTGTCCCACAGACGACAGTGCATCTGCGCAGTGCCAGGGCCAGGTGTGAACTGGTGTCTGTGTCCTTCTCTCCAGGCTGGACCAGTCCATTGGGAAGCCCTCACTGTTCATCTCCGTCTCAGGTGGGTTTCTGTGTCAGTTAAAAGGATTGCTGCTC	CTTATGCGAACGTGACACTGTCTTGCCGGGCACGTCAAGCTGTCTGTCCCACAGACGACAGTGCATCTGCGCAGTGCCAGGGCCAGGTGTGAACTGGTGTCTGTGTCCTTCTCTCCAGGCTGGACCAGCCCATTGGGAAGCCCTCACTGTTCATCTCCGTCTCAGGTGGGTTTCTGTGTCAGTTAAAAGGATTGCTGCTC	chr11:2798216	chr11:2798262	7587	418	10859	1131	14066	1049	10081	1177	-0.918734272565456	-0.646673008632741	1	training
CM097246W	CM097246M	CTTATGCGAACGTGACACTGTCTTGCCGGGCACGTCAAGCTGTCTGTCCCACAGACGACAGTGCATCTGCGCAGTGCCAGGGCCAGGTGTGAACTGGTGTCTGTGTCCTTCTCTCCAGGCTGGACCAGTCCATTGGGAAGCCCTCACTGTTCATCTCCGTCTCAGGTGGGTTTCTGTGTCAGTTAAAAGGATTGCTGCTC	CTTATGCGAACGTGACACTGTCTTGCCGGGCACGTCAAGCTGTCTGTCCCACAGACGACAGTGCATCTGCGCAGTGCCAGGGCCAGGTGTGAACTGGTGTCTGTGTCCTTCTCTCCAGGCTGGACCAGTCCATTGGGGAGCCCTCACTGTTCATCTCCGTCTCAGGTGGGTTTCTGTGTCAGTTAAAAGGATTGCTGCTC	chr11:2798216	chr11:2798262	7587	628	10859	961	14066	1473	10081	885	-0.0964820625386422	0.254434703893925	0	training
CM097246W	CM097247M	CTTATGCGAACGTGACACTGTCTTGCCGGGCACGTCAAGCTGTCTGTCCCACAGACGACAGTGCATCTGCGCAGTGCCAGGGCCAGGTGTGAACTGGTGTCTGTGTCCTTCTCTCCAGGCTGGACCAGTCCATTGGGAAGCCCTCACTGTTCATCTCCGTCTCAGGTGGGTTTCTGTGTCAGTTAAAAGGATTGCTGCTC	CTTATGCGAACGTGACACTGTCTTGCCGGGCACGTCAAGCTGTCTGTCCCACAGACGACAGTGCATCTGCGCAGTGCCAGGGCCAGGTGTGAACTGGTGTCTGTGTCCTTCTCTCCAGGCTGGACCAGTCCATTGGGAAGCCCTTACTGTTCATCTCCGTCTCAGGTGGGTTTCTGTGTCAGTTAAAAGGATTGCTGCTC	chr11:2798216	chr11:2798262	7587	501	10859	1070	14066	1215	10081	895	-0.57743847874982	-0.0395766398300399	0	training
CM002335W	CM002334M	CTTATGCGAACGTGAAGCCCTACCACCCCACTTCCCAAGCCCAGCTGGGGTCCCCGGCCCACCCCAGCACTTGGCCCTGATTTGGGTGTTTTATCCCCCATAGAAAAGAGCAAGGATCGCGGCAGCAACACGATCGGCGCCCGCCTGAACCGAGTAGAAGACAAGGTAGGCTCACGCGCCGGCCTAAAGGATTGCTGCTC	CTTATGCGAACGTGAAGCCCTACCACCCCACTTCCCAAGCCCAGCTGGGGTCCCCGGCCCACCCCAGCACTTGGCCCTGATTTGGGTGTTTTATCCCCCATAGAAAAGAGCAAGGATTGCGGCAGCAACACGATCGGCGCCCGCCTGAACCGAGTAGAAGACAAGGTAGGCTCACGCGCCGGCCTAAAGGATTGCTGCTC	chr11:2799206	chr11:2799267	4582	532	1098	131	9765	1277	3567	472	-0.0392399703357371	-0.0170090679664596	0	training
CM002335W	CM002335M	CTTATGCGAACGTGAAGCCCTACCACCCCACTTCCCAAGCCCAGCTGGGGTCCCCGGCCCACCCCAGCACTTGGCCCTGATTTGGGTGTTTTATCCCCCATAGAAAAGAGCAAGGATCGCGGCAGCAACACGATCGGCGCCCGCCTGAACCGAGTAGAAGACAAGGTAGGCTCACGCGCCGGCCTAAAGGATTGCTGCTC	CTTATGCGAACGTGAAGCCCTACCACCCCACTTCCCAAGCCCAGCTGGGGTCCCCGGCCCACCCCAGCACTTGGCCCTGATTTGGGTGTTTTATCCCCCATAGAAAAGAGCAAGGATCGCGGCAGCAACACGATCGGCGCCCGCCTGAACCAAGTAGAAGACAAGGTAGGCTCACGCGCCGGCCTAAAGGATTGCTGCTC	chr11:2799206	chr11:2799267	4582	421	1098	101	9765	861	3567	401	-0.00163446398487491	-0.350497827365418	0	training
CM002335W	CM040442M	CTTATGCGAACGTGAAGCCCTACCACCCCACTTCCCAAGCCCAGCTGGGGTCCCCGGCCCACCCCAGCACTTGGCCCTGATTTGGGTGTTTTATCCCCCATAGAAAAGAGCAAGGATCGCGGCAGCAACACGATCGGCGCCCGCCTGAACCGAGTAGAAGACAAGGTAGGCTCACGCGCCGGCCTAAAGGATTGCTGCTC	CTTATGCGAACGTGAAGCCCTACCACCCCACTTCCCAAGCCCAGCTGGGGTCCCCGGCCCACCCCAGCACTTGGCCCTGATTTGGGTGTTTTATCCCCCATAGAAAAGAGCAAGGATCGCGGCAGCAACACGATCGGCACCCGCCTGAACCGAGTAGAAGACAAGGTAGGCTCACGCGCCGGCCTAAAGGATTGCTGCTC	chr11:2799206	chr11:2799267	4582	428	1098	159	9765	597	3567	311	-0.632515373182685	-0.51209247717314	0	training
CM002335W	CM045296M	CTTATGCGAACGTGAAGCCCTACCACCCCACTTCCCAAGCCCAGCTGGGGTCCCCGGCCCACCCCAGCACTTGGCCCTGATTTGGGTGTTTTATCCCCCATAGAAAAGAGCAAGGATCGCGGCAGCAACACGATCGGCGCCCGCCTGAACCGAGTAGAAGACAAGGTAGGCTCACGCGCCGGCCTAAAGGATTGCTGCTC	CTTATGCGAACGTGAAGCCCTACCACCCCACTTCCCAAGCCCAGCTGGGGTCCCCGGCCCACCCCAGCACTTGGCCCTGATTTGGGTGTTTTATCCCCCATAGAAAAGAGCAAGGATCACGGCAGCAACACGATCGGCGCCCGCCTGAACCGAGTAGAAGACAAGGTAGGCTCACGCGCCGGCCTAAAGGATTGCTGCTC	chr11:2799206	chr11:2799267	4582	371	1098	116	9765	724	3567	296	-0.383805022806245	-0.162516306853086	0	training
CM002335W	CM057156M	CTTATGCGAACGTGAAGCCCTACCACCCCACTTCCCAAGCCCAGCTGGGGTCCCCGGCCCACCCCAGCACTTGGCCCTGATTTGGGTGTTTTATCCCCCATAGAAAAGAGCAAGGATCGCGGCAGCAACACGATCGGCGCCCGCCTGAACCGAGTAGAAGACAAGGTAGGCTCACGCGCCGGCCTAAAGGATTGCTGCTC	CTTATGCGAACGTGAAGCCCTACCACCCCACTTCCCAAGCCCAGCTGGGGTCCCCGGCCCACCCCAGCACTTGGCCCTGATTTGGGTGTTTTATCCCCCATAGAAAAGAGCAAGGATCGCGGCAGCGACACGATCGGCGCCCGCCTGAACCGAGTAGAAGACAAGGTAGGCTCACGCGCCGGCCTAAAGGATTGCTGCTC	chr11:2799206	chr11:2799267	4582	366	1098	135	9765	419	3567	221	-0.622215163066265	-0.530004953999422	0	training
CM002335W	CM071814M	CTTATGCGAACGTGAAGCCCTACCACCCCACTTCCCAAGCCCAGCTGGGGTCCCCGGCCCACCCCAGCACTTGGCCCTGATTTGGGTGTTTTATCCCCCATAGAAAAGAGCAAGGATCGCGGCAGCAACACGATCGGCGCCCGCCTGAACCGAGTAGAAGACAAGGTAGGCTCACGCGCCGGCCTAAAGGATTGCTGCTC	CTTATGCGAACGTGAAGCCCTACCACCCCACTTCCCAAGCCCAGCTGGGGTCCCCGGCCCACCCCAGCACTTGGCCCTGATTTGGGTGTTTTATCCCCCATAGAAAAGAGCAAGGATCGCGGCAGCAACACGATCGGCGCCTGCCTGAACCGAGTAGAAGACAAGGTAGGCTCACGCGCCGGCCTAAAGGATTGCTGCTC	chr11:2799206	chr11:2799267	4582	343	1098	109	9765	586	3567	271	-0.40721896290359	-0.340301015238966	0	training
CM002335W	CM073158M	CTTATGCGAACGTGAAGCCCTACCACCCCACTTCCCAAGCCCAGCTGGGGTCCCCGGCCCACCCCAGCACTTGGCCCTGATTTGGGTGTTTTATCCCCCATAGAAAAGAGCAAGGATCGCGGCAGCAACACGATCGGCGCCCGCCTGAACCGAGTAGAAGACAAGGTAGGCTCACGCGCCGGCCTAAAGGATTGCTGCTC	CTTATGCGAACGTGAAGCCCTACCACCCCACTTCCCAAGCCCAGCTGGGGTCCCCGGCCCACCCCAGCACTTGGCCCTGATTTGGGTGTTTTATCCCCCATAGAAAAGAGCAAGGATCGCGGCAGCAACACGATCGGCGCCCGCCTGAACCCAGTAGAAGACAAGGTAGGCTCACGCGCCGGCCTAAAGGATTGCTGCTC	chr11:2799206	chr11:2799267	4582	356	1098	116	9765	740	3567	346	-0.443346968460651	-0.356155595427755	0	training
CM002335W	CM073159M	CTTATGCGAACGTGAAGCCCTACCACCCCACTTCCCAAGCCCAGCTGGGGTCCCCGGCCCACCCCAGCACTTGGCCCTGATTTGGGTGTTTTATCCCCCATAGAAAAGAGCAAGGATCGCGGCAGCAACACGATCGGCGCCCGCCTGAACCGAGTAGAAGACAAGGTAGGCTCACGCGCCGGCCTAAAGGATTGCTGCTC	CTTATGCGAACGTGAAGCCCTACCACCCCACTTCCCAAGCCCAGCTGGGGTCCCCGGCCCACCCCAGCACTTGGCCCTGATTTGGGTGTTTTATCCCCCATAGAAAAGAGCAAGGATCGCAGCAGCAACACGATCGGCGCCCGCCTGAACCGAGTAGAAGACAAGGTAGGCTCACGCGCCGGCCTAAAGGATTGCTGCTC	chr11:2799206	chr11:2799267	4582	417	1098	86	9765	713	3567	309	0.216539414443089	-0.246613589767829	0	training
CM002335W	CM085501M	CTTATGCGAACGTGAAGCCCTACCACCCCACTTCCCAAGCCCAGCTGGGGTCCCCGGCCCACCCCAGCACTTGGCCCTGATTTGGGTGTTTTATCCCCCATAGAAAAGAGCAAGGATCGCGGCAGCAACACGATCGGCGCCCGCCTGAACCGAGTAGAAGACAAGGTAGGCTCACGCGCCGGCCTAAAGGATTGCTGCTC	CTTATGCGAACGTGAAGCCCTACCACCCCACTTCCCAAGCCCAGCTGGGGTCCCCGGCCCACCCCAGCACTTGGCCCTGATTTGGGTGTTTTATCCCCCATAGAAAAGAGCAAGGATCGCGGCAGCAACACGATCGGCGCCCGCCTGAACCGAGTAGAAGACAGGGTAGGCTCACGCGCCGGCCTAAAGGATTGCTGCTC	chr11:2799206	chr11:2799267	4582	43	1098	101	9765	223	3567	374	-3.29304613234917	-2.19890338827467	1	training
CM002335W	CM097253M	CTTATGCGAACGTGAAGCCCTACCACCCCACTTCCCAAGCCCAGCTGGGGTCCCCGGCCCACCCCAGCACTTGGCCCTGATTTGGGTGTTTTATCCCCCATAGAAAAGAGCAAGGATCGCGGCAGCAACACGATCGGCGCCCGCCTGAACCGAGTAGAAGACAAGGTAGGCTCACGCGCCGGCCTAAAGGATTGCTGCTC	CTTATGCGAACGTGAAGCCCTACCACCCCACTTCCCAAGCCCAGCTGGGGTCCCCGGCCCACCCCAGCACTTGGCCCTGATTTGGGTGTTTTATCCCCCATAGAAAAGAGCAAGGATCGCGGCAGCAACACGATCGGCGCCCGCCTGAACCGAGTAAAAGACAAGGTAGGCTCACGCGCCGGCCTAAAGGATTGCTGCTC	chr11:2799206	chr11:2799267	4582	374	1098	112	9765	390	3567	468	-0.321559866469444	-1.71594323414114	0	training
CM002335W	CM981131M	CTTATGCGAACGTGAAGCCCTACCACCCCACTTCCCAAGCCCAGCTGGGGTCCCCGGCCCACCCCAGCACTTGGCCCTGATTTGGGTGTTTTATCCCCCATAGAAAAGAGCAAGGATCGCGGCAGCAACACGATCGGCGCCCGCCTGAACCGAGTAGAAGACAAGGTAGGCTCACGCGCCGGCCTAAAGGATTGCTGCTC	CTTATGCGAACGTGAAGCCCTACCACCCCACTTCCCAAGCCCAGCTGGGGTCCCCGGCCCACCCCAGCACTTGGCCCTGATTTGGGTGTTTTATCCCCCATAGAAAAGAGCAAGGATCGCGGCAGCAACATGATCGGCGCCCGCCTGAACCGAGTAGAAGACAAGGTAGGCTCACGCGCCGGCCTAAAGGATTGCTGCTC	chr11:2799206	chr11:2799267	4582	478	1098	142	9765	1071	3567	404	-0.30997971582341	-0.0463775463088811	0	training
CM002335W	CM990767M	CTTATGCGAACGTGAAGCCCTACCACCCCACTTCCCAAGCCCAGCTGGGGTCCCCGGCCCACCCCAGCACTTGGCCCTGATTTGGGTGTTTTATCCCCCATAGAAAAGAGCAAGGATCGCGGCAGCAACACGATCGGCGCCCGCCTGAACCGAGTAGAAGACAAGGTAGGCTCACGCGCCGGCCTAAAGGATTGCTGCTC	CTTATGCGAACGTGAAGCCCTACCACCCCACTTCCCAAGCCCAGCTGGGGTCCCCGGCCCACCCCAGCACTTGGCCCTGATTTGGGTGTTTTATCCCCCATAGAAAAGAGCAAGGATCGCGGCAGCAACACGATCGGCGCCCACCTGAACCGAGTAGAAGACAAGGTAGGCTCACGCGCCGGCCTAAAGGATTGCTGCTC	chr11:2799206	chr11:2799267	4582	462	1098	127	9765	917	3567	300	-0.198035049655585	0.159050404791832	0	training
CM102285W	CM023149M	CTTATGCGAACGTGAGTCCCCCTTTCTCTAGCCAGGGCTGCCTGGACCCCTGGATGCCCTGATTACCATCCTTAATTCTCCCTACTAGGTGCATATAATTGGCCACATTCCCCCAGGGCACTGTCTGAAGAGCTGGAGCTGGAATTATTACCGAATTGTAGCCAGGTAGGACGGAGATGAGGGTGAAAGGATTGCTGCTC	CTTATGCGAACGTGAGTCCCCCTTTCTCTAGCCAGGGCTGCCTGGACCCCTGGATGCCCTGATTACCATCCTTAATTCTCCCTACTAGGTGTATATAATTGGCCACATTCCCCCAGGGCACTGTCTGAAGAGCTGGAGCTGGAATTATTACCGAATTGTAGCCAGGTAGGACGGAGATGAGGGTGAAAGGATTGCTGCTC	chr11:6414847	chr11:6414923	2055	146	2539	385	1047	75	2335	360	-1.09376807562379	-1.10587329816758	1	training
CM102285W	CM023150M	CTTATGCGAACGTGAGTCCCCCTTTCTCTAGCCAGGGCTGCCTGGACCCCTGGATGCCCTGATTACCATCCTTAATTCTCCCTACTAGGTGCATATAATTGGCCACATTCCCCCAGGGCACTGTCTGAAGAGCTGGAGCTGGAATTATTACCGAATTGTAGCCAGGTAGGACGGAGATGAGGGTGAAAGGATTGCTGCTC	CTTATGCGAACGTGAGTCCCCCTTTCTCTAGCCAGGGCTGCCTGGACCCCTGGATGCCCTGATTACCATCCTTAATTCTCCCTACTAGGTGCATATAATTGGCCACATTCCCCCAGGGCACCGTCTGAAGAGCTGGAGCTGGAATTATTACCGAATTGTAGCCAGGTAGGACGGAGATGAGGGTGAAAGGATTGCTGCTC	chr11:6414847	chr11:6414923	2055	345	2539	329	1047	195	2335	289	0.37363077900875	0.589565738915148	0	training
CM102285W	CM023152M	CTTATGCGAACGTGAGTCCCCCTTTCTCTAGCCAGGGCTGCCTGGACCCCTGGATGCCCTGATTACCATCCTTAATTCTCCCTACTAGGTGCATATAATTGGCCACATTCCCCCAGGGCACTGTCTGAAGAGCTGGAGCTGGAATTATTACCGAATTGTAGCCAGGTAGGACGGAGATGAGGGTGAAAGGATTGCTGCTC	CTTATGCGAACGTGAGTCCCCCTTTCTCTAGCCAGGGCTGCCTGGACCCCTGGATGCCCTGATTACCATCCTTAATTCTCCCTACTAGGTGCATATAATTGGCCACATTCCCCCAGGGCACTGTCTGAAGAGCTGCAGCTGGAATTATTACCGAATTGTAGCCAGGTAGGACGGAGATGAGGGTGAAAGGATTGCTGCTC	chr11:6414847	chr11:6414923	2055	203	2539	442	1047	99	2335	385	-0.817444641127795	-0.802196907836438	1	training
CM102285W	CM068450M	CTTATGCGAACGTGAGTCCCCCTTTCTCTAGCCAGGGCTGCCTGGACCCCTGGATGCCCTGATTACCATCCTTAATTCTCCCTACTAGGTGCATATAATTGGCCACATTCCCCCAGGGCACTGTCTGAAGAGCTGGAGCTGGAATTATTACCGAATTGTAGCCAGGTAGGACGGAGATGAGGGTGAAAGGATTGCTGCTC	CTTATGCGAACGTGAGTCCCCCTTTCTCTAGCCAGGGCTGCCTGGACCCCTGGATGCCCTGATTACCATCCTTAATTCTCCCTACTAGGTGCGTATAATTGGCCACATTCCCCCAGGGCACTGTCTGAAGAGCTGGAGCTGGAATTATTACCGAATTGTAGCCAGGTAGGACGGAGATGAGGGTGAAAGGATTGCTGCTC	chr11:6414847	chr11:6414923	2055	383	2539	450	1047	283	2335	427	0.0725413917863804	0.563727090877608	0	training
CM102285W	CM102285M	CTTATGCGAACGTGAGTCCCCCTTTCTCTAGCCAGGGCTGCCTGGACCCCTGGATGCCCTGATTACCATCCTTAATTCTCCCTACTAGGTGCATATAATTGGCCACATTCCCCCAGGGCACTGTCTGAAGAGCTGGAGCTGGAATTATTACCGAATTGTAGCCAGGTAGGACGGAGATGAGGGTGAAAGGATTGCTGCTC	CTTATGCGAACGTGAGTCCCCCTTTCTCTAGCCAGGGCTGCCTGGACCCCTGGATGCCCTGATTACCATCCTTAATTCTCCCTACTAGGTGCATATAATTGGCCGCATTCCCCCAGGGCACTGTCTGAAGAGCTGGAGCTGGAATTATTACCGAATTGTAGCCAGGTAGGACGGAGATGAGGGTGAAAGGATTGCTGCTC	chr11:6414847	chr11:6414923	2055	457	2539	434	1047	369	2335	436	0.379621123692051	0.916453788949685	0	training
CM102285W	CM920627M	CTTATGCGAACGTGAGTCCCCCTTTCTCTAGCCAGGGCTGCCTGGACCCCTGGATGCCCTGATTACCATCCTTAATTCTCCCTACTAGGTGCATATAATTGGCCACATTCCCCCAGGGCACTGTCTGAAGAGCTGGAGCTGGAATTATTACCGAATTGTAGCCAGGTAGGACGGAGATGAGGGTGAAAGGATTGCTGCTC	CTTATGCGAACGTGAGTCCCCCTTTCTCTAGCCAGGGCTGCCTGGACCCCTGGATGCCCTGATTACCATCCTTAATTCTCCCTACTAGGTGCATATAATTGGCCACATTCCCCCAGGGCACTGTCTGAAGAGCTGGAGATGGAATTATTACCGAATTGTAGCCAGGTAGGACGGAGATGAGGGTGAAAGGATTGCTGCTC	chr11:6414847	chr11:6414923	2055	347	2539	544	1047	136	2335	356	-0.343548987593618	-0.231109482049842	0	training
CM102285W	CM951177M	CTTATGCGAACGTGAGTCCCCCTTTCTCTAGCCAGGGCTGCCTGGACCCCTGGATGCCCTGATTACCATCCTTAATTCTCCCTACTAGGTGCATATAATTGGCCACATTCCCCCAGGGCACTGTCTGAAGAGCTGGAGCTGGAATTATTACCGAATTGTAGCCAGGTAGGACGGAGATGAGGGTGAAAGGATTGCTGCTC	CTTATGCGAACGTGAGTCCCCCTTTCTCTAGCCAGGGCTGCCTGGACCCCTGGATGCCCTGATTACCATCCTTAATTCTCCCTACTAGGTGCATATAATTGGCCACATTCCCCCAGGGCACTGTCTGAAGAGCTGGAGCTGGAATTATTACTGAATTGTAGCCAGGTAGGACGGAGATGAGGGTGAAAGGATTGCTGCTC	chr11:6414847	chr11:6414923	2055	215	2539	398	1047	100	2335	362	-0.583309769875728	-0.698828589642265	0	training
CM970328W	CM970327M	CTTATGCGAACGTGAACAAATTTCCCCTCTGACATCCGAACCCACATACTAAGCCCTAACCAATTAATATGAATGCTACACTTGGTCTCTCTCAGGTGACAGTGGGGCCGGGTGTTGGTCTGTCTCTGGAAGACACCAGTTCCGCCCTACCTTCCCTGCCTCCAGGTAAGTACTCTAGCCTACCAAAAGGATTGCTGCTC	CTTATGCGAACGTGAACAAATTTCCCCTCTGACATCCGAACCCACATACTAAGCCCTAACCAATTAATATGAATGCTACACTTGGTCTCTCTCAGGTGACAGTGGGGCCGGGTATTGGTCTGTCTCTGGAAGACACCAGTTCCGCCCTACCTTCCCTGCCTCCAGGTAAGTACTCTAGCCTACCAAAAGGATTGCTGCTC	chr11:6637236	chr11:6637305	269	25	1737	795	1001	183	920	411	-2.30003518424322	-1.28903095328926	1	training
CM970328W	CM970328M	CTTATGCGAACGTGAACAAATTTCCCCTCTGACATCCGAACCCACATACTAAGCCCTAACCAATTAATATGAATGCTACACTTGGTCTCTCTCAGGTGACAGTGGGGCCGGGTGTTGGTCTGTCTCTGGAAGACACCAGTTCCGCCCTACCTTCCCTGCCTCCAGGTAAGTACTCTAGCCTACCAAAAGGATTGCTGCTC	CTTATGCGAACGTGAACAAATTTCCCCTCTGACATCCGAACCCACATACTAAGCCCTAACCAATTAATATGAATGCTACACTTGGTCTCTCTCAGGTGACAGTGGGGCCGGGCGTTGGTCTGTCTCTGGAAGACACCAGTTCCGCCCTACCTTCCCTGCCTCCAGGTAAGTACTCTAGCCTACCAAAAGGATTGCTGCTC	chr11:6637236	chr11:6637305	269	123	1737	907	1001	679	920	555	-0.191524559035514	0.169187595115645	0	training
CM900191W	CM900191M	CTTATGCGAACGTGATGTGTACTATAGTTTGGAATATTAAAAATATTTTAAAATACCTCCATTTTGCTTGTCCTTTTAGTGAAGATGATACCTGCAAAAGACATGGCTAAAGTTATGATTGTCATGTTGGCAATTTGTTTTCTTACAAAATCGGATGGGAAATCTGTTAAGTAAGTACTGTTTTGAAAGGATTGCTGCTC	CTTATGCGAACGTGATGTGTACTATAGTTTGGAATATTAAAAATATTTTAAAATACCTCCATTTTGCTTGTCCTTTTAGTGAAGATGATACCTGCAAAAGACATGGCTAAAGTTATGATTGTCATGTTGGCAATTCGTTTTCTTACAAAATCGGATGGGAAATCTGTTAAGTAAGTACTGTTTTGAAAGGATTGCTGCTC	chr11:13514317	chr11:13514407	28	73	499	490	297	315	966	912	1.4087277031571	0.167878262257544	0	training
CM077910W	CM072827M	CTTATGCGAACGTGACACAGACCTGGGCTCCACATCCCCCAAGCCAGGCCAGACCCCATCCACTGGGCAGGTGAGCCAACAGCTGTTGCCCCCACTTGGCAGGAAAACATCCTCCAAAAGGTGGTGATGACAGCCTTCGCAGACCGCACTGTGGTCACCATCGCGGTAAGGGGCCCATTGATGGGAAAGGATTGCTGCTC	CTTATGCGAACGTGACACAGACCTGGGCTCCACATCCCCCAAGCCAGGCCAGACCCCATCCACTGGGCAGGTGAGCCAACAGCTGTTGCCCCCACTTGGCAGGAAAACATCCTCCAAAAGCTGGTGATGACAGCCTTCGCAGACCGCACTGTGGTCACCATCGCGGTAAGGGGCCCATTGATGGGAAAGGATTGCTGCTC	chr11:17415244	chr11:17415306	56	20	1715	289	21	6	1769	272	1.08364035138925	0.893900569382515	0	training
CM077910W	CM072828M	CTTATGCGAACGTGACACAGACCTGGGCTCCACATCCCCCAAGCCAGGCCAGACCCCATCCACTGGGCAGGTGAGCCAACAGCTGTTGCCCCCACTTGGCAGGAAAACATCCTCCAAAAGGTGGTGATGACAGCCTTCGCAGACCGCACTGTGGTCACCATCGCGGTAAGGGGCCCATTGATGGGAAAGGATTGCTGCTC	CTTATGCGAACGTGACACAGACCTGGGCTCCACATCCCCCAAGCCAGGCCAGACCCCATCCACTGGGCAGGTGAGCCAACAGCTGTTGCCCCCACTTGGCAGGAAAACATCCTCCAAAAGGCGGTGATGACAGCCTTCGCAGACCGCACTGTGGTCACCATCGCGGTAAGGGGCCCATTGATGGGAAAGGATTGCTGCTC	chr11:17415244	chr11:17415306	56	29	1715	224	21	7	1769	243	1.98726401207254	1.27894332836352	0	training
CM077910W	CM077910M	CTTATGCGAACGTGACACAGACCTGGGCTCCACATCCCCCAAGCCAGGCCAGACCCCATCCACTGGGCAGGTGAGCCAACAGCTGTTGCCCCCACTTGGCAGGAAAACATCCTCCAAAAGGTGGTGATGACAGCCTTCGCAGACCGCACTGTGGTCACCATCGCGGTAAGGGGCCCATTGATGGGAAAGGATTGCTGCTC	CTTATGCGAACGTGACACAGACCTGGGCTCCACATCCCCCAAGCCAGGCCAGACCCCATCCACTGGGCAGGTGAGCCAACAGCTGTTGCCCCCACTTGGCAGGAAAACATCCCCCAAAAGGTGGTGATGACAGCCTTCGCAGACCGCACTGTGGTCACCATCGCGGTAAGGGGCCCATTGATGGGAAAGGATTGCTGCTC	chr11:17415244	chr11:17415306	56	1	1715	215	21	3	1769	212	-2.81155491058689	0.253442956069655	0	training
CM077910W	CM078064M	CTTATGCGAACGTGACACAGACCTGGGCTCCACATCCCCCAAGCCAGGCCAGACCCCATCCACTGGGCAGGTGAGCCAACAGCTGTTGCCCCCACTTGGCAGGAAAACATCCTCCAAAAGGTGGTGATGACAGCCTTCGCAGACCGCACTGTGGTCACCATCGCGGTAAGGGGCCCATTGATGGGAAAGGATTGCTGCTC	CTTATGCGAACGTGACACAGACCTGGGCTCCACATCCCCCAAGCCAGGCCAGACCCCATCCACTGGGCAGGTGAGCCAACAGCTGTTGCCCCCACTTGGCAGGAAAACATCCTCCAAAAGGTGATGATGACAGCCTTCGCAGACCGCACTGTGGTCACCATCGCGGTAAGGGGCCCATTGATGGGAAAGGATTGCTGCTC	chr11:17415244	chr11:17415306	56	52	1715	245	21	9	1769	229	2.70043971814109	1.72712212325707	0	training
CM077910W	CM082467M	CTTATGCGAACGTGACACAGACCTGGGCTCCACATCCCCCAAGCCAGGCCAGACCCCATCCACTGGGCAGGTGAGCCAACAGCTGTTGCCCCCACTTGGCAGGAAAACATCCTCCAAAAGGTGGTGATGACAGCCTTCGCAGACCGCACTGTGGTCACCATCGCGGTAAGGGGCCCATTGATGGGAAAGGATTGCTGCTC	CTTATGCGAACGTGACACAGACCTGGGCTCCACATCCCCCAAGCCAGGCCAGACCCCATCCACTGGGCAGGTGAGCCAACAGCTGTTGCCCCCACTTGGCAGGAAAACATCCTCCAAAACGTGGTGATGACAGCCTTCGCAGACCGCACTGTGGTCACCATCGCGGTAAGGGGCCCATTGATGGGAAAGGATTGCTGCTC	chr11:17415244	chr11:17415306	56	28	1715	297	21	2	1769	315	1.52967374025941	-0.902807108475581	0	training
CM077910W	CM092539M	CTTATGCGAACGTGACACAGACCTGGGCTCCACATCCCCCAAGCCAGGCCAGACCCCATCCACTGGGCAGGTGAGCCAACAGCTGTTGCCCCCACTTGGCAGGAAAACATCCTCCAAAAGGTGGTGATGACAGCCTTCGCAGACCGCACTGTGGTCACCATCGCGGTAAGGGGCCCATTGATGGGAAAGGATTGCTGCTC	CTTATGCGAACGTGACACAGACCTGGGCTCCACATCCCCCAAGCCAGGCCAGACCCCATCCACTGGGCAGGTGAGCCAACAGCTGTTGCCCCCACTTGGCAGGAAAACATCCTCCAAAAGGTGGTGATGACAGCCTTCGCAGACCGCGCTGTGGTCACCATCGCGGTAAGGGGCCCATTGATGGGAAAGGATTGCTGCTC	chr11:17415244	chr11:17415306	56	4	1715	200	21	0	1769	198	-0.707218250772154	-Inf	0	training
CM077910W	CM116319M	CTTATGCGAACGTGACACAGACCTGGGCTCCACATCCCCCAAGCCAGGCCAGACCCCATCCACTGGGCAGGTGAGCCAACAGCTGTTGCCCCCACTTGGCAGGAAAACATCCTCCAAAAGGTGGTGATGACAGCCTTCGCAGACCGCACTGTGGTCACCATCGCGGTAAGGGGCCCATTGATGGGAAAGGATTGCTGCTC	CTTATGCGAACGTGACACAGACCTGGGCTCCACATCCCCCAAGCCAGGCCAGACCCCATCCACTGGGCAGGTGAGCCAACAGCTGTTGCCCCCACTTGGCAGAAAAACATCCTCCAAAAGGTGGTGATGACAGCCTTCGCAGACCGCACTGTGGTCACCATCGCGGTAAGGGGCCCATTGATGGGAAAGGATTGCTGCTC	chr11:17415244	chr11:17415306	56	7	1715	235	21	1	1769	215	-0.132524085504825	-1.35179193967776	0	training
CM077910W	CM118067M	CTTATGCGAACGTGACACAGACCTGGGCTCCACATCCCCCAAGCCAGGCCAGACCCCATCCACTGGGCAGGTGAGCCAACAGCTGTTGCCCCCACTTGGCAGGAAAACATCCTCCAAAAGGTGGTGATGACAGCCTTCGCAGACCGCACTGTGGTCACCATCGCGGTAAGGGGCCCATTGATGGGAAAGGATTGCTGCTC	CTTATGCGAACGTGACACAGACCTGGGCTCCACATCCCCCAAGCCAGGCCAGACCCCATCCACTGGGCAGGTGAGCCAACAGCTGTTGCCCCCACTTGGCAGGAAAACATCCTCCAAAAGGTGGTGATGACAGCCTTCGCAGACCGCACTGTGGTCACCATCGTGGTAAGGGGCCCATTGATGGGAAAGGATTGCTGCTC	chr11:17415244	chr11:17415306	56	5	1715	248	21	1	1769	355	-0.695630276496943	-2.07527430448035	0	training
CM107091W	CM050529M	CTTATGCGAACGTGACAGAGCTAGCATAGAGGCTATTCCCAGCAGCCCCAGAGTCCCAGTGGCGGTGCCTGCTTCTCTCTTTCCAGATCGGGATCTGCGGCCGCACCGGCAGTGGGAAGTCCTCCTTCTCTCTTGCCTTCTTCCGCATGGTGGACACGTTCGAAGGTGAGTTGTAAGGCGGGCACAAAGGATTGCTGCTC	CTTATGCGAACGTGACAGAGCTAGCATAGAGGCTATTCCCAGCAGCCCCAGAGTCCCAGTGGCGGTGCCTGCTTCTCTCTTTCCAGATCGGGATCTGCGGCCGCACCGGCAGTGGGCAGTCCTCCTTCTCTCTTGCCTTCTTCCGCATGGTGGACACGTTCGAAGGTGAGTTGTAAGGCGGGCACAAAGGATTGCTGCTC	chr11:17417399	chr11:17417477	6479	487	4307	337	1089	115	6495	470	-0.0579146533254156	0.545298675997712	0	training
CM107091W	CM063819M	CTTATGCGAACGTGACAGAGCTAGCATAGAGGCTATTCCCAGCAGCCCCAGAGTCCCAGTGGCGGTGCCTGCTTCTCTCTTTCCAGATCGGGATCTGCGGCCGCACCGGCAGTGGGAAGTCCTCCTTCTCTCTTGCCTTCTTCCGCATGGTGGACACGTTCGAAGGTGAGTTGTAAGGCGGGCACAAAGGATTGCTGCTC	CTTATGCGAACGTGACAGAGCTAGCATAGAGGCTATTCCCAGCAGCCCCAGAGTCCCAGTGGCGGTGCCTGCTTCTCTCTTTCCAGATCGGGATCTGCGGCCGCACCGGCAGTGGGAAGTCCTCCTTCTCTCTTGCCTTCTTCCGCATGGTGGACACGTTCGAAAGTGAGTTGTAAGGCGGGCACAAAGGATTGCTGCTC	chr11:17417399	chr11:17417477	6479	276	4307	315	1089	52	6495	582	-0.779771395835009	-0.908110053148855	1	training
CM107091W	CM067626M	CTTATGCGAACGTGACAGAGCTAGCATAGAGGCTATTCCCAGCAGCCCCAGAGTCCCAGTGGCGGTGCCTGCTTCTCTCTTTCCAGATCGGGATCTGCGGCCGCACCGGCAGTGGGAAGTCCTCCTTCTCTCTTGCCTTCTTCCGCATGGTGGACACGTTCGAAGGTGAGTTGTAAGGCGGGCACAAAGGATTGCTGCTC	CTTATGCGAACGTGACAGAGCTAGCATAGAGGCTATTCCCAGCAGCCCCAGAGTCCCAGTGGCGGTGCCTGCTTCTCTCTTTCCAGATCGGGATCTGCGGCTGCACCGGCAGTGGGAAGTCCTCCTTCTCTCTTGCCTTCTTCCGCATGGTGGACACGTTCGAAGGTGAGTTGTAAGGCGGGCACAAAGGATTGCTGCTC	chr11:17417399	chr11:17417477	6479	415	4307	283	1089	68	6495	427	-0.0367785508234947	-0.0743038467518143	0	training
CM107091W	CM073985M	CTTATGCGAACGTGACAGAGCTAGCATAGAGGCTATTCCCAGCAGCCCCAGAGTCCCAGTGGCGGTGCCTGCTTCTCTCTTTCCAGATCGGGATCTGCGGCCGCACCGGCAGTGGGAAGTCCTCCTTCTCTCTTGCCTTCTTCCGCATGGTGGACACGTTCGAAGGTGAGTTGTAAGGCGGGCACAAAGGATTGCTGCTC	CTTATGCGAACGTGACAGAGCTAGCATAGAGGCTATTCCCAGCAGCCCCAGAGTCCCAGTGGCGGTGCCTGCTTCTCTCTTTCCAGATCGGGATCTGCGGCCACACCGGCAGTGGGAAGTCCTCCTTCTCTCTTGCCTTCTTCCGCATGGTGGACACGTTCGAAGGTGAGTTGTAAGGCGGGCACAAAGGATTGCTGCTC	chr11:17417399	chr11:17417477	6479	390	4307	307	1089	88	6495	465	-0.243852365846468	0.17467028426024	0	training
CM107091W	CM073988M	CTTATGCGAACGTGACAGAGCTAGCATAGAGGCTATTCCCAGCAGCCCCAGAGTCCCAGTGGCGGTGCCTGCTTCTCTCTTTCCAGATCGGGATCTGCGGCCGCACCGGCAGTGGGAAGTCCTCCTTCTCTCTTGCCTTCTTCCGCATGGTGGACACGTTCGAAGGTGAGTTGTAAGGCGGGCACAAAGGATTGCTGCTC	CTTATGCGAACGTGACAGAGCTAGCATAGAGGCTATTCCCAGCAGCCCCAGAGTCCCAGTGGCGGTGCCTGCTTCTCTCTTTCCAGATCGGGATCTGCGGCCGCACCGGCAGTGGGAAGTCCTCCTTCTCTCCTGCCTTCTTCCGCATGGTGGACACGTTCGAAGGTGAGTTGTAAGGCGGGCACAAAGGATTGCTGCTC	chr11:17417399	chr11:17417477	6479	420	4307	292	1089	80	6495	414	-0.064666875439794	0.204766709006374	0	training
CM107091W	CM073992M	CTTATGCGAACGTGACAGAGCTAGCATAGAGGCTATTCCCAGCAGCCCCAGAGTCCCAGTGGCGGTGCCTGCTTCTCTCTTTCCAGATCGGGATCTGCGGCCGCACCGGCAGTGGGAAGTCCTCCTTCTCTCTTGCCTTCTTCCGCATGGTGGACACGTTCGAAGGTGAGTTGTAAGGCGGGCACAAAGGATTGCTGCTC	CTTATGCGAACGTGACAGAGCTAGCATAGAGGCTATTCCCAGCAGCCCCAGAGTCCCAGTGGCGGTGCCTGCTTCTCTCTTTCCAGATCGGGATCTGCGGCCGCACCGGCAGTGGGAAGCCCTCCTTCTCTCTTGCCTTCTTCCGCATGGTGGACACGTTCGAAGGTGAGTTGTAAGGCGGGCACAAAGGATTGCTGCTC	chr11:17417399	chr11:17417477	6479	452	4307	254	1089	70	6495	431	0.242406441417122	-0.0459354705257951	0	training
CM107091W	CM107090M	CTTATGCGAACGTGACAGAGCTAGCATAGAGGCTATTCCCAGCAGCCCCAGAGTCCCAGTGGCGGTGCCTGCTTCTCTCTTTCCAGATCGGGATCTGCGGCCGCACCGGCAGTGGGAAGTCCTCCTTCTCTCTTGCCTTCTTCCGCATGGTGGACACGTTCGAAGGTGAGTTGTAAGGCGGGCACAAAGGATTGCTGCTC	CTTATGCGAACGTGACAGAGCTAGCATAGAGGCTATTCCCAGCAGCCCCAGAGTCCCAGTGGCGGTGCCTGCTTCTCTCTTTCCAGATCAGGATCTGCGGCCGCACCGGCAGTGGGAAGTCCTCCTTCTCTCTTGCCTTCTTCCGCATGGTGGACACGTTCGAAGGTGAGTTGTAAGGCGGGCACAAAGGATTGCTGCTC	chr11:17417399	chr11:17417477	6479	480	4307	327	1089	66	6495	494	-0.0353440641154633	-0.327647540607887	0	training
CM107091W	CM107091M	CTTATGCGAACGTGACAGAGCTAGCATAGAGGCTATTCCCAGCAGCCCCAGAGTCCCAGTGGCGGTGCCTGCTTCTCTCTTTCCAGATCGGGATCTGCGGCCGCACCGGCAGTGGGAAGTCCTCCTTCTCTCTTGCCTTCTTCCGCATGGTGGACACGTTCGAAGGTGAGTTGTAAGGCGGGCACAAAGGATTGCTGCTC	CTTATGCGAACGTGACAGAGCTAGCATAGAGGCTATTCCCAGCAGCCCCAGAGTCCCAGTGGCGGTGCCTGCTTCTCTCTTTCCAGATCGGGATCTGCGGCCGCACCGGCAGTAGGAAGTCCTCCTTCTCTCTTGCCTTCTTCCGCATGGTGGACACGTTCGAAGGTGAGTTGTAAGGCGGGCACAAAGGATTGCTGCTC	chr11:17417399	chr11:17417477	6479	389	4307	299	1089	106	6495	367	-0.209463163437813	0.784609773338323	0	training
CM107091W	CM107092M	CTTATGCGAACGTGACAGAGCTAGCATAGAGGCTATTCCCAGCAGCCCCAGAGTCCCAGTGGCGGTGCCTGCTTCTCTCTTTCCAGATCGGGATCTGCGGCCGCACCGGCAGTGGGAAGTCCTCCTTCTCTCTTGCCTTCTTCCGCATGGTGGACACGTTCGAAGGTGAGTTGTAAGGCGGGCACAAAGGATTGCTGCTC	CTTATGCGAACGTGACAGAGCTAGCATAGAGGCTATTCCCAGCAGCCCCAGAGTCCCAGTGGCGGTGCCTGCTTCTCTCTTTCCAGATCGGGATCTGCGGCCGCACCGGCAGTGGGAAGTCCTCCTTCTATCTTGCCTTCTTCCGCATGGTGGACACGTTCGAAGGTGAGTTGTAAGGCGGGCACAAAGGATTGCTGCTC	chr11:17417399	chr11:17417477	6479	468	4307	273	1089	135	6495	472	0.188519744437653	0.770498119307326	0	training
CM107091W	CM107093M	CTTATGCGAACGTGACAGAGCTAGCATAGAGGCTATTCCCAGCAGCCCCAGAGTCCCAGTGGCGGTGCCTGCTTCTCTCTTTCCAGATCGGGATCTGCGGCCGCACCGGCAGTGGGAAGTCCTCCTTCTCTCTTGCCTTCTTCCGCATGGTGGACACGTTCGAAGGTGAGTTGTAAGGCGGGCACAAAGGATTGCTGCTC	CTTATGCGAACGTGACAGAGCTAGCATAGAGGCTATTCCCAGCAGCCCCAGAGTCCCAGTGGCGGTGCCTGCTTCTCTCTTTCCAGATCGGGATCTGCGGCCGCACCGGCAGTGGGAAGTCCTCCTTCTCTCTTGCCTTCATCCGCATGGTGGACACGTTCGAAGGTGAGTTGTAAGGCGGGCACAAAGGATTGCTGCTC	chr11:17417399	chr11:17417477	6479	390	4307	252	1089	99	6495	442	0.0409625560237947	0.417779632306515	0	training
CM107091W	CM110247M	CTTATGCGAACGTGACAGAGCTAGCATAGAGGCTATTCCCAGCAGCCCCAGAGTCCCAGTGGCGGTGCCTGCTTCTCTCTTTCCAGATCGGGATCTGCGGCCGCACCGGCAGTGGGAAGTCCTCCTTCTCTCTTGCCTTCTTCCGCATGGTGGACACGTTCGAAGGTGAGTTGTAAGGCGGGCACAAAGGATTGCTGCTC	CTTATGCGAACGTGACAGAGCTAGCATAGAGGCTATTCCCAGCAGCCCCAGAGTCCCAGTGGCGGTGCCTGCTTCTCTCTTTCCAGATCGGGATCTGCGGCCGCACCGGCAGTGGGAAGTCCTCCTTCTCTCTTGCCTTCTTCCGCATGGTGTACACGTTCGAAGGTGAGTTGTAAGGCGGGCACAAAGGATTGCTGCTC	chr11:17417399	chr11:17417477	6479	532	4307	353	1089	86	6495	755	0.00267022800410973	-0.557742507892007	0	training
CM107091W	CM112694M	CTTATGCGAACGTGACAGAGCTAGCATAGAGGCTATTCCCAGCAGCCCCAGAGTCCCAGTGGCGGTGCCTGCTTCTCTCTTTCCAGATCGGGATCTGCGGCCGCACCGGCAGTGGGAAGTCCTCCTTCTCTCTTGCCTTCTTCCGCATGGTGGACACGTTCGAAGGTGAGTTGTAAGGCGGGCACAAAGGATTGCTGCTC	CTTATGCGAACGTGACAGAGCTAGCATAGAGGCTATTCCCAGCAGCCCCAGAGTCCCAGTGGCGGTGCCTGCTTCTCTCTTTCCAGATCGGGATCTGCGGCCGCACCGGCAGTGGGAAGTCCTCCTTCTCTCGTGCCTTCTTCCGCATGGTGGACACGTTCGAAGGTGAGTTGTAAGGCGGGCACAAAGGATTGCTGCTC	chr11:17417399	chr11:17417477	6479	371	4307	224	1089	81	6495	414	0.1388326203373	0.222688617003636	0	training
CM107091W	CM116317M	CTTATGCGAACGTGACAGAGCTAGCATAGAGGCTATTCCCAGCAGCCCCAGAGTCCCAGTGGCGGTGCCTGCTTCTCTCTTTCCAGATCGGGATCTGCGGCCGCACCGGCAGTGGGAAGTCCTCCTTCTCTCTTGCCTTCTTCCGCATGGTGGACACGTTCGAAGGTGAGTTGTAAGGCGGGCACAAAGGATTGCTGCTC	CTTATGCGAACGTGACAGAGCTAGCATAGAGGCTATTCCCAGCAGCCCCAGAGTCCCAGTGGCGGTGCCTGCTTCTCTCTTTCCAGATCGGGATCTGCGGCCGCACCGGCAGTGAGAAGTCCTCCTTCTCTCTTGCCTTCTTCCGCATGGTGGACACGTTCGAAGGTGAGTTGTAAGGCGGGCACAAAGGATTGCTGCTC	chr11:17417399	chr11:17417477	6479	344	4307	240	1089	66	6495	397	-0.06971367513232	-0.0122755061661679	0	training
CM107091W	CM116318M	CTTATGCGAACGTGACAGAGCTAGCATAGAGGCTATTCCCAGCAGCCCCAGAGTCCCAGTGGCGGTGCCTGCTTCTCTCTTTCCAGATCGGGATCTGCGGCCGCACCGGCAGTGGGAAGTCCTCCTTCTCTCTTGCCTTCTTCCGCATGGTGGACACGTTCGAAGGTGAGTTGTAAGGCGGGCACAAAGGATTGCTGCTC	CTTATGCGAACGTGACAGAGCTAGCATAGAGGCTATTCCCAGCAGCCCCAGAGTCCCAGTGGCGGTGCCTGCTTCTCTCTTTCCAGATCGGGATCTGCGGCCGCACCGGCAGTGGGAAGTCCTACTTCTCTCTTGCCTTCTTCCGCATGGTGGACACGTTCGAAGGTGAGTTGTAAGGCGGGCACAAAGGATTGCTGCTC	chr11:17417399	chr11:17417477	6479	539	4307	408	1089	76	6495	435	-0.187371713444889	0.0593814943258314	0	training
CM107091W	CM981883M	CTTATGCGAACGTGACAGAGCTAGCATAGAGGCTATTCCCAGCAGCCCCAGAGTCCCAGTGGCGGTGCCTGCTTCTCTCTTTCCAGATCGGGATCTGCGGCCGCACCGGCAGTGGGAAGTCCTCCTTCTCTCTTGCCTTCTTCCGCATGGTGGACACGTTCGAAGGTGAGTTGTAAGGCGGGCACAAAGGATTGCTGCTC	CTTATGCGAACGTGACAGAGCTAGCATAGAGGCTATTCCCAGCAGCCCCAGAGTCCCAGTGGCGGTGCCTGCTTCTCTCTTTCCAGATCGGGATCTGCCGCCGCACCGGCAGTGGGAAGTCCTCCTTCTCTCTTGCCTTCTTCCGCATGGTGGACACGTTCGAAGGTGAGTTGTAAGGCGGGCACAAAGGATTGCTGCTC	chr11:17417399	chr11:17417477	6479	510	4307	351	1089	100	6495	572	-0.0500616176716022	0.0603104246146719	0	training
CM107091W	CM981884M	CTTATGCGAACGTGACAGAGCTAGCATAGAGGCTATTCCCAGCAGCCCCAGAGTCCCAGTGGCGGTGCCTGCTTCTCTCTTTCCAGATCGGGATCTGCGGCCGCACCGGCAGTGGGAAGTCCTCCTTCTCTCTTGCCTTCTTCCGCATGGTGGACACGTTCGAAGGTGAGTTGTAAGGCGGGCACAAAGGATTGCTGCTC	CTTATGCGAACGTGACAGAGCTAGCATAGAGGCTATTCCCAGCAGCCCCAGAGTCCCAGTGGCGGTGCCTGCTTCTCTCTTTCCAGATCGGGATCTGCGGCCGCACCAGCAGTGGGAAGTCCTCCTTCTCTCTTGCCTTCTTCCGCATGGTGGACACGTTCGAAGGTGAGTTGTAAGGCGGGCACAAAGGATTGCTGCTC	chr11:17417399	chr11:17417477	6479	359	4307	295	1089	100	6495	442	-0.305818944652052	0.43227920200163	0	training
CM107091W	CM981885M	CTTATGCGAACGTGACAGAGCTAGCATAGAGGCTATTCCCAGCAGCCCCAGAGTCCCAGTGGCGGTGCCTGCTTCTCTCTTTCCAGATCGGGATCTGCGGCCGCACCGGCAGTGGGAAGTCCTCCTTCTCTCTTGCCTTCTTCCGCATGGTGGACACGTTCGAAGGTGAGTTGTAAGGCGGGCACAAAGGATTGCTGCTC	CTTATGCGAACGTGACAGAGCTAGCATAGAGGCTATTCCCAGCAGCCCCAGAGTCCCAGTGGCGGTGCCTGCTTCTCTCTTTCCAGATCGGGATCTGCGGCCGCACCGGCAGTGGGAAGTCCTCCTTCTCTCTTGCCTTCTTCCACATGGTGGACACGTTCGAAGGTGAGTTGTAAGGCGGGCACAAAGGATTGCTGCTC	chr11:17417399	chr11:17417477	6479	461	4307	257	1089	86	6495	570	0.253910557009561	-0.152227782731669	0	training
CM060773W	CM060773M	CTTATGCGAACGTGAAAATAATTAACTATCTCATTCAGTAAACAGGAAGTAAATCAATGGACAAATGAGTAACTCTTCCTCTGGCTGCCTCTTAGGTTTTTTGAGACCACGCCCCTTGGGAGCATCCTGAACAGATTTTCATCTGACTGTAACACCATCGACCAGGTACAGAGGACCGTGCCACAAAAGGATTGCTGCTC	CTTATGCGAACGTGAAAATAATTAACTATCTCATTCAGTAAACAGGAAGTAAATCAATGGACAAATGAGTAACTCTTCCTCTGGCTGCCTCTTAGGTTTTTTGAGACCACGCCCCTTGGGAGCATCCTGAACAGATTTTCATCTGACTGTAACCCCATCGACCAGGTACAGAGGACCGTGCCACAAAAGGATTGCTGCTC	chr11:17427041	chr11:17427110	351	193	1616	909	2669	1187	1745	1293	-0.0327951844787926	-0.7364746092133	0	training
CM060773W	CM113485M	CTTATGCGAACGTGAAAATAATTAACTATCTCATTCAGTAAACAGGAAGTAAATCAATGGACAAATGAGTAACTCTTCCTCTGGCTGCCTCTTAGGTTTTTTGAGACCACGCCCCTTGGGAGCATCCTGAACAGATTTTCATCTGACTGTAACACCATCGACCAGGTACAGAGGACCGTGCCACAAAAGGATTGCTGCTC	CTTATGCGAACGTGAAAATAATTAACTATCTCATTCAGTAAACAGGAAGTAAATCAATGGACAAATGAGTAACTCTTCCTCTGGCTGCCTCTTAGGTTTTTTGAGACCACGCCCCTTGGGAGCATCCTGAACAGATTTTCATCTGACTGTAACACCATCGACCATGTACAGAGGACCGTGCCACAAAAGGATTGCTGCTC	chr11:17427041	chr11:17427110	351	0	1616	881	2669	1506	1745	1068	-Inf	-0.117262146060578	0	training
CM984618W	CM001605M	CTTATGCGAACGTGACCAGTAGGGTACAGGACAGTGTCTCCTGAATGGCTGAGGGCATGATGTGTTCCTCCTCTTTGGTGACAGGGCATCAACCTGTCTGGTGGTCAACGCCAGCGAATCAGTGTGGCCCGAGCCCTCTACCAGCACGCCAACGTTGTCTTCTTGGTGAGTGCAAGTTCCCTTGGAAAGGATTGCTGCTC	CTTATGCGAACGTGACCAGTAGGGTACAGGACAGTGTCTCCTGAATGGCTGAGGGCATGATGTGTTCCTCCTCTTTGGTGACAGGGCATCAACCTGTCTGGTGGTCAACGCCAGTGAATCAGTGTGGCCCGAGCCCTCTACCAGCACGCCAACGTTGTCTTCTTGGTGAGTGCAAGTTCCCTTGGAAAGGATTGCTGCTC	chr11:17434213	chr11:17434293	3434	659	6785	1637	4557	1013	6492	1542	-0.330245175162019	-0.0955899617891642	0	training
CM984618W	CM011258M	CTTATGCGAACGTGACCAGTAGGGTACAGGACAGTGTCTCCTGAATGGCTGAGGGCATGATGTGTTCCTCCTCTTTGGTGACAGGGCATCAACCTGTCTGGTGGTCAACGCCAGCGAATCAGTGTGGCCCGAGCCCTCTACCAGCACGCCAACGTTGTCTTCTTGGTGAGTGCAAGTTCCCTTGGAAAGGATTGCTGCTC	CTTATGCGAACGTGACCAGTAGGGTACAGGACAGTGTCTCCTGAATGGCTGAGGGCATGATGTGTTCCTCCTCTTTGGTGACAGGGCATCAACCTGTCTGGTGGTCAACGCCAGCGAATCAGTGTGGCCGGAGCCCTCTACCAGCACGCCAACGTTGTCTTCTTGGTGAGTGCAAGTTCCCTTGGAAAGGATTGCTGCTC	chr11:17434213	chr11:17434293	3434	755	6785	1430	4557	1658	6492	1341	0.0609921788507719	0.816713398916008	0	training
CM984618W	CM086758M	CTTATGCGAACGTGACCAGTAGGGTACAGGACAGTGTCTCCTGAATGGCTGAGGGCATGATGTGTTCCTCCTCTTTGGTGACAGGGCATCAACCTGTCTGGTGGTCAACGCCAGCGAATCAGTGTGGCCCGAGCCCTCTACCAGCACGCCAACGTTGTCTTCTTGGTGAGTGCAAGTTCCCTTGGAAAGGATTGCTGCTC	CTTATGCGAACGTGACCAGTAGGGTACAGGACAGTGTCTCCTGAATGGCTGAGGGCATGATGTGTTCCTCCTCTTTGGTGACAGGGCATCAACCTGTCTGGTGGTCAACGCCAGCGAATCAGTGTGGCCTGAGCCCTCTACCAGCACGCCAACGTTGTCTTCTTGGTGAGTGCAAGTTCCCTTGGAAAGGATTGCTGCTC	chr11:17434213	chr11:17434293	3434	789	6785	1677	4557	1180	6492	1419	-0.105326707246805	0.244490899513384	0	training
CM984618W	CM112697M	CTTATGCGAACGTGACCAGTAGGGTACAGGACAGTGTCTCCTGAATGGCTGAGGGCATGATGTGTTCCTCCTCTTTGGTGACAGGGCATCAACCTGTCTGGTGGTCAACGCCAGCGAATCAGTGTGGCCCGAGCCCTCTACCAGCACGCCAACGTTGTCTTCTTGGTGAGTGCAAGTTCCCTTGGAAAGGATTGCTGCTC	CTTATGCGAACGTGACCAGTAGGGTACAGGACAGTGTCTCCTGAATGGCTGAGGGCATGATGTGTTCCTCCTCTTTGGTGACAGGGCATCAACCTGTCTGGTGGTCAACGCCAGCGAATCAGTGTGGCCCAAGCCCTCTACCAGCACGCCAACGTTGTCTTCTTGGTGAGTGCAAGTTCCCTTGGAAAGGATTGCTGCTC	chr11:17434213	chr11:17434293	3434	561	6785	1416	4557	805	6492	1232	-0.353289813170122	-0.10336293836819	0	training
CM984618W	CM984618M	CTTATGCGAACGTGACCAGTAGGGTACAGGACAGTGTCTCCTGAATGGCTGAGGGCATGATGTGTTCCTCCTCTTTGGTGACAGGGCATCAACCTGTCTGGTGGTCAACGCCAGCGAATCAGTGTGGCCCGAGCCCTCTACCAGCACGCCAACGTTGTCTTCTTGGTGAGTGCAAGTTCCCTTGGAAAGGATTGCTGCTC	CTTATGCGAACGTGACCAGTAGGGTACAGGACAGTGTCTCCTGAATGGCTGAGGGCATGATGTGTTCCTCCTCTTTGGTGACAGGGCATCAACCTGTCTGGTGGTCAATGCCAGCGAATCAGTGTGGCCCGAGCCCTCTACCAGCACGCCAACGTTGTCTTCTTGGTGAGTGCAAGTTCCCTTGGAAAGGATTGCTGCTC	chr11:17434213	chr11:17434293	3434	652	6785	1415	4557	823	6492	1306	-0.135399407184085	-0.155611931800073	0	training
CM073979W	CM073979M	CTTATGCGAACGTGATGCAAGTGCTCGGGCCAACTCTGACCAGGCTGACCAGCTGCATCCCCTGCCTCTACCCACGCCAGGTACAAGATGGTCATTGAAGCCTGCTCTCTGCAGCCAGACATCGACATCCTGCCCCATGGAGACCAGACCCAGATTGGGGAACGGGTTAGTAGCAGCCTCTGAGGAAAGGATTGCTGCTC	CTTATGCGAACGTGATGCAAGTGCTCGGGCCAACTCTGACCAGGCTGACCAGCTGCATCCCCTGCCTCTACCCACGCCAGGTACAAGATGGTCATTGAAGCCTGCTCTCTGCAGCCAGACATCGACATCCTGCCCCATGGAGACCAGACCCAGATTGGGGAATGGGTTAGTAGCAGCCTCTGAGGAAAGGATTGCTGCTC	chr11:17434941	chr11:17435025	710	35	2077	481	1964	197	1928	429	-2.23199978037247	-1.1494718961279	1	training
CM073979W	CM088143M	CTTATGCGAACGTGATGCAAGTGCTCGGGCCAACTCTGACCAGGCTGACCAGCTGCATCCCCTGCCTCTACCCACGCCAGGTACAAGATGGTCATTGAAGCCTGCTCTCTGCAGCCAGACATCGACATCCTGCCCCATGGAGACCAGACCCAGATTGGGGAACGGGTTAGTAGCAGCCTCTGAGGAAAGGATTGCTGCTC	CTTATGCGAACGTGATGCAAGTGCTCGGGCCAACTCTGACCAGGCTGACCAGCTGCATCCCCTGCCTCTACCCACGCCAGGTACAAGATGGTCATTGAAGCCTGCTCTCTGTAGCCAGACATCGACATCCTGCCCCATGGAGACCAGACCCAGATTGGGGAACGGGTTAGTAGCAGCCTCTGAGGAAAGGATTGCTGCTC	chr11:17434941	chr11:17435025	710	30	2077	389	1964	215	1928	346	-2.14812546292507	-0.713125256131996	1	training
CM073979W	CM107081M	CTTATGCGAACGTGATGCAAGTGCTCGGGCCAACTCTGACCAGGCTGACCAGCTGCATCCCCTGCCTCTACCCACGCCAGGTACAAGATGGTCATTGAAGCCTGCTCTCTGCAGCCAGACATCGACATCCTGCCCCATGGAGACCAGACCCAGATTGGGGAACGGGTTAGTAGCAGCCTCTGAGGAAAGGATTGCTGCTC	CTTATGCGAACGTGATGCAAGTGCTCGGGCCAACTCTGACCAGGCTGACCAGCTGCATCCCCTGCCTCTACCCACGCCAGGTACAAGATGGTCATTGAAGCCTGCTCTCTGCAGCCAGACATCGACATCCTGCCCCATGGAGACCAGACCCAGATTGGGAAACGGGTTAGTAGCAGCCTCTGAGGAAAGGATTGCTGCTC	chr11:17434941	chr11:17435025	710	223	2077	423	1964	530	1928	430	0.624996333252958	0.27496582177637	0	training
CM073979W	CM113484M	CTTATGCGAACGTGATGCAAGTGCTCGGGCCAACTCTGACCAGGCTGACCAGCTGCATCCCCTGCCTCTACCCACGCCAGGTACAAGATGGTCATTGAAGCCTGCTCTCTGCAGCCAGACATCGACATCCTGCCCCATGGAGACCAGACCCAGATTGGGGAACGGGTTAGTAGCAGCCTCTGAGGAAAGGATTGCTGCTC	CTTATGCGAACGTGATGCAAGTGCTCGGGCCAACTCTGACCAGGCTGACCAGCTGCATCCCCTGCCTCTACCCACGCCAGGTACAAGATGGTCATTGAAGCCTGCTCTCTGCAGCCAGACATCAACATCCTGCCCCATGGAGACCAGACCCAGATTGGGGAACGGGTTAGTAGCAGCCTCTGAGGAAAGGATTGCTGCTC	chr11:17434941	chr11:17435025	710	74	2077	464	1964	307	1928	470	-1.09991734304602	-0.641111979279552	1	training
CM073979W	CM984619M	CTTATGCGAACGTGATGCAAGTGCTCGGGCCAACTCTGACCAGGCTGACCAGCTGCATCCCCTGCCTCTACCCACGCCAGGTACAAGATGGTCATTGAAGCCTGCTCTCTGCAGCCAGACATCGACATCCTGCCCCATGGAGACCAGACCCAGATTGGGGAACGGGTTAGTAGCAGCCTCTGAGGAAAGGATTGCTGCTC	CTTATGCGAACGTGATGCAAGTGCTCGGGCCAACTCTGACCAGGCTGACCAGCTGCATCCCCTGCCTCTACCCACGCCAGGTACAAGATGGTCATTGAAGCCTGCTCTCTGCAGCCAAACATCGACATCCTGCCCCATGGAGACCAGACCCAGATTGGGGAACGGGTTAGTAGCAGCCTCTGAGGAAAGGATTGCTGCTC	chr11:17434941	chr11:17435025	710	52	2077	394	1964	236	1928	358	-1.37300181486268	-0.627862605987147	1	training
CM050969W	CM050969M	CTTATGCGAACGTGAGAAGCCAGAGACTATTCACTGGGAACTGGCTGCCTTTCTGTTCTCTCCTGGGCGGTGGGACACGCCTAATGAAGATCATGGGAGGCTACTTCACGTGGACCCCAGATGGAATCCCCACACTGTCCAACATCACCATTCGTATCCCCCGAGGTATGGCCCAGTCCACCCCTAAAGGATTGCTGCTC	CTTATGCGAACGTGAGAAGCCAGAGACTATTCACTGGGAACTGGCTGCCTTTCTGTTCTCTCCTGGGCGGTGGGACACGCCTAATGAAGATCATGGGAGGCTACTCCACGTGGACCCCAGATGGAATCCCCACACTGTCCAACATCACCATTCGTATCCCCCGAGGTATGGCCCAGTCCACCCCTAAAGGATTGCTGCTC	chr11:17449414	chr11:17449489	36	13	3269	734	16	4	2350	570	0.685512125622833	0.043626932400258	0	training
CM050969W	CM107079M	CTTATGCGAACGTGAGAAGCCAGAGACTATTCACTGGGAACTGGCTGCCTTTCTGTTCTCTCCTGGGCGGTGGGACACGCCTAATGAAGATCATGGGAGGCTACTTCACGTGGACCCCAGATGGAATCCCCACACTGTCCAACATCACCATTCGTATCCCCCGAGGTATGGCCCAGTCCACCCCTAAAGGATTGCTGCTC	CTTATGCGAACGTGAGAAGCCAGAGACTATTCACTGGGAACTGGCTGCCTTTCTGTTCTCTCCTGGGCGGTGGGACACGCCTAATGAAGATCATGGGAGGCTACTTCACGTGAACCCCAGATGGAATCCCCACACTGTCCAACATCACCATTCGTATCCCCCGAGGTATGGCCCAGTCCACCCCTAAAGGATTGCTGCTC	chr11:17449414	chr11:17449489	36	9	3269	764	16	4	2350	576	0.0972048337315172	0.0285200400100496	0	training
CM050969W	CM107389M	CTTATGCGAACGTGAGAAGCCAGAGACTATTCACTGGGAACTGGCTGCCTTTCTGTTCTCTCCTGGGCGGTGGGACACGCCTAATGAAGATCATGGGAGGCTACTTCACGTGGACCCCAGATGGAATCCCCACACTGTCCAACATCACCATTCGTATCCCCCGAGGTATGGCCCAGTCCACCCCTAAAGGATTGCTGCTC	CTTATGCGAACGTGAGAAGCCAGAGACTATTCACTGGGAACTGGCTGCCTTTCTGTTCTCTCCTGGGCGGTGGGACACGCCTAATGAAGATCATGGGAGACTACTTCACGTGGACCCCAGATGGAATCCCCACACTGTCCAACATCACCATTCGTATCCCCCGAGGTATGGCCCAGTCCACCCCTAAAGGATTGCTGCTC	chr11:17449414	chr11:17449489	36	23	3269	947	16	7	2350	781	1.14105000091358	0.396621225367987	0	training
CM050969W	CM114772M	CTTATGCGAACGTGAGAAGCCAGAGACTATTCACTGGGAACTGGCTGCCTTTCTGTTCTCTCCTGGGCGGTGGGACACGCCTAATGAAGATCATGGGAGGCTACTTCACGTGGACCCCAGATGGAATCCCCACACTGTCCAACATCACCATTCGTATCCCCCGAGGTATGGCCCAGTCCACCCCTAAAGGATTGCTGCTC	CTTATGCGAACGTGAGAAGCCAGAGACTATTCACTGGGAACTGGCTGCCTTTCTGTTCTCTCCTGGGCGGTGGGACACGCCTAATGAAGATCATGGGAGGCTACTTCACGCGGACCCCAGATGGAATCCCCACACTGTCCAACATCACCATTCGTATCCCCCGAGGTATGGCCCAGTCCACCCCTAAAGGATTGCTGCTC	chr11:17449414	chr11:17449489	36	27	3269	681	16	6	2350	514	1.84808517447635	0.77778299297964	0	training
CM060774W	CM060774M	CTTATGCGAACGTGACCCACAGGCTGGCCCCACTGGACTGCGCTGCCTCCAAGCCATCCTGGGCATCTCCATGTGTAGCTGTCACGCTCCTCCCACTAAACGCCTCCCTGTGCTTCCTCTGCAGTTTTCATGAACACGGCCATCCCCATTGCAGCTGTCCTCATAGTAAGTGGATCCTTTCTCCAAAAGGATTGCTGCTC	CTTATGCGAACGTGACCCACAGGCTGGCCCCACTGGACTGCGCTGCCTCCAAGCCATCCTGGGCATCTCCATGTGTAGCTGTCACGCTCCTCCCACTAAACGCCTCCCTGTGCTTCCTCTGCAGTTTTCATGAACACGGCCATCCGCATTGCAGCTGTCCTCATAGTAAGTGGATCCTTTCTCCAAAAGGATTGCTGCTC	chr11:17453751	chr11:17453791	52	153	729	639	95	150	1031	764	1.7470510079315	1.09136287149729	1	training
CM112922W	CM112922M	CTTATGCGAACGTGATTCTCCAAATCAAGAATTCACAGTAAGGAAGAGTTCATTTCTCTTGCATAGGGCCAAACATGCCAATCTGCATTTGTGTTTCAGAAGGAGAAAAGAAATTGCCCAGAAGGCAGCAGAGGAAAATGAGAGATACCGGAAGGAGATGGAACAGTGAGTACCTCGGCTCCACGAAAGGATTGCTGCTC	CTTATGCGAACGTGATTCTCCAAATCAAGAATTCACAGTAAGGAAGAGTTCATTTCTCTTGCATAGGGCCAAACATGCCAATCTGCATTTGTGTTTCAGAAGGAGAAAAGAAATTGCCCAGAAGGCAGCAGAGGAAAATGAGAGATACTGGAAGGAGATGGAACAGTGAGTACCTCGGCTCCACGAAAGGATTGCTGCTC	chr11:17542893	chr11:17542958	1302	552	1291	611	8443	3331	1827	951	-0.158744560899005	-0.399840972330458	0	training
CM112922W	CM114244M	CTTATGCGAACGTGATTCTCCAAATCAAGAATTCACAGTAAGGAAGAGTTCATTTCTCTTGCATAGGGCCAAACATGCCAATCTGCATTTGTGTTTCAGAAGGAGAAAAGAAATTGCCCAGAAGGCAGCAGAGGAAAATGAGAGATACCGGAAGGAGATGGAACAGTGAGTACCTCGGCTCCACGAAAGGATTGCTGCTC	CTTATGCGAACGTGATTCTCCAAATCAAGAATTCACAGTAAGGAAGAGTTCATTTCTCTTGCATAGGGCCAAACATGCCAATCTGCATTTGTGTTTCAGAAGGAGAAAAGAAATTGCCCAGAAGGCAGCAGAGGAAAATGAGAGATACCGGAAGGAGATGGAATAGTGAGTACCTCGGCTCCACGAAAGGATTGCTGCTC	chr11:17542893	chr11:17542958	1302	643	1291	653	8443	3511	1827	997	-0.0345047020769283	-0.392062493661686	0	training
CM108910W	CM108910M	CTTATGCGAACGTGAGAGGCTCTAGACATGGTGGATCTGGATGTGGGGCCTGGTTCCTCAAACGTCTCTCGCTAACCACCCTCCCATCTATTTTCCCTTCCCATCAGCTCTCCTGATGAGCCCCTCACTTGGCAGTATGTGGATCAGTTTGTGTCGGAATCTGGGGTAAGGGCCAGACCTCCTGTAAAGGATTGCTGCTC	CTTATGCGAACGTGAGAGGCTCTAGACATGGTGGATCTGGATGTGGGGCCTGGTTCCTCAAACGTCTCTCGCTAACCACCCTCCCATCTATTTTCCCTTCCCATCAGCTCTCCTGATGAGCCCCTCACTTGGCAGTATGTGGATCAGTTTGTGTTGGAATCTGGGGTAAGGGCCAGACCTCCTGTAAAGGATTGCTGCTC	chr11:17548300	chr11:17548357	269	125	836	958	2036	1690	774	930	-1.30220079154983	-0.533611464757132	0	training
CM117893W	CM117893M	CTTATGCGAACGTGACACTTATAAAATGATCATACCAAGGGTTAGTTTGTCTTTGTCTTTTTTTTGGAATCTTTACTGTAATTCTGGGCAGGAAGTGCTAATTCTTTATTGGTTGCTTCACAGCCTGCAAAGCGATTCAATTTGTTCCTGAGGCGGCGGCTTATGGTAAAACCAGTGCTGAATGAAAAGGATTGCTGCTC	CTTATGCGAACGTGACACTTATAAAATGATCATACCAAGGGTTAGTTTGTCTTTGTCTTTTTTTTGGAATCTTTACTGTAATTCTGGGCAGGAAGTGCTAATTCTTTATTGGTTGCTTCACAGCCTGCAAAGTGATTCAATTTGTTCCTGAGGCGGCGGCTTATGGTAAAACCAGTGCTGAATGAAAAGGATTGCTGCTC	chr11:22239792	chr11:22239833	2	0	960	681	599	289	1933	1276	-Inf	-0.452273201841741	0	training
CM117893W	CM117895M	CTTATGCGAACGTGACACTTATAAAATGATCATACCAAGGGTTAGTTTGTCTTTGTCTTTTTTTTGGAATCTTTACTGTAATTCTGGGCAGGAAGTGCTAATTCTTTATTGGTTGCTTCACAGCCTGCAAAGCGATTCAATTTGTTCCTGAGGCGGCGGCTTATGGTAAAACCAGTGCTGAATGAAAAGGATTGCTGCTC	CTTATGCGAACGTGACACTTATAAAATGATCATACCAAGGGTTAGTTTGTCTTTGTCTTTTTTTTGGAATCTTTACTGTAATTCTGGGCAGGAAGTGCTAATTCTTTATTGGTTGCTTCACAGCCTGCAAAGCGATTCAATTTGTTCCTGAGGCGGTGGCTTATGGTAAAACCAGTGCTGAATGAAAAGGATTGCTGCTC	chr11:22239792	chr11:22239833	2	1	960	698	599	276	1933	1159	-0.540192630601134	-0.379926664805853	0	training
CM920567W	CM012178M	CTTATGCGAACGTGATGCACAGTTTGGTCAACATATTTTGTGTAGTTCTGGCACAATATGGAAAATCAACTTACTCTTTCAGAGTTTGAGAGAACCCATTATCCAGATGTGTTTGCCCGAGAAAGACTAGCAGCCAAAATAGATCTACCTGAAGCAAGAATACAGGTACCGAGAGACTGTGCAGTAAAGGATTGCTGCTC	CTTATGCGAACGTGATGCACAGTTTGGTCAACATATTTTGTGTAGTTCTGGCACAATATGGAAAATCAACTTACTCTTTCAGAGTTTGAGAGAACCCATTATCCAGATGTGTTTGCCCGAGAAAGACTAGCAGCCAAAATAGATCTACCTGAAGCAAGAATATAGGTACCGAGAGACTGTGCAGTAAAGGATTGCTGCTC	chr11:31815580	chr11:31815662	317	2	2267	588	243	17	3259	846	-5.36144269923499	-1.89164987873683	1	training
CM920567W	CM020290M	CTTATGCGAACGTGATGCACAGTTTGGTCAACATATTTTGTGTAGTTCTGGCACAATATGGAAAATCAACTTACTCTTTCAGAGTTTGAGAGAACCCATTATCCAGATGTGTTTGCCCGAGAAAGACTAGCAGCCAAAATAGATCTACCTGAAGCAAGAATACAGGTACCGAGAGACTGTGCAGTAAAGGATTGCTGCTC	CTTATGCGAACGTGATGCACAGTTTGGTCAACATATTTTGTGTAGTTCTGGCACAATATGGAAAATCAACTTACTCTTTCAGAGTTTGAGAGAACCCATTATCCAGATGTGTTTGCCCGAGAAACACTAGCAGCCAAAATAGATCTACCTGAAGCAAGAATACAGGTACCGAGAGACTGTGCAGTAAAGGATTGCTGCTC	chr11:31815580	chr11:31815662	317	86	2267	559	243	80	3259	892	0.137789927460286	0.266429328099841	0	training
CM920567W	CM920567M	CTTATGCGAACGTGATGCACAGTTTGGTCAACATATTTTGTGTAGTTCTGGCACAATATGGAAAATCAACTTACTCTTTCAGAGTTTGAGAGAACCCATTATCCAGATGTGTTTGCCCGAGAAAGACTAGCAGCCAAAATAGATCTACCTGAAGCAAGAATACAGGTACCGAGAGACTGTGCAGTAAAGGATTGCTGCTC	CTTATGCGAACGTGATGCACAGTTTGGTCAACATATTTTGTGTAGTTCTGGCACAATATGGAAAATCAACTTACTCTTTCAGAGTTTGAGAGAACCCATTATCCAGATGTGTTTGCCTGAGAAAGACTAGCAGCCAAAATAGATCTACCTGAAGCAAGAATACAGGTACCGAGAGACTGTGCAGTAAAGGATTGCTGCTC	chr11:31815580	chr11:31815662	317	188	2267	647	243	156	3259	1059	1.05519659528651	0.982316478002695	1	training
CM920567W	CM983678M	CTTATGCGAACGTGATGCACAGTTTGGTCAACATATTTTGTGTAGTTCTGGCACAATATGGAAAATCAACTTACTCTTTCAGAGTTTGAGAGAACCCATTATCCAGATGTGTTTGCCCGAGAAAGACTAGCAGCCAAAATAGATCTACCTGAAGCAAGAATACAGGTACCGAGAGACTGTGCAGTAAAGGATTGCTGCTC	CTTATGCGAACGTGATGCACAGTTTGGTCAACATATTTTGTGTAGTTCTGGCACAATATGGAAAATCAACTTACTCTTTCAGAGTTTGAGAGAACCCATTATCCAGATGTGTTTGCCCGAGAAAGACTAGCAGCCTAAATAGATCTACCTGAAGCAAGAATACAGGTACCGAGAGACTGTGCAGTAAAGGATTGCTGCTC	chr11:31815580	chr11:31815662	317	71	2267	512	243	61	3259	865	-0.0120232348939394	-0.0804178518284174	0	training
CM995125W	CM995125M	CTTATGCGAACGTGAGAAAGTATCATCATATTTGTAGTTTTTAGGGCTACAAATGTAATTTTAAGAAAAAAAGCTCTCTACAGTAAGTTCTCATACCATTGAAGGTATATTTTTGTGTTATAGACCCATGCAGATGCAAAAGTCCAAGTGCTGGACAATCAAAACGTAAGCTTGTCATTGTTTAAAAAGGATTGCTGCTC	CTTATGCGAACGTGAGAAAGTATCATCATATTTGTAGTTTTTAGGGCTACAAATGTAATTTTAAGAAAAAAAGCTCTCTACAGTAAGTTCTCATACCATTGAAGGTATATTTTTGTGTTATAGACCCATGCAGATGCAAAAGACCAAGTGCTGGACAATCAAAACGTAAGCTTGTCATTGTTTAAAAAGGATTGCTGCTC	chr11:31823419	chr11:31823460	2	126	552	494	247	391	695	484	6.13743714869341	1.18466349605895	1	training
CM068268W	CM068268M	CTTATGCGAACGTGACTGTCCTAGCCCCAGGTCCACCTCGGTTGGGAGTTCAGGCCTACCTGATGCAGCTGCCCGAGGATTAACTCCTATTTTCTTGCTAACAGAGCCCCATATTCGAGCCCCGTGGAATCCCGCGGCCCCCAGCCAGAGCCAGCATGCAGAACAGTAAGTGCCTCTGGTCTTTCAAAGGATTGCTGCTC	CTTATGCGAACGTGACTGTCCTAGCCCCAGGTCCACCTCGGTTGGGAGTTCAGGCCTACCTGATGCAGCTGCCCGAGGATTAACTCCTATTTTCTTGCTAACAGAGCCCCATATTCGAGCCCCGTGGAATCCCGCGGCCCCCAGCCAGAGCCAGCAGGCAGAACAGTAAGTGCCTCTGGTCTTTCAAAGGATTGCTGCTC	chr11:31827950	chr11:31828010	1636	338	1914	925	5373	1257	1458	735	-1.22601203757721	-1.1075686236834	1	training
CM068268W	CM992377M	CTTATGCGAACGTGACTGTCCTAGCCCCAGGTCCACCTCGGTTGGGAGTTCAGGCCTACCTGATGCAGCTGCCCGAGGATTAACTCCTATTTTCTTGCTAACAGAGCCCCATATTCGAGCCCCGTGGAATCCCGCGGCCCCCAGCCAGAGCCAGCATGCAGAACAGTAAGTGCCTCTGGTCTTTCAAAGGATTGCTGCTC	CTTATGCGAACGTGACTGTCCTAGCCCCAGGTCCACCTCGGTTGGGAGTTCAGGCCTACCTGATGCAGCTGCCCGAGGATTAACTCCTATTTTCTTGCTAACAGAGCCCCATATTCGAGCCCCGTGGAATCCCGCGGCCCCCAGCCAGAGCCAGCAAGCAGAACAGTAAGTGCCTCTGGTCTTTCAAAGGATTGCTGCTC	chr11:31827950	chr11:31828010	1636	776	1914	603	5373	2542	1458	744	0.590316731831319	-0.109147614483253	0	training
CM118349W	CM004287M	CTTATGCGAACGTGACCTTTAATGAGATCCCCTTTTCCAGTATCATTTTCAAATAGAATATGTGTCTTCCCCAAGGTGAGAAACCATACCAGTGTGACTTCAAGGACTGTGAACGAAGGTTTTCTCGTTCAGACCAGCTCAAAAGACACCAAAGGAGACATACAGGTTTGTAGGTTCACTTCTCAAAAGGATTGCTGCTC	CTTATGCGAACGTGACCTTTAATGAGATCCCCTTTTCCAGTATCATTTTCAAATAGAATATGTGTCTTCCCCAAGGTGAGAAACCATACCAGTGTGACTTCAAGGACTGTGAACGAAGGTTTTCTCGTTCAGACCCGCTCAAAAGACACCAAAGGAGACATACAGGTTTGTAGGTTCACTTCTCAAAAGGATTGCTGCTC	chr11:32414212	chr11:32414301	0	235	5986	331	5800	245	11352	508	Inf	-0.083225058611341	0	training
CM118349W	CM041492M	CTTATGCGAACGTGACCTTTAATGAGATCCCCTTTTCCAGTATCATTTTCAAATAGAATATGTGTCTTCCCCAAGGTGAGAAACCATACCAGTGTGACTTCAAGGACTGTGAACGAAGGTTTTCTCGTTCAGACCAGCTCAAAAGACACCAAAGGAGACATACAGGTTTGTAGGTTCACTTCTCAAAAGGATTGCTGCTC	CTTATGCGAACGTGACCTTTAATGAGATCCCCTTTTCCAGTATCATTTTCAAATAGAATATGTGTCTTCCCCAAGGTGAGAAACCATACCAGGGTGACTTCAAGGACTGTGAACGAAGGTTTTCTCGTTCAGACCAGCTCAAAAGACACCAAAGGAGACATACAGGTTTGTAGGTTCACTTCTCAAAAGGATTGCTGCTC	chr11:32414212	chr11:32414301	0	236	5986	320	5800	263	11352	542	Inf	-0.0744083629033148	0	training
CM118349W	CM065521M	CTTATGCGAACGTGACCTTTAATGAGATCCCCTTTTCCAGTATCATTTTCAAATAGAATATGTGTCTTCCCCAAGGTGAGAAACCATACCAGTGTGACTTCAAGGACTGTGAACGAAGGTTTTCTCGTTCAGACCAGCTCAAAAGACACCAAAGGAGACATACAGGTTTGTAGGTTCACTTCTCAAAAGGATTGCTGCTC	CTTATGCGAACGTGACCTTTAATGAGATCCCCTTTTCCAGTATCATTTTCAAATAGAATATGTGTCTTCCCCAAGGTGAGAAACCATACCAGTGTGACTTCAAGGACTGTGAACGAAGGTTTTCTCGTTCAGACCATCTCAAAAGACACCAAAGGAGACATACAGGTTTGTAGGTTCACTTCTCAAAAGGATTGCTGCTC	chr11:32414212	chr11:32414301	0	272	5986	411	5800	197	11352	646	Inf	-0.744516846079294	0	training
CM118349W	CM087007M	CTTATGCGAACGTGACCTTTAATGAGATCCCCTTTTCCAGTATCATTTTCAAATAGAATATGTGTCTTCCCCAAGGTGAGAAACCATACCAGTGTGACTTCAAGGACTGTGAACGAAGGTTTTCTCGTTCAGACCAGCTCAAAAGACACCAAAGGAGACATACAGGTTTGTAGGTTCACTTCTCAAAAGGATTGCTGCTC	CTTATGCGAACGTGACCTTTAATGAGATCCCCTTTTCCAGTATCATTTTCAAATAGAATATGTGTCTTCCCCAAGGTGAGAAACCATACCAGTGTGACTTCAAGGACTGTGAACGAAGGTTTTCTCGTTCAGACTAGCTCAAAAGACACCAAAGGAGACATACAGGTTTGTAGGTTCACTTCTCAAAAGGATTGCTGCTC	chr11:32414212	chr11:32414301	0	231	5986	387	5800	51	11352	618	Inf	-2.63021599677462	0	training
CM118349W	CM088240M	CTTATGCGAACGTGACCTTTAATGAGATCCCCTTTTCCAGTATCATTTTCAAATAGAATATGTGTCTTCCCCAAGGTGAGAAACCATACCAGTGTGACTTCAAGGACTGTGAACGAAGGTTTTCTCGTTCAGACCAGCTCAAAAGACACCAAAGGAGACATACAGGTTTGTAGGTTCACTTCTCAAAAGGATTGCTGCTC	CTTATGCGAACGTGACCTTTAATGAGATCCCCTTTTCCAGTATCATTTTCAAATAGAATATGTGTCTTCCCCAAGGTGAGAAACCATACCAGTGTGACTTCAAGGACTGTGAACGAAGGTTTTCTCGTTCAGACCACCTCAAAAGACACCAAAGGAGACATACAGGTTTGTAGGTTCACTTCTCAAAAGGATTGCTGCTC	chr11:32414212	chr11:32414301	0	300	5986	378	5800	214	11352	607	Inf	-0.535264030696281	0	training
CM118349W	CM107176M	CTTATGCGAACGTGACCTTTAATGAGATCCCCTTTTCCAGTATCATTTTCAAATAGAATATGTGTCTTCCCCAAGGTGAGAAACCATACCAGTGTGACTTCAAGGACTGTGAACGAAGGTTTTCTCGTTCAGACCAGCTCAAAAGACACCAAAGGAGACATACAGGTTTGTAGGTTCACTTCTCAAAAGGATTGCTGCTC	CTTATGCGAACGTGACCTTTAATGAGATCCCCTTTTCCAGTATCATTTTCAAATAGAATATGTGTCTTCCCCAAGGTGAGAAACCATACCAGTGTGACTTCAAGGACTGTGAACGAAGGTTTTCTCGTTCAGACCAGCTCAAAAGACACCAAAGGAGACATAGAGGTTTGTAGGTTCACTTCTCAAAAGGATTGCTGCTC	chr11:32414212	chr11:32414301	0	292	5986	390	5800	222	11352	613	Inf	-0.496505708182421	0	training
CM118349W	CM107179M	CTTATGCGAACGTGACCTTTAATGAGATCCCCTTTTCCAGTATCATTTTCAAATAGAATATGTGTCTTCCCCAAGGTGAGAAACCATACCAGTGTGACTTCAAGGACTGTGAACGAAGGTTTTCTCGTTCAGACCAGCTCAAAAGACACCAAAGGAGACATACAGGTTTGTAGGTTCACTTCTCAAAAGGATTGCTGCTC	CTTATGCGAACGTGACCTTTAATGAGATCCCCTTTTCCAGTATCATTTTCAAATAGAATATGTGTCTTCCCCAAGGTGAGAAACCATACCAGTGTGACTTCAAGGACCGTGAACGAAGGTTTTCTCGTTCAGACCAGCTCAAAAGACACCAAAGGAGACATACAGGTTTGTAGGTTCACTTCTCAAAAGGATTGCTGCTC	chr11:32414212	chr11:32414301	0	285	5986	374	5800	410	11352	547	Inf	0.552904765871144	0	training
CM118349W	CM114500M	CTTATGCGAACGTGACCTTTAATGAGATCCCCTTTTCCAGTATCATTTTCAAATAGAATATGTGTCTTCCCCAAGGTGAGAAACCATACCAGTGTGACTTCAAGGACTGTGAACGAAGGTTTTCTCGTTCAGACCAGCTCAAAAGACACCAAAGGAGACATACAGGTTTGTAGGTTCACTTCTCAAAAGGATTGCTGCTC	CTTATGCGAACGTGACCTTTAATGAGATCCCCTTTTCCAGTATCATTTTCAAATAGAATATGTGTCTTCCCCAAGGTGAGAAACCATACCAGTGTGACTTCAAGGACTGTGAACGAAGGTTTTCTCCTTCAGACCAGCTCAAAAGACACCAAAGGAGACATACAGGTTTGTAGGTTCACTTCTCAAAAGGATTGCTGCTC	chr11:32414212	chr11:32414301	0	257	5986	379	5800	388	11352	582	Inf	0.383859188437098	0	training
CM118349W	CM115127M	CTTATGCGAACGTGACCTTTAATGAGATCCCCTTTTCCAGTATCATTTTCAAATAGAATATGTGTCTTCCCCAAGGTGAGAAACCATACCAGTGTGACTTCAAGGACTGTGAACGAAGGTTTTCTCGTTCAGACCAGCTCAAAAGACACCAAAGGAGACATACAGGTTTGTAGGTTCACTTCTCAAAAGGATTGCTGCTC	CTTATGCGAACGTGACCTTTAATGAGATCCCCTTTTCCAGTATCATTTTCAAATAGAATATGTGTCTTCCCCAAGGTGAGAAACCATACCAGTGTGACTTCAAGGACTGTGAACGAAGGTTTTCTCGTTCAGACCGGCTCAAAAGACACCAAAGGAGACATACAGGTTTGTAGGTTCACTTCTCAAAAGGATTGCTGCTC	chr11:32414212	chr11:32414301	0	346	5986	439	5800	643	11352	700	Inf	0.846285504653873	0	training
CM118349W	CM118349M	CTTATGCGAACGTGACCTTTAATGAGATCCCCTTTTCCAGTATCATTTTCAAATAGAATATGTGTCTTCCCCAAGGTGAGAAACCATACCAGTGTGACTTCAAGGACTGTGAACGAAGGTTTTCTCGTTCAGACCAGCTCAAAAGACACCAAAGGAGACATACAGGTTTGTAGGTTCACTTCTCAAAAGGATTGCTGCTC	CTTATGCGAACGTGACCTTTAATGAGATCCCCTTTTCCAGTATCATTTTCAAATAGAATATGTGTCTTCCCCAAGGTGAGAAACCATACCAGTGTGACTTCAAGGACTGTGAACGAAGGTTTTCTCGTTCAGACCAGCTCAAAAGACACCAAAGGAGACTTACAGGTTTGTAGGTTCACTTCTCAAAAGGATTGCTGCTC	chr11:32414212	chr11:32414301	0	208	5986	330	5800	345	11352	574	Inf	0.234367314148098	0	training
CM118349W	CM910410M	CTTATGCGAACGTGACCTTTAATGAGATCCCCTTTTCCAGTATCATTTTCAAATAGAATATGTGTCTTCCCCAAGGTGAGAAACCATACCAGTGTGACTTCAAGGACTGTGAACGAAGGTTTTCTCGTTCAGACCAGCTCAAAAGACACCAAAGGAGACATACAGGTTTGTAGGTTCACTTCTCAAAAGGATTGCTGCTC	CTTATGCGAACGTGACCTTTAATGAGATCCCCTTTTCCAGTATCATTTTCAAATAGAATATGTGTCTTCCCCAAGGTGAGAAACCATACCAGTGTGACTTCAAGGACTGTGAACGAAGGTTTTCTCATTCAGACCAGCTCAAAAGACACCAAAGGAGACATACAGGTTTGTAGGTTCACTTCTCAAAAGGATTGCTGCTC	chr11:32414212	chr11:32414301	0	271	5986	412	5800	284	11352	617	Inf	-0.150557870486481	0	training
CM118349W	CM920717M	CTTATGCGAACGTGACCTTTAATGAGATCCCCTTTTCCAGTATCATTTTCAAATAGAATATGTGTCTTCCCCAAGGTGAGAAACCATACCAGTGTGACTTCAAGGACTGTGAACGAAGGTTTTCTCGTTCAGACCAGCTCAAAAGACACCAAAGGAGACATACAGGTTTGTAGGTTCACTTCTCAAAAGGATTGCTGCTC	CTTATGCGAACGTGACCTTTAATGAGATCCCCTTTTCCAGTATCATTTTCAAATAGAATATGTGTCTTCCCCAAGGTGAGAAACCATACCAGTGTGACTTCAAGGACTGTGAACGAAGGTTTTCTCGTTCAGACCAGCTCAAAAGACACCAAAGGAGATATACAGGTTTGTAGGTTCACTTCTCAAAAGGATTGCTGCTC	chr11:32414212	chr11:32414301	0	234	5986	404	5800	362	11352	619	Inf	0.194871977027195	0	training
CM118349W	CM930740M	CTTATGCGAACGTGACCTTTAATGAGATCCCCTTTTCCAGTATCATTTTCAAATAGAATATGTGTCTTCCCCAAGGTGAGAAACCATACCAGTGTGACTTCAAGGACTGTGAACGAAGGTTTTCTCGTTCAGACCAGCTCAAAAGACACCAAAGGAGACATACAGGTTTGTAGGTTCACTTCTCAAAAGGATTGCTGCTC	CTTATGCGAACGTGACCTTTAATGAGATCCCCTTTTCCAGTATCATTTTCAAATAGAATATGTGTCTTCCCCAAGGTGAGAAACCATACCAGTGTGACTTCAAGGACTATGAACGAAGGTTTTCTCGTTCAGACCAGCTCAAAAGACACCAAAGGAGACATACAGGTTTGTAGGTTCACTTCTCAAAAGGATTGCTGCTC	chr11:32414212	chr11:32414301	0	366	5986	420	5800	226	11352	696	Inf	-0.653942844275286	0	training
CM118349W	CM930741M	CTTATGCGAACGTGACCTTTAATGAGATCCCCTTTTCCAGTATCATTTTCAAATAGAATATGTGTCTTCCCCAAGGTGAGAAACCATACCAGTGTGACTTCAAGGACTGTGAACGAAGGTTTTCTCGTTCAGACCAGCTCAAAAGACACCAAAGGAGACATACAGGTTTGTAGGTTCACTTCTCAAAAGGATTGCTGCTC	CTTATGCGAACGTGACCTTTAATGAGATCCCCTTTTCCAGTATCATTTTCAAATAGAATATGTGTCTTCCCCAAGGTGAGAAACCATACCAGTGTGACTTCAAGGACGGTGAACGAAGGTTTTCTCGTTCAGACCAGCTCAAAAGACACCAAAGGAGACATACAGGTTTGTAGGTTCACTTCTCAAAAGGATTGCTGCTC	chr11:32414212	chr11:32414301	0	256	5986	351	5800	378	11352	532	Inf	0.475781677878137	0	training
CM118349W	CM930742M	CTTATGCGAACGTGACCTTTAATGAGATCCCCTTTTCCAGTATCATTTTCAAATAGAATATGTGTCTTCCCCAAGGTGAGAAACCATACCAGTGTGACTTCAAGGACTGTGAACGAAGGTTTTCTCGTTCAGACCAGCTCAAAAGACACCAAAGGAGACATACAGGTTTGTAGGTTCACTTCTCAAAAGGATTGCTGCTC	CTTATGCGAACGTGACCTTTAATGAGATCCCCTTTTCCAGTATCATTTTCAAATAGAATATGTGTCTTCCCCAAGGTGAGAAACCATACCAGTGTGACTTCAAGGACTGTGAATGAAGGTTTTCTCGTTCAGACCAGCTCAAAAGACACCAAAGGAGACATACAGGTTTGTAGGTTCACTTCTCAAAAGGATTGCTGCTC	chr11:32414212	chr11:32414301	0	196	5986	331	5800	295	11352	504	Inf	0.196112909907542	0	training
CM118349W	CM930743M	CTTATGCGAACGTGACCTTTAATGAGATCCCCTTTTCCAGTATCATTTTCAAATAGAATATGTGTCTTCCCCAAGGTGAGAAACCATACCAGTGTGACTTCAAGGACTGTGAACGAAGGTTTTCTCGTTCAGACCAGCTCAAAAGACACCAAAGGAGACATACAGGTTTGTAGGTTCACTTCTCAAAAGGATTGCTGCTC	CTTATGCGAACGTGACCTTTAATGAGATCCCCTTTTCCAGTATCATTTTCAAATAGAATATGTGTCTTCCCCAAGGTGAGAAACCATACCAGTGTGACTTCAAGGACTGTGAACGAAGGTTTTCTCGTTCAGACCAGCTCAAAAGACAGCAAAGGAGACATACAGGTTTGTAGGTTCACTTCTCAAAAGGATTGCTGCTC	chr11:32414212	chr11:32414301	0	290	5986	387	5800	315	11352	623	Inf	-0.0150586454784686	0	training
CM118349W	CM941408M	CTTATGCGAACGTGACCTTTAATGAGATCCCCTTTTCCAGTATCATTTTCAAATAGAATATGTGTCTTCCCCAAGGTGAGAAACCATACCAGTGTGACTTCAAGGACTGTGAACGAAGGTTTTCTCGTTCAGACCAGCTCAAAAGACACCAAAGGAGACATACAGGTTTGTAGGTTCACTTCTCAAAAGGATTGCTGCTC	CTTATGCGAACGTGACCTTTAATGAGATCCCCTTTTCCAGTATCATTTTCAAATAGAATATGTGTCTTCCCCAAGGTGAGAAACCATACCAGTGTGACTTCAAGGACTGTGAACGAAGGTTTTCTCGTTCAGACCAGCTCAAAAGACACCAAAGGAGACGTACAGGTTTGTAGGTTCACTTCTCAAAAGGATTGCTGCTC	chr11:32414212	chr11:32414301	0	306	5986	417	5800	463	11352	665	Inf	0.446479542029939	0	training
CM118349W	CM961467M	CTTATGCGAACGTGACCTTTAATGAGATCCCCTTTTCCAGTATCATTTTCAAATAGAATATGTGTCTTCCCCAAGGTGAGAAACCATACCAGTGTGACTTCAAGGACTGTGAACGAAGGTTTTCTCGTTCAGACCAGCTCAAAAGACACCAAAGGAGACATACAGGTTTGTAGGTTCACTTCTCAAAAGGATTGCTGCTC	CTTATGCGAACGTGACCTTTAATGAGATCCCCTTTTCCAGTATCATTTTCAAATAGAATATGTGTCTTCCCCAAGGTGAGAAACCATACCAGTGTGACTTCAAGGACTGTGAACGAAGGTTTTCTCGTTCAGACCAGCTCAAAAGATACCAAAGGAGACATACAGGTTTGTAGGTTCACTTCTCAAAAGGATTGCTGCTC	chr11:32414212	chr11:32414301	0	309	5986	485	5800	315	11352	820	Inf	-0.411450391959913	0	training
CM118349W	CM982047M	CTTATGCGAACGTGACCTTTAATGAGATCCCCTTTTCCAGTATCATTTTCAAATAGAATATGTGTCTTCCCCAAGGTGAGAAACCATACCAGTGTGACTTCAAGGACTGTGAACGAAGGTTTTCTCGTTCAGACCAGCTCAAAAGACACCAAAGGAGACATACAGGTTTGTAGGTTCACTTCTCAAAAGGATTGCTGCTC	CTTATGCGAACGTGACCTTTAATGAGATCCCCTTTTCCAGTATCATTTTCAAATAGAATATGTGTCTTCCCCAAGGTGAGAAACCATACCAGTGTGACTTCAAGGACTGTGAACGAAGGTTTTCTTGTTCAGACCAGCTCAAAAGACACCAAAGGAGACATACAGGTTTGTAGGTTCACTTCTCAAAAGGATTGCTGCTC	chr11:32414212	chr11:32414301	0	268	5986	361	5800	338	11352	662	Inf	-0.000986281366779019	0	training
CM118349W	CM984156M	CTTATGCGAACGTGACCTTTAATGAGATCCCCTTTTCCAGTATCATTTTCAAATAGAATATGTGTCTTCCCCAAGGTGAGAAACCATACCAGTGTGACTTCAAGGACTGTGAACGAAGGTTTTCTCGTTCAGACCAGCTCAAAAGACACCAAAGGAGACATACAGGTTTGTAGGTTCACTTCTCAAAAGGATTGCTGCTC	CTTATGCGAACGTGACCTTTAATGAGATCCCCTTTTCCAGTATCATTTTCAAATAGAATATGTGTCTTCCCCAAGGTGAGAAACCATACCAGTGTGACTTCAAGGACTGTGAACGAAGGCTTTCTCGTTCAGACCAGCTCAAAAGACACCAAAGGAGACATACAGGTTTGTAGGTTCACTTCTCAAAAGGATTGCTGCTC	chr11:32414212	chr11:32414301	0	290	5986	419	5800	407	11352	727	Inf	0.131895119504907	0	training
CM118349W	CM984157M	CTTATGCGAACGTGACCTTTAATGAGATCCCCTTTTCCAGTATCATTTTCAAATAGAATATGTGTCTTCCCCAAGGTGAGAAACCATACCAGTGTGACTTCAAGGACTGTGAACGAAGGTTTTCTCGTTCAGACCAGCTCAAAAGACACCAAAGGAGACATACAGGTTTGTAGGTTCACTTCTCAAAAGGATTGCTGCTC	CTTATGCGAACGTGACCTTTAATGAGATCCCCTTTTCCAGTATCATTTTCAAATAGAATATGTGTCTTCCCCAAGGTGAGAAACCATACCAGTGTGACTTCAAGGACTGTGAACGAAGGTTTTCTCGTTCAGACCAGCTCAAAAGACACCAAAGGAGACATACATGTTTGTAGGTTCACTTCTCAAAAGGATTGCTGCTC	chr11:32414212	chr11:32414301	0	20	5986	569	5800	21	11352	838	Inf	-4.34966732176234	0	training
CM962746W	CM962746M	CTTATGCGAACGTGAGGTTGCCTTTAATGAGATCCCCTTTTCCAGTATCATTTTCAAATAGAATATGTGTCTTCCCCAAGGTGAGAAACCATACCAGTGTGACTTCAAGGACTGTGAACGAAGGTTTTCTCGTTCAGACCAGCTCAAAAGACACCAAAGGAGACATACAGGTTTGTAGGTTCACTAAAGGATTGCTGCTC	CTTATGCGAACGTGAGGTTGCCTTTAATGAGATCCCCTTTTCCAGTATCATTTTCAAATAGAATATGTGTCTTCCCCAAGGTGAGAAACCATACCAGTGTGACTTCAAGGACTGTGAACGAAGGTTTTCTCTTTCAGACCAGCTCAAAAGACACCAAAGGAGACATACAGGTTTGTAGGTTCACTAAAGGATTGCTGCTC	chr11:32414212	chr11:32414301	0	195	279	329	494	68	700	531	Inf	-2.46226132930616	0	training
CM971593W	CM971593M	CTTATGCGAACGTGATGTGTATTGAGGGGCTTTTCACTGGATTCTGGGATCTGGGGGGCTTGCCAGATCCATGCATGCTCCATTCCCCACTCCCCACCTCTTCTTCTTTTCTAGAGTTGCTGCTGGGAGCTCCAGCTCAGTGAAATGGACAGAAGGGCAGAGCAAGTGAGTGGACAATGCGGAGAAAAGGATTGCTGCTC	CTTATGCGAACGTGATGTGTATTGAGGGGCTTTTCACTGGATTCTGGGATCTGGGGGGCTTGCCAGATCCATGCATGCTCCATTCCCCACTCCCCACCTCTTCTTCTTTTCTAGAGTTGCTGCTGCGAGCTCCAGCTCAGTGAAATGGACAGAAGGGCAGAGCAAGTGAGTGGACAATGCGGAGAAAAGGATTGCTGCTC	chr11:32438036	chr11:32438086	451	556	822	767	2878	1786	666	616	0.401869265646876	-0.575742685242714	0	training
CM982045W	CM113870M	CTTATGCGAACGTGAATTGCTTTTGAAGAAACAGTTGTGTATTATTTTGTGGTTATGTGTTTCTAACTCTAGATGTTTTTCTAACAGTGACAATTTATACCAAATGACATCCCAGCTTGAATGCATGACCTGGAATCAGATGAACTTAGGAGCCACCTTAAAGGGGTAAGGTTTTCTCTATTCCAAAAGGATTGCTGCTC	CTTATGCGAACGTGAATTGCTTTTGAAGAAACAGTTGTGTATTATTTTGTGGTTATGTGTTTCTAACTCTAGATGTTTTTCTAACAGTGACAATTTATACCAAATGACATCCCAGCTTGAATGCATGACCTGGAATCAGATGAACTTAGGAGCCACCTTATAGGGGTAAGGTTTTCTCTATTCCAAAAGGATTGCTGCTC	chr11:32439123	chr11:32439200	416	254	714	442	1967	947	1274	789	-0.0198773267312584	-0.363292554567303	0	training
CM982045W	CM982045M	CTTATGCGAACGTGAATTGCTTTTGAAGAAACAGTTGTGTATTATTTTGTGGTTATGTGTTTCTAACTCTAGATGTTTTTCTAACAGTGACAATTTATACCAAATGACATCCCAGCTTGAATGCATGACCTGGAATCAGATGAACTTAGGAGCCACCTTAAAGGGGTAAGGTTTTCTCTATTCCAAAAGGATTGCTGCTC	CTTATGCGAACGTGAATTGCTTTTGAAGAAACAGTTGTGTATTATTTTGTGGTTATGTGTTTCTAACTCTAGATGTTTTTCTAACAGTGACAATTTATACCAAATGACATCCCAGCTTGAATGCATGACCTAGAATCAGATGAACTTAGGAGCCACCTTAAAGGGGTAAGGTTTTCTCTATTCCAAAAGGATTGCTGCTC	chr11:32439123	chr11:32439200	416	271	714	554	1967	535	1274	1200	-0.252252578807309	-1.7920552892296	0	training
CM000143W	CM000143M	CTTATGCGAACGTGATGACTCTTGTCTTTTCATAGTTGACACATTAATTCTCCTACATTTTAAATTTCTTGACAGGTGGGATCGAGGTACGAATCACCTGTTGTTCAACATGTTGCCTGGAGGTCCCCCAGATTATAACACAGCCCTGGATGTCCCCAGAGACAGGTAGGAGGCATATTTGGGGCAAAGGATTGCTGCTC	CTTATGCGAACGTGATGACTCTTGTCTTTTCATAGTTGACACATTAATTCTCCTACATTTTAAATTTCTTGACAGGTGGGATTGAGGTACGAATCACCTGTTGTTCAACATGTTGCCTGGAGGTCCCCCAGATTATAACACAGCCCTGGATGTCCCCAGAGACAGGTAGGAGGCATATTTGGGGCAAAGGATTGCTGCTC	chr11:44130744	chr11:44130833	716	405	1529	540	3053	668	1212	387	0.679519414817704	-0.545323354404187	0	training
CM000143W	CM010237M	CTTATGCGAACGTGATGACTCTTGTCTTTTCATAGTTGACACATTAATTCTCCTACATTTTAAATTTCTTGACAGGTGGGATCGAGGTACGAATCACCTGTTGTTCAACATGTTGCCTGGAGGTCCCCCAGATTATAACACAGCCCTGGATGTCCCCAGAGACAGGTAGGAGGCATATTTGGGGCAAAGGATTGCTGCTC	CTTATGCGAACGTGATGACTCTTGTCTTTTCATAGTTGACACATTAATTCTCCTACATTTTAAATTTCTTGACAGGTGGGATCGAGGTACGAATCACCTGTTGTTCAACATGTTGCCTGGAGGTCCCCCAGATTATAACACAGTCCTGGATGTCCCCAGAGACAGGTAGGAGGCATATTTGGGGCAAAGGATTGCTGCTC	chr11:44130744	chr11:44130833	716	262	1529	653	3053	1268	1212	622	-0.222959265912432	-0.305269630725024	0	training
CM000143W	CM012933M	CTTATGCGAACGTGATGACTCTTGTCTTTTCATAGTTGACACATTAATTCTCCTACATTTTAAATTTCTTGACAGGTGGGATCGAGGTACGAATCACCTGTTGTTCAACATGTTGCCTGGAGGTCCCCCAGATTATAACACAGCCCTGGATGTCCCCAGAGACAGGTAGGAGGCATATTTGGGGCAAAGGATTGCTGCTC	CTTATGCGAACGTGATGACTCTTGTCTTTTCATAGTTGACACATTAATTCTCCTACATTTTAAATTTCTTGACAGGTGGGATCGAGGTACGAATCACCTGTTGTTCAACATGTTGCCTTGAGGTCCCCCAGATTATAACACAGCCCTGGATGTCCCCAGAGACAGGTAGGAGGCATATTTGGGGCAAAGGATTGCTGCTC	chr11:44130744	chr11:44130833	716	193	1529	559	3053	755	1212	432	-0.439690521478562	-0.527392558684856	0	training
CM092514W	CM092514M	CTTATGCGAACGTGATGTCACAAGCATGATTTTATTGTCCTTGACACTGACAGCCAGGTATGTTTTTGTCCTCCTCTGGCAGGTAACCCCACGAAAGAAATTCAAGTGTCCTGAGTGCACAGCCATAGATGGGCTTTCACTAGACCAAACACACATGGTGGAGAGGTAAGTGAGCCTCCAACCAAAAAGGATTGCTGCTC	CTTATGCGAACGTGATGTCACAAGCATGATTTTATTGTCCTTGACACTGACAGCCAGGTATGTTTTTGTCCTCCTCTGGCAGGTAACCCCATGAAAGAAATTCAAGTGTCCTGAGTGCACAGCCATAGATGGGCTTTCACTAGACCAAACACACATGGTGGAGAGGTAAGTGAGCCTCCAACCAAAAAGGATTGCTGCTC	chr11:44257843	chr11:44257925	205	220	1012	1101	1628	1774	435	514	-0.0197255648508451	-0.116847648422971	0	training
CM981518W	CM981518M	CTTATGCGAACGTGACACGTTCTTTGCAGGCTCCGCTGGAAGCATGTCCCTCTGACTGTATGGCCTTCTGTCTATCCCTGCTAGATGGTGACCACAGCCCTGGCAACCATGAGCAGTCCTACGTGGGGAAGCGGTCAAACCGGGTGGTGCGAACCCTCCAGAACAGTAAGTGGAGGATGTGGCTGAAAGGATTGCTGCTC	CTTATGCGAACGTGACACGTTCTTTGCAGGCTCCGCTGGAAGCATGTCCCTCTGACTGTATGGCCTTCTGTCTATCCCTGCTAGATGGTGACCACAGCCCTGGCAACCATGAGCAGTCCTACGTGGGGAAGCGGTCAAACCGGGTGGTGTGAACCCTCCAGAACAGTAAGTGGAGGATGTGGCTGAAAGGATTGCTGCTC	chr11:45936155	chr11:45936235	53	54	114	123	249	305	84	92	-0.0826574435742289	0.161418967103915	0	training
CM940388W	CM940388M	CTTATGCGAACGTGAACCTCCCCAGAGCCTGCCCCCTGCGTGACCAGGGTAAAGGAAAGTGTGAGGAGGAGACATAACATTTACTAAAACAACACAAAACAGGAGCTGCCGTAGCCTCACTCCCAGCCCTTGTTTTTCAGGATGTGTTCTGGGCCAAGTACACAGGTGAGCACCGGGAAGGATTTAAAGGATTGCTGCTC	CTTATGCGAACGTGAACCTCCCCAGAGCCTGCCCCCTGCGTGACCAGGGTAAAGGAAAGTGTGAGGAGGAGACATAACATTTACTAAAACAACACAAAACAGGAGCTGCCGTAGCCTCACTCCCAGCCCTTGTTTTTCAGGATGTGTTCTGGGCCAAGTGCACAGGTGAGCACCGGGAAGGATTTAAAGGATTGCTGCTC	chr11:46742073	chr11:46742097	20	27	825	869	550	852	564	795	0.357997349594884	0.136162114040892	0	training
CM980657W	CM980657M	CTTATGCGAACGTGATCACCAGCTGTGTCTCGTGAAGGGGCGTGGCTGGGCTATGAGCTATGCTCCTGAGCACAGACGGCTGTTCTCTTTCAAGGTTACAAGCCTGATGAAGGGAAACGAGGGGATGCCTGTGAAGGTGACAGTGGGGGACCCTTTGTCATGAAGGTAAGCTTCTCTAAAGCCCAAAAGGATTGCTGCTC	CTTATGCGAACGTGATCACCAGCTGTGTCTCGTGAAGGGGCGTGGCTGGGCTATGAGCTATGCTCCTGAGCACAGACGGCTGTTCTCTTTCAAGGTTACAAGCCTGATGAAGGGAAACAAGGGGATGCCTGTGAAGGTGACAGTGGGGGACCCTTTGTCATGAAGGTAAGCTTCTCTAAAGCCCAAAAGGATTGCTGCTC	chr11:46760598	chr11:46760668	442	460	1254	1210	875	764	714	757	0.109117792193026	-0.280079604640575	0	training
CM043547W	CM043547M	CTTATGCGAACGTGAGCTGTGGAGCCCCTCAGAGCTGTGGCGGGCCCTCACTTAGCTACCCACTCTATACCCACAGAACGGCCACGGCTTCAGCTGCCCAGGCACCTGCGCCAGACCATTCAGAAGAAGGTCGGGGAGCCTGTGAACCTTCTCATCCCTTTCCAGGTGGGACTGGCCCCCTTCCCAAAGGATTGCTGCTC	CTTATGCGAACGTGAGCTGTGGAGCCCCTCAGAGCTGTGGCGGGCCCTCACTTAGCTACCCACTCTATACCCACAGAACGGCCACGGCTTCAGCTGCCCAGGCACCTGCGCCAGACCATTCAGAAGAAGGTCGGGGAGCCTGTGAACCTTCTCATCCCTTTCCGGGTGGGACTGGCCCCCTTCCCAAAGGATTGCTGCTC	chr11:47355473	chr11:47355561	412	0	2522	809	1382	171	2750	956	-Inf	-1.49034029018372	0	training
CM043547W	CM043548M	CTTATGCGAACGTGAGCTGTGGAGCCCCTCAGAGCTGTGGCGGGCCCTCACTTAGCTACCCACTCTATACCCACAGAACGGCCACGGCTTCAGCTGCCCAGGCACCTGCGCCAGACCATTCAGAAGAAGGTCGGGGAGCCTGTGAACCTTCTCATCCCTTTCCAGGTGGGACTGGCCCCCTTCCCAAAGGATTGCTGCTC	CTTATGCGAACGTGAGCTGTGGAGCCCCTCAGAGCTGTGGCGGGCCCTCACTTAGCTACCCACTCTATACCCACAGAACGGCCACGGCTTCAGCTGCCCAGGCACCTGCGCCAGACCATTCAGAAGAAGGTCGGGGAGCCTGTGAACCTTCTCATCCCTTTCGAGGTGGGACTGGCCCCCTTCCCAAAGGATTGCTGCTC	chr11:47355473	chr11:47355561	412	57	2522	830	1382	262	2750	772	-1.25022547892454	-0.566360032819504	0	training
CM043547W	CM106118M	CTTATGCGAACGTGAGCTGTGGAGCCCCTCAGAGCTGTGGCGGGCCCTCACTTAGCTACCCACTCTATACCCACAGAACGGCCACGGCTTCAGCTGCCCAGGCACCTGCGCCAGACCATTCAGAAGAAGGTCGGGGAGCCTGTGAACCTTCTCATCCCTTTCCAGGTGGGACTGGCCCCCTTCCCAAAGGATTGCTGCTC	CTTATGCGAACGTGAGCTGTGGAGCCCCTCAGAGCTGTGGCGGGCCCTCACTTAGCTACCCACTCTATACCCACAGAACGGCCACGGCTTCAGCTGCCCAGGCACCTGCGCCAGACCATTCAGAAGAAGGTCGGGGAGCCTGTGAACCTTCTCATCCCTTTCTAGGTGGGACTGGCCCCCTTCCCAAAGGATTGCTGCTC	chr11:47355473	chr11:47355561	412	14	2522	770	1382	123	2750	801	-3.16750768037966	-1.71046992415834	1	training
CM086869W	CM086869M	CTTATGCGAACGTGAGCAGCAGAGGGGCGCTTCCAGGCTGAGTCAGCTCCTCTGCTCCCTACTTCCCTCCTGCCCTGTTCCCAGGGGAATAAGGCCCCAGCCAGGCCAGCCCCAGATGCCCCAGAGGACACAGGTGACAGCGATGAGTGGGTGTTTGACAAGAAGGTGAGTGAGACTGAGGTCAGAAAGGATTGCTGCTC	CTTATGCGAACGTGAGCAGCAGAGGGGCGCTTCCAGGCTGAGTCAGCTCCTCTGCTCCCTACTTCCCTCCTGCCCTGTTCCCAGGGGAATAAGTCCCCAGCCAGGCCAGCCCCAGATGCCCCAGAGGACACAGGTGACAGCGATGAGTGGGTGTTTGACAAGAAGGTGAGTGAGACTGAGGTCAGAAAGGATTGCTGCTC	chr11:47360875	chr11:47360955	21	4	655	255	1	0	586	173	-1.03131976321281	-Inf	0	training
CM086869W	CM106114M	CTTATGCGAACGTGAGCAGCAGAGGGGCGCTTCCAGGCTGAGTCAGCTCCTCTGCTCCCTACTTCCCTCCTGCCCTGTTCCCAGGGGAATAAGGCCCCAGCCAGGCCAGCCCCAGATGCCCCAGAGGACACAGGTGACAGCGATGAGTGGGTGTTTGACAAGAAGGTGAGTGAGACTGAGGTCAGAAAGGATTGCTGCTC	CTTATGCGAACGTGAGCAGCAGAGGGGCGCTTCCAGGCTGAGTCAGCTCCTCTGCTCCCTACTTCCCTCCTGCCCTGTTCCCAGGGGAATAAGGCCCCAGCCAGGCCAGCCCCAGATACCCCAGAGGACACAGGTGACAGCGATGAGTGGGTGTTTGACAAGAAGGTGAGTGAGACTGAGGTCAGAAAGGATTGCTGCTC	chr11:47360875	chr11:47360955	21	5	655	237	1	0	586	240	-0.603781480364844	-Inf	0	training
CM086869W	CM118275M	CTTATGCGAACGTGAGCAGCAGAGGGGCGCTTCCAGGCTGAGTCAGCTCCTCTGCTCCCTACTTCCCTCCTGCCCTGTTCCCAGGGGAATAAGGCCCCAGCCAGGCCAGCCCCAGATGCCCCAGAGGACACAGGTGACAGCGATGAGTGGGTGTTTGACAAGAAGGTGAGTGAGACTGAGGTCAGAAAGGATTGCTGCTC	CTTATGCGAACGTGAGCAGCAGAGGGGCGCTTCCAGGCTGAGTCAGCTCCTCTGCTCCCTACTTCCCTCCTGCCCTGTTCCCAGGGGAATAAGGCCCCAGCCAGGCCAGCCCCAGATGCCCCAGAGGACACAGGTGACAGCGATAAGTGGGTGTTTGACAAGAAGGTGAGTGAGACTGAGGTCAGAAAGGATTGCTGCTC	chr11:47360875	chr11:47360955	21	1	655	233	1	0	586	222	-2.90115247100823	-Inf	0	training
CM014066W	CM014066M	CTTATGCGAACGTGAAGGGTCTCGACTGGGGGTCAGGGCTGGGGATGATTTGCGGGGCGGAGCTGAAGTCAGTGGGGGCTGCAGGGGAGAGCAAGCTTCCCAGGCAGGTGAGGATACTGAGTCTAACCCCCACAGGAGCCTGGCTGGAGGTGGTCGGCGGATCAGGTACCCCTGCCCCAGGCCCTAAAGGATTGCTGCTC	CTTATGCGAACGTGAAGGGTCTCGACTGGGGGTCAGGGCTGGGGATGATTTGCGGGGCGGAGCTGAAGTCAGTGGGGGCTGCAGGGGAGAGCAAGCTTCCCAGGCAGGTGAGGATACTGAGTCTAACCCCCACAGGAGCCTGGCTGGAGGTGGTCGGTGGATCAGGTACCCCTGCCCCAGGCCCTAAAGGATTGCTGCTC	chr11:47369202	chr11:47369231	0	0	1059	451	2	1	342	123		0.475338009546658	0	training
CM014066W	CM031256M	CTTATGCGAACGTGAAGGGTCTCGACTGGGGGTCAGGGCTGGGGATGATTTGCGGGGCGGAGCTGAAGTCAGTGGGGGCTGCAGGGGAGAGCAAGCTTCCCAGGCAGGTGAGGATACTGAGTCTAACCCCCACAGGAGCCTGGCTGGAGGTGGTCGGCGGATCAGGTACCCCTGCCCCAGGCCCTAAAGGATTGCTGCTC	CTTATGCGAACGTGAAGGGTCTCGACTGGGGGTCAGGGCTGGGGATGATTTGCGGGGCGGAGCTGAAGTCAGTGGGGGCTGCAGGGGAGAGCAAGCTTCCCAGGCAGGTGAGGATACTGAGTCTAACCCCCACAGGAGCCTGGCTGAAGGTGGTCGGCGGATCAGGTACCCCTGCCCCAGGCCCTAAAGGATTGCTGCTC	chr11:47369202	chr11:47369231	0	0	1059	388	2	3	342	105		2.28856949794093	0	training
CM014066W	CM031257M	CTTATGCGAACGTGAAGGGTCTCGACTGGGGGTCAGGGCTGGGGATGATTTGCGGGGCGGAGCTGAAGTCAGTGGGGGCTGCAGGGGAGAGCAAGCTTCCCAGGCAGGTGAGGATACTGAGTCTAACCCCCACAGGAGCCTGGCTGGAGGTGGTCGGCGGATCAGGTACCCCTGCCCCAGGCCCTAAAGGATTGCTGCTC	CTTATGCGAACGTGAAGGGTCTCGACTGGGGGTCAGGGCTGGGGATGATTTGCGGGGCGGAGCTGAAGTCAGTGGGGGCTGCAGGGGAGAGCAAGCTTCCCAGGCAGGTGAGGATACTGAGTCTAACCCCCACAGGAGCCTGGCTGGAGCTGGTCGGCGGATCAGGTACCCCTGCCCCAGGCCCTAAAGGATTGCTGCTC	chr11:47369202	chr11:47369231	0	1	1059	402	2	1	342	126	Inf	0.440572591385981	0	training
CM054781W	CM054001M	CTTATGCGAACGTGATGGGCAAGTCTGTGAATACTCAGAGGCCGCCCCCAGGGCAGGGCTTCTCAAACGGCCCCCTCTGAAGCCCCTTCCCCCATCTCTCCACCCTTTGAACCCAGAGGCCATGGGCACCGGAGACCTGGACCTCCTATCAGCCTTCCGCCGCACGTGAGTGGCCATCCTCAGGGAAAGGATTGCTGCTC	CTTATGCGAACGTGATGGGCAAGTCTGTGAATACTCAGAGGCCGCCCCCAGGGCAGGGCTTCTCAAACGGCCCCCTCTGAAGCCCCTTCCCCCATCTCTCCACCCTTTGAACCCAGAGGCCATGGGCACCGGAGACCTGGACCTCCTATCAGCCTTCCGCCACACGTGAGTGGCCATCCTCAGGGAAAGGATTGCTGCTC	chr11:47369408	chr11:47369456	71	6	1578	462	395	77	2237	657	-1.79265217018612	-0.591322321632775	0	training
CM054781W	CM054781M	CTTATGCGAACGTGATGGGCAAGTCTGTGAATACTCAGAGGCCGCCCCCAGGGCAGGGCTTCTCAAACGGCCCCCTCTGAAGCCCCTTCCCCCATCTCTCCACCCTTTGAACCCAGAGGCCATGGGCACCGGAGACCTGGACCTCCTATCAGCCTTCCGCCGCACGTGAGTGGCCATCCTCAGGGAAAGGATTGCTGCTC	CTTATGCGAACGTGATGGGCAAGTCTGTGAATACTCAGAGGCCGCCCCCAGGGCAGGGCTTCTCAAACGGCCCCCTCTGAAGCCCCTTCCCCCATCTCTCCACCCTTTGAACCCAGAGGCCATGGGCACCAGAGACCTGGACCTCCTATCAGCCTTCCGCCGCACGTGAGTGGCCATCCTCAGGGAAAGGATTGCTGCTC	chr11:47369408	chr11:47369456	71	5	1578	416	395	51	2237	544	-1.90437725274495	-0.91339680128419	0	training
CM054781W	CM062892M	CTTATGCGAACGTGATGGGCAAGTCTGTGAATACTCAGAGGCCGCCCCCAGGGCAGGGCTTCTCAAACGGCCCCCTCTGAAGCCCCTTCCCCCATCTCTCCACCCTTTGAACCCAGAGGCCATGGGCACCGGAGACCTGGACCTCCTATCAGCCTTCCGCCGCACGTGAGTGGCCATCCTCAGGGAAAGGATTGCTGCTC	CTTATGCGAACGTGATGGGCAAGTCTGTGAATACTCAGAGGCCGCCCCCAGGGCAGGGCTTCTCAAACGGCCCCCTCTGAAGCCCCTTCCCCCATCTCTCCACCCTTTGAACCCAGAGGCCATGGGCACCGGAGACCTGGACCTCCTATCAGCCTTCTGCCGCACGTGAGTGGCCATCCTCAGGGAAAGGATTGCTGCTC	chr11:47369408	chr11:47369456	71	16	1578	454	395	63	2237	577	-0.352414116782138	-0.693506887150913	0	training
CM054781W	CM092561M	CTTATGCGAACGTGATGGGCAAGTCTGTGAATACTCAGAGGCCGCCCCCAGGGCAGGGCTTCTCAAACGGCCCCCTCTGAAGCCCCTTCCCCCATCTCTCCACCCTTTGAACCCAGAGGCCATGGGCACCGGAGACCTGGACCTCCTATCAGCCTTCCGCCGCACGTGAGTGGCCATCCTCAGGGAAAGGATTGCTGCTC	CTTATGCGAACGTGATGGGCAAGTCTGTGAATACTCAGAGGCCGCCCCCAGGGCAGGGCTTCTCAAACGGCCCCCTCTGAAGCCCCTTCCCCCATCTCTCCACCCTTTGAACCCAGAGGCCATGGGCACCTGAGACCTGGACCTCCTATCAGCCTTCCGCCGCACGTGAGTGGCCATCCTCAGGGAAAGGATTGCTGCTC	chr11:47369408	chr11:47369456	71	0	1578	477	395	64	2237	644	-Inf	-0.829276180119964	0	training
CM083108W	CM083106M	CTTATGCGAACGTGAGGGGCGGGCCCCGGGCGGGGTGGGGGCCCCTGGGCTCCCAGGGTGGGAGCTGGCTCCGAGGCTGGCTGGCTCCGCAGGTCCGCTGACGTCGCCGCCCAGATGGCCTCCAGGCTGACCCTGCTGACCCTCCTGCTGCTGCTGCTGGCTGGGGTATGTGGTCCCTTGTGGGAAAAGGATTGCTGCTC	CTTATGCGAACGTGAGGGGCGGGCCCCGGGCGGGGTGGGGGCCCCTGGGCTCCCAGGGTGGGAGCTGGCTCCGAGGCTGGCTGGCTCCGCAGGTCCGCTGACGTCGCCGCCCAGAAGGCCTCCAGGCTGACCCTGCTGACCCTCCTGCTGCTGCTGCTGGCTGGGGTATGTGGTCCCTTGTGGGAAAAGGATTGCTGCTC	chr11:57365722	chr11:57365794	99	22	760	132	0	0	234	42	0.355536487530182		0	training
CM083108W	CM083108M	CTTATGCGAACGTGAGGGGCGGGCCCCGGGCGGGGTGGGGGCCCCTGGGCTCCCAGGGTGGGAGCTGGCTCCGAGGCTGGCTGGCTCCGCAGGTCCGCTGACGTCGCCGCCCAGATGGCCTCCAGGCTGACCCTGCTGACCCTCCTGCTGCTGCTGCTGGCTGGGGTATGTGGTCCCTTGTGGGAAAAGGATTGCTGCTC	CTTATGCGAACGTGAGGGGCGGGCCCCGGGCGGGGTGGGGGCCCCTGGGCTCCCAGGGTGGGAGCTGGCTCCGAGGCTGGCTGGCTCCGCAGGTCCGCTGACGTCGCCGCCCAGATAGCCTCCAGGCTGACCCTGCTGACCCTCCTGCTGCTGCTGCTGGCTGGGGTATGTGGTCCCTTGTGGGAAAAGGATTGCTGCTC	chr11:57365722	chr11:57365794	99	12	760	164	0	0	234	41	-0.832090515645589		0	training
CM083108W	CM083125M	CTTATGCGAACGTGAGGGGCGGGCCCCGGGCGGGGTGGGGGCCCCTGGGCTCCCAGGGTGGGAGCTGGCTCCGAGGCTGGCTGGCTCCGCAGGTCCGCTGACGTCGCCGCCCAGATGGCCTCCAGGCTGACCCTGCTGACCCTCCTGCTGCTGCTGCTGGCTGGGGTATGTGGTCCCTTGTGGGAAAAGGATTGCTGCTC	CTTATGCGAACGTGAGGGGCGGGCCCCGGGCGGGGTGGGGGCCCCTGGGCTCCCAGGGTGGGAGCTGGCTCCGAGGCTGGCTGGCTCCGCAGGTCCGCTGACGTCGCCGCCCAGTTGGCCTCCAGGCTGACCCTGCTGACCCTCCTGCTGCTGCTGCTGGCTGGGGTATGTGGTCCCTTGTGGGAAAAGGATTGCTGCTC	chr11:57365722	chr11:57365794	99	5	760	141	0	0	234	49	-1.87712426926009		0	training
CM083108W	CM087067M	CTTATGCGAACGTGAGGGGCGGGCCCCGGGCGGGGTGGGGGCCCCTGGGCTCCCAGGGTGGGAGCTGGCTCCGAGGCTGGCTGGCTCCGCAGGTCCGCTGACGTCGCCGCCCAGATGGCCTCCAGGCTGACCCTGCTGACCCTCCTGCTGCTGCTGCTGGCTGGGGTATGTGGTCCCTTGTGGGAAAAGGATTGCTGCTC	CTTATGCGAACGTGAGGGGCGGGCCCCGGGCGGGGTGGGGGCCCCTGGGCTCCCAGGGTGGGAGCTGGCTCCGAGGCTGGCTGGCTCCGCAGGTCCGCTGACGTCGCCGCCCAGATGGTCTCCAGGCTGACCCTGCTGACCCTCCTGCTGCTGCTGCTGGCTGGGGTATGTGGTCCCTTGTGGGAAAAGGATTGCTGCTC	chr11:57365722	chr11:57365794	99	44	760	177	0	0	234	56	0.932325056805638		0	training
CM083108W	HM080040M	CTTATGCGAACGTGAGGGGCGGGCCCCGGGCGGGGTGGGGGCCCCTGGGCTCCCAGGGTGGGAGCTGGCTCCGAGGCTGGCTGGCTCCGCAGGTCCGCTGACGTCGCCGCCCAGATGGCCTCCAGGCTGACCCTGCTGACCCTCCTGCTGCTGCTGCTGGCTGGGGTATGTGGTCCCTTGTGGGAAAAGGATTGCTGCTC	CTTATGCGAACGTGAGGGGCGGGCCCCGGGCGGGGTGGGGGCCCCTGGGCTCCCAGGGTGGGAGCTGGCTCCGAGGCTGGCTGGCTCCGCAGGTCCGCTGACGTCGCCGCCCAGGTGGCCTCCAGGCTGACCCTGCTGACCCTCCTGCTGCTGCTGCTGGCTGGGGTATGTGGTCCCTTGTGGGAAAAGGATTGCTGCTC	chr11:57365722	chr11:57365794	99	6	760	143	0	0	234	61	-1.63440984780589		0	training
CM003966W	CM000840M	CTTATGCGAACGTGAGAAGAGGTGGGGGCGAGCCCAGGGTGGGGGCAGGTGGTGTTCAGAACCCCATCCCCCTCTTCTGCCCCCCAGGAGATGAACACCTTGCGTACTCAGTGTGGACACCTGTATGCCTACGACTGGATTAGTATCCCACTGGTGTATACACAGGTGAGGACTAGGCTGGTGAGAAAGGATTGCTGCTC	CTTATGCGAACGTGAGAAGAGGTGGGGGCGAGCCCAGGGTGGGGGCAGGTGGTGTTCAGAACCCCATCCCCCTCTTCTGCCCCCCAGGAGATGAACACCTTGCGTACTCAGTGTGGACACCTGTATGCCTACGACTGGATTAGTATCCCACTGGTGTATAGACAGGTGAGGACTAGGCTGGTGAGAAAGGATTGCTGCTC	chr11:61724859	chr11:61724936	14409	396	9677	431	934	25	4913	262	-0.69652588633664	-0.994457027721369	0	training
CM003966W	CM002119M	CTTATGCGAACGTGAGAAGAGGTGGGGGCGAGCCCAGGGTGGGGGCAGGTGGTGTTCAGAACCCCATCCCCCTCTTCTGCCCCCCAGGAGATGAACACCTTGCGTACTCAGTGTGGACACCTGTATGCCTACGACTGGATTAGTATCCCACTGGTGTATACACAGGTGAGGACTAGGCTGGTGAGAAAGGATTGCTGCTC	CTTATGCGAACGTGAGAAGAGGTGGGGGCGAGCCCAGGGTGGGGGCAGGTGGTGTTCAGAACCCCATCCCCCTCTTCTGCCCCCCAGGAGATGAACACCTTGCGTACTCAGTGGGGACACCTGTATGCCTACGACTGGATTAGTATCCCACTGGTGTATACACAGGTGAGGACTAGGCTGGTGAGAAAGGATTGCTGCTC	chr11:61724859	chr11:61724936	14409	185	9677	433	934	11	4913	228	-1.80118020153756	-1.97834861148609	1	training
CM003966W	CM003966M	CTTATGCGAACGTGAGAAGAGGTGGGGGCGAGCCCAGGGTGGGGGCAGGTGGTGTTCAGAACCCCATCCCCCTCTTCTGCCCCCCAGGAGATGAACACCTTGCGTACTCAGTGTGGACACCTGTATGCCTACGACTGGATTAGTATCCCACTGGTGTATACACAGGTGAGGACTAGGCTGGTGAGAAAGGATTGCTGCTC	CTTATGCGAACGTGAGAAGAGGTGGGGGCGAGCCCAGGGTGGGGGCAGGTGGTGTTCAGAACCCCATCCCCCTCTTCTGCCCCCCAGGAGATGAACACCTTGCGTACTCAGTGTGTACACCTGTATGCCTACGACTGGATTAGTATCCCACTGGTGTATACACAGGTGAGGACTAGGCTGGTGAGAAAGGATTGCTGCTC	chr11:61724859	chr11:61724936	14409	76	9677	498	934	5	4913	344	-3.28641286595165	-3.70922687577338	1	training
CM003966W	CM004433M	CTTATGCGAACGTGAGAAGAGGTGGGGGCGAGCCCAGGGTGGGGGCAGGTGGTGTTCAGAACCCCATCCCCCTCTTCTGCCCCCCAGGAGATGAACACCTTGCGTACTCAGTGTGGACACCTGTATGCCTACGACTGGATTAGTATCCCACTGGTGTATACACAGGTGAGGACTAGGCTGGTGAGAAAGGATTGCTGCTC	CTTATGCGAACGTGAGAAGAGGTGGGGGCGAGCCCAGGGTGGGGGCAGGTGGTGTTCAGAACCCCATCCCCCTCTTCTGCCCCCCAGGAGATGAACACCTTGCGTACTCAGTGTGGACACCCGTATGCCTACGACTGGATTAGTATCCCACTGGTGTATACACAGGTGAGGACTAGGCTGGTGAGAAAGGATTGCTGCTC	chr11:61724859	chr11:61724936	14409	540	9677	430	934	52	4913	286	-0.245715699865781	-0.0643218345959408	0	training
CM003966W	CM010523M	CTTATGCGAACGTGAGAAGAGGTGGGGGCGAGCCCAGGGTGGGGGCAGGTGGTGTTCAGAACCCCATCCCCCTCTTCTGCCCCCCAGGAGATGAACACCTTGCGTACTCAGTGTGGACACCTGTATGCCTACGACTGGATTAGTATCCCACTGGTGTATACACAGGTGAGGACTAGGCTGGTGAGAAAGGATTGCTGCTC	CTTATGCGAACGTGAGAAGAGGTGGGGGCGAGCCCAGGGTGGGGGCAGGTGGTGTTCAGAACCCCATCCCCCTCTTCTGCCCCCCAGGAGATGAACACCTTGCGTACTCAGTGTGGACACCTGTATGCCTACGACTGGATTAGTATCCCACTGCTGTATACACAGGTGAGGACTAGGCTGGTGAGAAAGGATTGCTGCTC	chr11:61724859	chr11:61724936	14409	663	9677	393	934	69	4913	211	0.18014111052683	0.78253505211234	0	training
CM003966W	CM044953M	CTTATGCGAACGTGAGAAGAGGTGGGGGCGAGCCCAGGGTGGGGGCAGGTGGTGTTCAGAACCCCATCCCCCTCTTCTGCCCCCCAGGAGATGAACACCTTGCGTACTCAGTGTGGACACCTGTATGCCTACGACTGGATTAGTATCCCACTGGTGTATACACAGGTGAGGACTAGGCTGGTGAGAAAGGATTGCTGCTC	CTTATGCGAACGTGAGAAGAGGTGGGGGCGAGCCCAGGGTGGGGGCAGGTGGTGTTCAGAACCCCATCCCCCTCTTCTGCCCCCCAGGAGATGAACACCTTGCGTACTCAGTGTGGACACCTGTATGCCTACGACTGGATTAGTATCCCACTGGTGTGTACACAGGTGAGGACTAGGCTGGTGAGAAAGGATTGCTGCTC	chr11:61724859	chr11:61724936	14409	555	9677	459	934	41	4913	256	-0.300344829503491	-0.24733821134056	0	training
CM003966W	CM067981M	CTTATGCGAACGTGAGAAGAGGTGGGGGCGAGCCCAGGGTGGGGGCAGGTGGTGTTCAGAACCCCATCCCCCTCTTCTGCCCCCCAGGAGATGAACACCTTGCGTACTCAGTGTGGACACCTGTATGCCTACGACTGGATTAGTATCCCACTGGTGTATACACAGGTGAGGACTAGGCTGGTGAGAAAGGATTGCTGCTC	CTTATGCGAACGTGAGAAGAGGTGGGGGCGAGCCCAGGGTGGGGGCAGGTGGTGTTCAGAACCCCATCCCCCTCTTCTGCCCCCCAGGAGATGAACACCTTGCGTACTCAGTGTGGACACCTGTATGCCTACGACTGGATTAGTAACCCACTGGTGTATACACAGGTGAGGACTAGGCTGGTGAGAAAGGATTGCTGCTC	chr11:61724859	chr11:61724936	14409	564	9677	382	934	60	4913	234	-0.0122159229641066	0.43163566006647	0	training
CM003966W	CM067983M	CTTATGCGAACGTGAGAAGAGGTGGGGGCGAGCCCAGGGTGGGGGCAGGTGGTGTTCAGAACCCCATCCCCCTCTTCTGCCCCCCAGGAGATGAACACCTTGCGTACTCAGTGTGGACACCTGTATGCCTACGACTGGATTAGTATCCCACTGGTGTATACACAGGTGAGGACTAGGCTGGTGAGAAAGGATTGCTGCTC	CTTATGCGAACGTGAGAAGAGGTGGGGGCGAGCCCAGGGTGGGGGCAGGTGGTGTTCAGAACCCCATCCCCCTCTTCTGCCCCCCAGGAGATGAACACCTTGCGTACTCAGTGTGGACACCTGTATGCCTACGACTGGATTAGTATCCCACTGGTGTATTCACAGGTGAGGACTAGGCTGGTGAGAAAGGATTGCTGCTC	chr11:61724859	chr11:61724936	14409	623	9677	457	934	56	4913	293	-0.127300449361219	0.00770785167671286	0	training
CM003966W	CM071147M	CTTATGCGAACGTGAGAAGAGGTGGGGGCGAGCCCAGGGTGGGGGCAGGTGGTGTTCAGAACCCCATCCCCCTCTTCTGCCCCCCAGGAGATGAACACCTTGCGTACTCAGTGTGGACACCTGTATGCCTACGACTGGATTAGTATCCCACTGGTGTATACACAGGTGAGGACTAGGCTGGTGAGAAAGGATTGCTGCTC	CTTATGCGAACGTGAGAAGAGGTGGGGGCGAGCCCAGGGTGGGGGCAGGTGGTGTTCAGAACCCCATCCCCCTCTTCTGCCCCCCAGGAGATGAACACCTTTCGTACTCAGTGTGGACACCTGTATGCCTACGACTGGATTAGTATCCCACTGGTGTATACACAGGTGAGGACTAGGCTGGTGAGAAAGGATTGCTGCTC	chr11:61724859	chr11:61724936	14409	487	9677	358	934	40	4913	207	-0.130376262509065	0.0235509214293934	0	training
CM003966W	CM072106M	CTTATGCGAACGTGAGAAGAGGTGGGGGCGAGCCCAGGGTGGGGGCAGGTGGTGTTCAGAACCCCATCCCCCTCTTCTGCCCCCCAGGAGATGAACACCTTGCGTACTCAGTGTGGACACCTGTATGCCTACGACTGGATTAGTATCCCACTGGTGTATACACAGGTGAGGACTAGGCTGGTGAGAAAGGATTGCTGCTC	CTTATGCGAACGTGAGAAGAGGTGGGGGCGAGCCCAGGGTGGGGGCAGGTGGTGTTCAGAACCCCATCCCCCTCTTCTGCCCCCCAGGAGATGAACACCTTGCGTACTCAGTGTGGACACCTGTATGCCTACGACTGGATTACTATCCCACTGGTGTATACACAGGTGAGGACTAGGCTGGTGAGAAAGGATTGCTGCTC	chr11:61724859	chr11:61724936	14409	635	9677	402	934	61	4913	260	0.0852226431534482	0.303479308575788	0	training
CM003966W	CM072108M	CTTATGCGAACGTGAGAAGAGGTGGGGGCGAGCCCAGGGTGGGGGCAGGTGGTGTTCAGAACCCCATCCCCCTCTTCTGCCCCCCAGGAGATGAACACCTTGCGTACTCAGTGTGGACACCTGTATGCCTACGACTGGATTAGTATCCCACTGGTGTATACACAGGTGAGGACTAGGCTGGTGAGAAAGGATTGCTGCTC	CTTATGCGAACGTGAGAAGAGGTGGGGGCGAGCCCAGGGTGGGGGCAGGTGGTGTTCAGAACCCCATCCCCCTCTTCTGCCCCCCAGGAGATGAACACCTTGCGTACTCAGTGTGGACACCTGTATGCCTACGACTGGATTAGTATCCAACTGGTGTATACACAGGTGAGGACTAGGCTGGTGAGAAAGGATTGCTGCTC	chr11:61724859	chr11:61724936	14409	562	9677	463	934	53	4913	267	-0.294780510366462	0.0623343069170017	0	training
CM003966W	CM072110M	CTTATGCGAACGTGAGAAGAGGTGGGGGCGAGCCCAGGGTGGGGGCAGGTGGTGTTCAGAACCCCATCCCCCTCTTCTGCCCCCCAGGAGATGAACACCTTGCGTACTCAGTGTGGACACCTGTATGCCTACGACTGGATTAGTATCCCACTGGTGTATACACAGGTGAGGACTAGGCTGGTGAGAAAGGATTGCTGCTC	CTTATGCGAACGTGAGAAGAGGTGGGGGCGAGCCCAGGGTGGGGGCAGGTGGTGTTCAGAACCCCATCCCCCTCTTCTGCCCCCCAGGAGATGAACACCTTGCGTACTCAGTGTGAACACCTGTATGCCTACGACTGGATTAGTATCCCACTGGTGTATACACAGGTGAGGACTAGGCTGGTGAGAAAGGATTGCTGCTC	chr11:61724859	chr11:61724936	14409	410	9677	377	934	31	4913	209	-0.45327906109037	-0.358053037652651	0	training
CM003966W	CM076027M	CTTATGCGAACGTGAGAAGAGGTGGGGGCGAGCCCAGGGTGGGGGCAGGTGGTGTTCAGAACCCCATCCCCCTCTTCTGCCCCCCAGGAGATGAACACCTTGCGTACTCAGTGTGGACACCTGTATGCCTACGACTGGATTAGTATCCCACTGGTGTATACACAGGTGAGGACTAGGCTGGTGAGAAAGGATTGCTGCTC	CTTATGCGAACGTGAGAAGAGGTGGGGGCGAGCCCAGGGTGGGGGCAGGTGGTGTTCAGAACCCCATCCCCCTCTTCTGCCCCCCAGGAGATGAACACCTTGGGTACTCAGTGTGGACACCTGTATGCCTACGACTGGATTAGTATCCCACTGGTGTATACACAGGTGAGGACTAGGCTGGTGAGAAAGGATTGCTGCTC	chr11:61724859	chr11:61724936	14409	272	9677	425	934	10	4913	251	-1.21819463710188	-2.25450567502205	1	training
CM003966W	CM087279M	CTTATGCGAACGTGAGAAGAGGTGGGGGCGAGCCCAGGGTGGGGGCAGGTGGTGTTCAGAACCCCATCCCCCTCTTCTGCCCCCCAGGAGATGAACACCTTGCGTACTCAGTGTGGACACCTGTATGCCTACGACTGGATTAGTATCCCACTGGTGTATACACAGGTGAGGACTAGGCTGGTGAGAAAGGATTGCTGCTC	CTTATGCGAACGTGAGAAGAGGTGGGGGCGAGCCCAGGGTGGGGGCAGGTGGTGTTCAGAACCCCATCCCCCTCTTCTGCCCCCCAGGAGATGAACACCTTGCGTACTCAGTGTGGACACCTGTATGCCTACGACTGGATTAGTATCCCACTGGCGTATACACAGGTGAGGACTAGGCTGGTGAGAAAGGATTGCTGCTC	chr11:61724859	chr11:61724936	14409	566	9677	410	934	58	4913	277	-0.109160304000715	0.13934861311974	0	training
CM003966W	CM097859M	CTTATGCGAACGTGAGAAGAGGTGGGGGCGAGCCCAGGGTGGGGGCAGGTGGTGTTCAGAACCCCATCCCCCTCTTCTGCCCCCCAGGAGATGAACACCTTGCGTACTCAGTGTGGACACCTGTATGCCTACGACTGGATTAGTATCCCACTGGTGTATACACAGGTGAGGACTAGGCTGGTGAGAAAGGATTGCTGCTC	CTTATGCGAACGTGAGAAGAGGTGGGGGCGAGCCCAGGGTGGGGGCAGGTGGTGTTCAGAACCCCATCCCCCTCTTCTGCCCCCCAGGAGATGAACACCTTGCGTACTCAGTGTGGACACCTGTATGCCTACAACTGGATTAGTATCCCACTGGTGTATACACAGGTGAGGACTAGGCTGGTGAGAAAGGATTGCTGCTC	chr11:61724859	chr11:61724936	14409	260	9677	309	934	26	4913	205	-0.823433662203071	-0.583930597322997	0	training
CM003966W	CM108159M	CTTATGCGAACGTGAGAAGAGGTGGGGGCGAGCCCAGGGTGGGGGCAGGTGGTGTTCAGAACCCCATCCCCCTCTTCTGCCCCCCAGGAGATGAACACCTTGCGTACTCAGTGTGGACACCTGTATGCCTACGACTGGATTAGTATCCCACTGGTGTATACACAGGTGAGGACTAGGCTGGTGAGAAAGGATTGCTGCTC	CTTATGCGAACGTGAGAAGAGGTGGGGGCGAGCCCAGGGTGGGGGCAGGTGGTGTTCAGAACCCCATCCCCCTCTTCTGCCCCCCAGGAGATGAACACCTTGCGTACTCAGTTTGGACACCTGTATGCCTACGACTGGATTAGTATCCCACTGGTGTATACACAGGTGAGGACTAGGCTGGTGAGAAAGGATTGCTGCTC	chr11:61724859	chr11:61724936	14409	518	9677	395	934	48	4913	234	-0.183239002705062	0.109707565179108	0	training
CM003966W	CM111691M	CTTATGCGAACGTGAGAAGAGGTGGGGGCGAGCCCAGGGTGGGGGCAGGTGGTGTTCAGAACCCCATCCCCCTCTTCTGCCCCCCAGGAGATGAACACCTTGCGTACTCAGTGTGGACACCTGTATGCCTACGACTGGATTAGTATCCCACTGGTGTATACACAGGTGAGGACTAGGCTGGTGAGAAAGGATTGCTGCTC	CTTATGCGAACGTGAGAAGAGGTGGGGGCGAGCCCAGGGTGGGGGCAGGTGGTGTTCAGAACCCCATCCCCCTCTTCTGCCCCCCAGGAGATGAACACCTTGCGTACTCCGTGTGGACACCTGTATGCCTACGACTGGATTAGTATCCCACTGGTGTATACACAGGTGAGGACTAGGCTGGTGAGAAAGGATTGCTGCTC	chr11:61724859	chr11:61724936	14409	846	9677	434	934	95	4913	280	0.388624173348319	0.835682375427338	0	training
CM003966W	CM111692M	CTTATGCGAACGTGAGAAGAGGTGGGGGCGAGCCCAGGGTGGGGGCAGGTGGTGTTCAGAACCCCATCCCCCTCTTCTGCCCCCCAGGAGATGAACACCTTGCGTACTCAGTGTGGACACCTGTATGCCTACGACTGGATTAGTATCCCACTGGTGTATACACAGGTGAGGACTAGGCTGGTGAGAAAGGATTGCTGCTC	CTTATGCGAACGTGAGAAGAGGTGGGGGCGAGCCCAGGGTGGGGGCAGGTGGTGTTCAGAACCCCATCCCCCTCTTCTGCCCCCCAGGAGATGAACACCTTGCGTACTCAGTGTGGACACCTGTATGCCTACGACTGGAATAGTATCCCACTGGTGTATACACAGGTGAGGACTAGGCTGGTGAGAAAGGATTGCTGCTC	chr11:61724859	chr11:61724936	14409	489	9677	393	934	55	4913	219	-0.259033294633524	0.401682437964843	0	training
CM003966W	CM111693M	CTTATGCGAACGTGAGAAGAGGTGGGGGCGAGCCCAGGGTGGGGGCAGGTGGTGTTCAGAACCCCATCCCCCTCTTCTGCCCCCCAGGAGATGAACACCTTGCGTACTCAGTGTGGACACCTGTATGCCTACGACTGGATTAGTATCCCACTGGTGTATACACAGGTGAGGACTAGGCTGGTGAGAAAGGATTGCTGCTC	CTTATGCGAACGTGAGAAGAGGTGGGGGCGAGCCCAGGGTGGGGGCAGGTGGTGTTCAGAACCCCATCCCCCTCTTCTGCCCCCCAGAAGATGAACACCTTGCGTACTCAGTGTGGACACCTGTATGCCTACGACTGGATTAGTATCCCACTGGTGTATACACAGGTGAGGACTAGGCTGGTGAGAAAGGATTGCTGCTC	chr11:61724859	chr11:61724936	14409	2803	9677	394	934	10	4913	229	2.25636576224897	-2.12216590916823	1	training
CM003966W	CM113093M	CTTATGCGAACGTGAGAAGAGGTGGGGGCGAGCCCAGGGTGGGGGCAGGTGGTGTTCAGAACCCCATCCCCCTCTTCTGCCCCCCAGGAGATGAACACCTTGCGTACTCAGTGTGGACACCTGTATGCCTACGACTGGATTAGTATCCCACTGGTGTATACACAGGTGAGGACTAGGCTGGTGAGAAAGGATTGCTGCTC	CTTATGCGAACGTGAGAAGAGGTGGGGGCGAGCCCAGGGTGGGGGCAGGTGGTGTTCAGAACCCCATCCCCCTCTTCTGCCCCCCAGGAGATGAACACCTTGCGTACTCAGTGTGGACACCTGTATGCCTACGACTGGATTAGTATCGCACTGGTGTATACACAGGTGAGGACTAGGCTGGTGAGAAAGGATTGCTGCTC	chr11:61724859	chr11:61724936	14409	440	9677	371	934	33	4913	217	-0.328254110423295	-0.322047329044669	0	training
CM003966W	CM982023M	CTTATGCGAACGTGAGAAGAGGTGGGGGCGAGCCCAGGGTGGGGGCAGGTGGTGTTCAGAACCCCATCCCCCTCTTCTGCCCCCCAGGAGATGAACACCTTGCGTACTCAGTGTGGACACCTGTATGCCTACGACTGGATTAGTATCCCACTGGTGTATACACAGGTGAGGACTAGGCTGGTGAGAAAGGATTGCTGCTC	CTTATGCGAACGTGAGAAGAGGTGGGGGCGAGCCCAGGGTGGGGGCAGGTGGTGTTCAGAACCCCATCCCCCTCTTCTGCCCCCCAGGAGATGAACACCTTGTGTACTCAGTGTGGACACCTGTATGCCTACGACTGGATTAGTATCCCACTGGTGTATACACAGGTGAGGACTAGGCTGGTGAGAAAGGATTGCTGCTC	chr11:61724859	chr11:61724936	14409	136	9677	422	934	3	4913	217	-2.207974794784	-3.78147894768197	1	training
CM003966W	CM982024M	CTTATGCGAACGTGAGAAGAGGTGGGGGCGAGCCCAGGGTGGGGGCAGGTGGTGTTCAGAACCCCATCCCCCTCTTCTGCCCCCCAGGAGATGAACACCTTGCGTACTCAGTGTGGACACCTGTATGCCTACGACTGGATTAGTATCCCACTGGTGTATACACAGGTGAGGACTAGGCTGGTGAGAAAGGATTGCTGCTC	CTTATGCGAACGTGAGAAGAGGTGGGGGCGAGCCCAGGGTGGGGGCAGGTGGTGTTCAGAACCCCATCCCCCTCTTCTGCCCCCCAGGAGATGAACACCTTGCGTACTCAGTGTGGACACCTGTATGCCTGCGACTGGATTAGTATCCCACTGGTGTATACACAGGTGAGGACTAGGCTGGTGAGAAAGGATTGCTGCTC	chr11:61724859	chr11:61724936	14409	529	9677	368	934	39	4913	208	-0.0507764912701384	-0.0199277152374875	0	training
CM003966W	CM982025M	CTTATGCGAACGTGAGAAGAGGTGGGGGCGAGCCCAGGGTGGGGGCAGGTGGTGTTCAGAACCCCATCCCCCTCTTCTGCCCCCCAGGAGATGAACACCTTGCGTACTCAGTGTGGACACCTGTATGCCTACGACTGGATTAGTATCCCACTGGTGTATACACAGGTGAGGACTAGGCTGGTGAGAAAGGATTGCTGCTC	CTTATGCGAACGTGAGAAGAGGTGGGGGCGAGCCCAGGGTGGGGGCAGGTGGTGTTCAGAACCCCATCCCCCTCTTCTGCCCCCCAGGAGATGAACACCTTGCGTACTCAGTGTGGACACCTGTATGCCAACGACTGGATTAGTATCCCACTGGTGTATACACAGGTGAGGACTAGGCTGGTGAGAAAGGATTGCTGCTC	chr11:61724859	chr11:61724936	14409	414	9677	309	934	28	4913	209	-0.152314517732201	-0.504894425981922	0	training
CM003966W	CM991240M	CTTATGCGAACGTGAGAAGAGGTGGGGGCGAGCCCAGGGTGGGGGCAGGTGGTGTTCAGAACCCCATCCCCCTCTTCTGCCCCCCAGGAGATGAACACCTTGCGTACTCAGTGTGGACACCTGTATGCCTACGACTGGATTAGTATCCCACTGGTGTATACACAGGTGAGGACTAGGCTGGTGAGAAAGGATTGCTGCTC	CTTATGCGAACGTGAGAAGAGGTGGGGGCGAGCCCAGGGTGGGGGCAGGTGGTGTTCAGAACCCCATCCCCCTCTTCTGCCCCCCAGGAGATGAACACCTTGAGTACTCAGTGTGGACACCTGTATGCCTACGACTGGATTAGTATCCCACTGGTGTATACACAGGTGAGGACTAGGCTGGTGAGAAAGGATTGCTGCTC	chr11:61724859	chr11:61724936	14409	438	9677	343	934	28	4913	159	-0.22161615389879	-0.110418249185395	0	training
CM003966W	CM993516M	CTTATGCGAACGTGAGAAGAGGTGGGGGCGAGCCCAGGGTGGGGGCAGGTGGTGTTCAGAACCCCATCCCCCTCTTCTGCCCCCCAGGAGATGAACACCTTGCGTACTCAGTGTGGACACCTGTATGCCTACGACTGGATTAGTATCCCACTGGTGTATACACAGGTGAGGACTAGGCTGGTGAGAAAGGATTGCTGCTC	CTTATGCGAACGTGAGAAGAGGTGGGGGCGAGCCCAGGGTGGGGGCAGGTGGTGTTCAGAACCCCATCCCCCTCTTCTGCCCCCCAGGAGATGAACATCTTGCGTACTCAGTGTGGACACCTGTATGCCTACGACTGGATTAGTATCCCACTGGTGTATACACAGGTGAGGACTAGGCTGGTGAGAAAGGATTGCTGCTC	chr11:61724859	chr11:61724936	14409	569	9677	394	934	38	4913	227	-0.0441054244769458	-0.183511189805973	0	training
CM003966W	HM070106M	CTTATGCGAACGTGAGAAGAGGTGGGGGCGAGCCCAGGGTGGGGGCAGGTGGTGTTCAGAACCCCATCCCCCTCTTCTGCCCCCCAGGAGATGAACACCTTGCGTACTCAGTGTGGACACCTGTATGCCTACGACTGGATTAGTATCCCACTGGTGTATACACAGGTGAGGACTAGGCTGGTGAGAAAGGATTGCTGCTC	CTTATGCGAACGTGAGAAGAGGTGGGGGCGAGCCCAGGGTGGGGGCAGGTGGTGTTCAGAACCCCATCCCCCTCTTCTGCCCCCCAGGAGATGAACACCTTGCGTACTCAGTGTGGACACCTGTATGCCTACGACTGGATTAGTATCCCAGTGGTGTATACACAGGTGAGGACTAGGCTGGTGAGAAAGGATTGCTGCTC	chr11:61724859	chr11:61724936	14409	370	9677	400	934	43	4913	268	-0.686813176585564	-0.244714651714318	0	training
CM003966W	HM070107M	CTTATGCGAACGTGAGAAGAGGTGGGGGCGAGCCCAGGGTGGGGGCAGGTGGTGTTCAGAACCCCATCCCCCTCTTCTGCCCCCCAGGAGATGAACACCTTGCGTACTCAGTGTGGACACCTGTATGCCTACGACTGGATTAGTATCCCACTGGTGTATACACAGGTGAGGACTAGGCTGGTGAGAAAGGATTGCTGCTC	CTTATGCGAACGTGAGAAGAGGTGGGGGCGAGCCCAGGGTGGGGGCAGGTGGTGTTCAGAACCCCATCCCCCTCTTCTGCCCCCCAGGGGATGAACACCTTGCGTACTCAGTGTGGACACCTGTATGCCTACGACTGGATTAGTATCCCACTGGTGTATACACAGGTGAGGACTAGGCTGGTGAGAAAGGATTGCTGCTC	chr11:61724859	chr11:61724936	14409	160	9677	468	934	16	4913	250	-2.12277507202319	-1.57067450062073	1	training
CM024220W	CM000842M	CTTATGCGAACGTGAGGTTTAAAGGGGGAAGCTGGCTTTGAGGAGTTCTGCCTGAGGGTTTACAGAGCCTCACCTGTCCCCAAGGTGGCAGAGCAGCTCATCAACCCCTTTGGAGAGGATGATGATGATTTTGAGACCAACTGGATTGTCGACAGGAATTTGCAGGTATGGGGAGAGGGAGAGAAAAAGGATTGCTGCTC	CTTATGCGAACGTGAGGTTTAAAGGGGGAAGCTGGCTTTGAGGAGTTCTGCCTGAGGGTTTACAGAGCCTCACCTGTCCCCAAGGTGGCAGAGCAGCTCATCAACCCCTTTGGAAAGGATGATGATGATTTTGAGACCAACTGGATTGTCGACAGGAATTTGCAGGTATGGGGAGAGGGAGAGAAAAAGGATTGCTGCTC	chr11:61726970	chr11:61727050	1767	13	10646	280	368	6	4279	153	-1.83790577243001	-1.13292933440502	0	training
CM024220W	CM000843M	CTTATGCGAACGTGAGGTTTAAAGGGGGAAGCTGGCTTTGAGGAGTTCTGCCTGAGGGTTTACAGAGCCTCACCTGTCCCCAAGGTGGCAGAGCAGCTCATCAACCCCTTTGGAGAGGATGATGATGATTTTGAGACCAACTGGATTGTCGACAGGAATTTGCAGGTATGGGGAGAGGGAGAGAAAAAGGATTGCTGCTC	CTTATGCGAACGTGAGGTTTAAAGGGGGAAGCTGGCTTTGAGGAGTTCTGCCTGAGGGTTTACAGAGCCTCACCTGTCCCCAAGGTGGCAGAGCAGCTCATCAACCCCTTTGGAGAGGATGATGATGATTTTGAGACCAACTGGACTGTCGACAGGAATTTGCAGGTATGGGGAGAGGGAGAGAAAAAGGATTGCTGCTC	chr11:61726970	chr11:61727050	1767	72	10646	305	368	20	4279	121	0.508197095365933	0.942560865179244	0	training
CM024220W	CM000844M	CTTATGCGAACGTGAGGTTTAAAGGGGGAAGCTGGCTTTGAGGAGTTCTGCCTGAGGGTTTACAGAGCCTCACCTGTCCCCAAGGTGGCAGAGCAGCTCATCAACCCCTTTGGAGAGGATGATGATGATTTTGAGACCAACTGGATTGTCGACAGGAATTTGCAGGTATGGGGAGAGGGAGAGAAAAAGGATTGCTGCTC	CTTATGCGAACGTGAGGTTTAAAGGGGGAAGCTGGCTTTGAGGAGTTCTGCCTGAGGGTTTACAGAGCCTCACCTGTCCCCAAGGTGGCAGAGCAGCTCATCAACCCCTTTGGAGAGGATGATGATGATTTTGAGACCAACTGGATTGGCGACAGGAATTTGCAGGTATGGGGAGAGGGAGAGAAAAAGGATTGCTGCTC	chr11:61726970	chr11:61727050	1767	56	10646	328	368	6	4279	160	0.0407404438133897	-1.19746958659973	0	training
CM024220W	CM001384M	CTTATGCGAACGTGAGGTTTAAAGGGGGAAGCTGGCTTTGAGGAGTTCTGCCTGAGGGTTTACAGAGCCTCACCTGTCCCCAAGGTGGCAGAGCAGCTCATCAACCCCTTTGGAGAGGATGATGATGATTTTGAGACCAACTGGATTGTCGACAGGAATTTGCAGGTATGGGGAGAGGGAGAGAAAAAGGATTGCTGCTC	CTTATGCGAACGTGAGGTTTAAAGGGGGAAGCTGGCTTTGAGGAGTTCTGCCTGAGGGTTTACAGAGCCTCACCTGTCCCCAAGGTGGCAGAGCAGCTCATCAACCCCTTTGGAGAGAATGATGATGATTTTGAGACCAACTGGATTGTCGACAGGAATTTGCAGGTATGGGGAGAGGGAGAGAAAAAGGATTGCTGCTC	chr11:61726970	chr11:61727050	1767	102	10646	354	368	10	4279	163	0.795757318262367	-0.487304051777239	0	training
CM024220W	CM001385M	CTTATGCGAACGTGAGGTTTAAAGGGGGAAGCTGGCTTTGAGGAGTTCTGCCTGAGGGTTTACAGAGCCTCACCTGTCCCCAAGGTGGCAGAGCAGCTCATCAACCCCTTTGGAGAGGATGATGATGATTTTGAGACCAACTGGATTGTCGACAGGAATTTGCAGGTATGGGGAGAGGGAGAGAAAAAGGATTGCTGCTC	CTTATGCGAACGTGAGGTTTAAAGGGGGAAGCTGGCTTTGAGGAGTTCTGCCTGAGGGTTTACAGAGCCTCACCTGTCCCCAAGGTGGCAGAGCAGCTCATCAACCCCTTTGGAGAGGATGATGATGATTTTGAGACCAACTGGATTGTCAACAGGAATTTGCAGGTATGGGGAGAGGGAGAGAAAAAGGATTGCTGCTC	chr11:61726970	chr11:61727050	1767	44	10646	203	368	9	4279	122	0.38503322782599	-0.221316328554098	0	training
CM024220W	CM004437M	CTTATGCGAACGTGAGGTTTAAAGGGGGAAGCTGGCTTTGAGGAGTTCTGCCTGAGGGTTTACAGAGCCTCACCTGTCCCCAAGGTGGCAGAGCAGCTCATCAACCCCTTTGGAGAGGATGATGATGATTTTGAGACCAACTGGATTGTCGACAGGAATTTGCAGGTATGGGGAGAGGGAGAGAAAAAGGATTGCTGCTC	CTTATGCGAACGTGAGGTTTAAAGGGGGAAGCTGGCTTTGAGGAGTTCTGCCTGAGGGTTTACAGAGCCTCACCTGTCCCCAAGGTGGCAGAGCAGCTCATCCACCCCTTTGGAGAGGATGATGATGATTTTGAGACCAACTGGATTGTCGACAGGAATTTGCAGGTATGGGGAGAGGGAGAGAAAAAGGATTGCTGCTC	chr11:61726970	chr11:61727050	1767	48	10646	286	368	10	4279	144	0.0160286903166357	-0.308500898988474	0	training
CM024220W	CM004438M	CTTATGCGAACGTGAGGTTTAAAGGGGGAAGCTGGCTTTGAGGAGTTCTGCCTGAGGGTTTACAGAGCCTCACCTGTCCCCAAGGTGGCAGAGCAGCTCATCAACCCCTTTGGAGAGGATGATGATGATTTTGAGACCAACTGGATTGTCGACAGGAATTTGCAGGTATGGGGAGAGGGAGAGAAAAAGGATTGCTGCTC	CTTATGCGAACGTGAGGTTTAAAGGGGGAAGCTGGCTTTGAGGAGTTCTGCCTGAGGGTTTACAGAGCCTCACCTGTCCCCAAGGTGGCAGAGCAGCTCATCAACCCCTTTGGAGAGGATGGTGATGATTTTGAGACCAACTGGATTGTCGACAGGAATTTGCAGGTATGGGGAGAGGGAGAGAAAAAGGATTGCTGCTC	chr11:61726970	chr11:61727050	1767	97	10646	321	368	21	4279	150	0.864420881438694	0.702994739849356	0	training
CM024220W	CM004439M	CTTATGCGAACGTGAGGTTTAAAGGGGGAAGCTGGCTTTGAGGAGTTCTGCCTGAGGGTTTACAGAGCCTCACCTGTCCCCAAGGTGGCAGAGCAGCTCATCAACCCCTTTGGAGAGGATGATGATGATTTTGAGACCAACTGGATTGTCGACAGGAATTTGCAGGTATGGGGAGAGGGAGAGAAAAAGGATTGCTGCTC	CTTATGCGAACGTGAGGTTTAAAGGGGGAAGCTGGCTTTGAGGAGTTCTGCCTGAGGGTTTACAGAGCCTCACCTGTCCCCAAGGTGGCAGAGCAGCTCATCAACCCCTTTGGAGAGGATGTTGATGATTTTGAGACCAACTGGATTGTCGACAGGAATTTGCAGGTATGGGGAGAGGGAGAGAAAAAGGATTGCTGCTC	chr11:61726970	chr11:61727050	1767	34	10646	328	368	3	4279	133	-0.679151636993875	-1.93082392721356	0	training
CM024220W	CM004440M	CTTATGCGAACGTGAGGTTTAAAGGGGGAAGCTGGCTTTGAGGAGTTCTGCCTGAGGGTTTACAGAGCCTCACCTGTCCCCAAGGTGGCAGAGCAGCTCATCAACCCCTTTGGAGAGGATGATGATGATTTTGAGACCAACTGGATTGTCGACAGGAATTTGCAGGTATGGGGAGAGGGAGAGAAAAAGGATTGCTGCTC	CTTATGCGAACGTGAGGTTTAAAGGGGGAAGCTGGCTTTGAGGAGTTCTGCCTGAGGGTTTACAGAGCCTCACCTGTCCCCAAGGTGGCAGAGCAGCTCATCAACCCCTTTGGAGAGGATGATGATGATTTTGACACCAACTGGATTGTCGACAGGAATTTGCAGGTATGGGGAGAGGGAGAGAAAAAGGATTGCTGCTC	chr11:61726970	chr11:61727050	1767	45	10646	285	368	13	4279	157	-0.0720274863485604	-0.0546850231840586	0	training
CM024220W	CM004441M	CTTATGCGAACGTGAGGTTTAAAGGGGGAAGCTGGCTTTGAGGAGTTCTGCCTGAGGGTTTACAGAGCCTCACCTGTCCCCAAGGTGGCAGAGCAGCTCATCAACCCCTTTGGAGAGGATGATGATGATTTTGAGACCAACTGGATTGTCGACAGGAATTTGCAGGTATGGGGAGAGGGAGAGAAAAAGGATTGCTGCTC	CTTATGCGAACGTGAGGTTTAAAGGGGGAAGCTGGCTTTGAGGAGTTCTGCCTGAGGGTTTACAGAGCCTCACCTGTCCCCAAGGTGGCAGAGCAGCTCATCAACCCCTTTGGAGAGGATGATGATGATTTTGGGACCAACTGGATTGTCGACAGGAATTTGCAGGTATGGGGAGAGGGAGAGAAAAAGGATTGCTGCTC	chr11:61726970	chr11:61727050	1767	37	10646	296	368	17	4279	161	-0.409062473626131	0.296041970702199	0	training
CM024220W	CM004442M	CTTATGCGAACGTGAGGTTTAAAGGGGGAAGCTGGCTTTGAGGAGTTCTGCCTGAGGGTTTACAGAGCCTCACCTGTCCCCAAGGTGGCAGAGCAGCTCATCAACCCCTTTGGAGAGGATGATGATGATTTTGAGACCAACTGGATTGTCGACAGGAATTTGCAGGTATGGGGAGAGGGAGAGAAAAAGGATTGCTGCTC	CTTATGCGAACGTGAGGTTTAAAGGGGGAAGCTGGCTTTGAGGAGTTCTGCCTGAGGGTTTACAGAGCCTCACCTGTCCCCAAGGTGGCAGAGCAGCTCATCAACCCCTTTGGAGAGGATGATGATGATTTTGAGGCCAACTGGATTGTCGACAGGAATTTGCAGGTATGGGGAGAGGGAGAGAAAAAGGATTGCTGCTC	chr11:61726970	chr11:61727050	1767	47	10646	344	368	7	4279	180	-0.280738376650592	-1.14500216670559	0	training
CM024220W	CM010524M	CTTATGCGAACGTGAGGTTTAAAGGGGGAAGCTGGCTTTGAGGAGTTCTGCCTGAGGGTTTACAGAGCCTCACCTGTCCCCAAGGTGGCAGAGCAGCTCATCAACCCCTTTGGAGAGGATGATGATGATTTTGAGACCAACTGGATTGTCGACAGGAATTTGCAGGTATGGGGAGAGGGAGAGAAAAAGGATTGCTGCTC	CTTATGCGAACGTGAGGTTTAAAGGGGGAAGCTGGCTTTGAGGAGTTCTGCCTGAGGGTTTACAGAGCCTCACCTGTCCCCAAGGTGGCAGAGCAGCTCATCAGCCCCTTTGGAGAGGATGATGATGATTTTGAGACCAACTGGATTGTCGACAGGAATTTGCAGGTATGGGGAGAGGGAGAGAAAAAGGATTGCTGCTC	chr11:61726970	chr11:61727050	1767	44	10646	324	368	5	4279	143	-0.289480857873459	-1.29844723432455	0	training
CM024220W	CM016226M	CTTATGCGAACGTGAGGTTTAAAGGGGGAAGCTGGCTTTGAGGAGTTCTGCCTGAGGGTTTACAGAGCCTCACCTGTCCCCAAGGTGGCAGAGCAGCTCATCAACCCCTTTGGAGAGGATGATGATGATTTTGAGACCAACTGGATTGTCGACAGGAATTTGCAGGTATGGGGAGAGGGAGAGAAAAAGGATTGCTGCTC	CTTATGCGAACGTGAGGTTTAAAGGGGGAAGCTGGCTTTGAGGAGTTCTGCCTGAGGGTTTACAGAGCCTCACCTGTCCCCAAGGTGGCAGAGCAGCTCATCAACCCCTTTGGAGAGGATGCTGATGATTTTGAGACCAACTGGATTGTCGACAGGAATTTGCAGGTATGGGGAGAGGGAGAGAAAAAGGATTGCTGCTC	chr11:61726970	chr11:61727050	1767	184	10646	310	368	34	4279	157	1.83837507715664	1.33233809992519	0	training
CM024220W	CM023829M	CTTATGCGAACGTGAGGTTTAAAGGGGGAAGCTGGCTTTGAGGAGTTCTGCCTGAGGGTTTACAGAGCCTCACCTGTCCCCAAGGTGGCAGAGCAGCTCATCAACCCCTTTGGAGAGGATGATGATGATTTTGAGACCAACTGGATTGTCGACAGGAATTTGCAGGTATGGGGAGAGGGAGAGAAAAAGGATTGCTGCTC	CTTATGCGAACGTGAGGTTTAAAGGGGGAAGCTGGCTTTGAGGAGTTCTGCCTGAGGGTTTACAGAGCCTCACCTGTCCCCAAGGTGGCAGAGCAGCTCACCAACCCCTTTGGAGAGGATGATGATGATTTTGAGACCAACTGGATTGTCGACAGGAATTTGCAGGTATGGGGAGAGGGAGAGAAAAAGGATTGCTGCTC	chr11:61726970	chr11:61727050	1767	70	10646	294	368	11	4279	124	0.520548198482471	0.0447313158168984	0	training
CM024220W	CM024218M	CTTATGCGAACGTGAGGTTTAAAGGGGGAAGCTGGCTTTGAGGAGTTCTGCCTGAGGGTTTACAGAGCCTCACCTGTCCCCAAGGTGGCAGAGCAGCTCATCAACCCCTTTGGAGAGGATGATGATGATTTTGAGACCAACTGGATTGTCGACAGGAATTTGCAGGTATGGGGAGAGGGAGAGAAAAAGGATTGCTGCTC	CTTATGCGAACGTGAGGTTTAAAGGGGGAAGCTGGCTTTGAGGAGTTCTGCCTGAGGGTTTACAGAGCCTCACCTGTCCCCAAGGTGGCAGAGCAGCTCATCAACCCCTTTGGAGAGGATCATGATGATTTTGAGACCAACTGGATTGTCGACAGGAATTTGCAGGTATGGGGAGAGGGAGAGAAAAAGGATTGCTGCTC	chr11:61726970	chr11:61727050	1767	80	10646	279	368	15	4279	119	0.788744309432044	0.551568839867051	0	training
CM024220W	CM024219M	CTTATGCGAACGTGAGGTTTAAAGGGGGAAGCTGGCTTTGAGGAGTTCTGCCTGAGGGTTTACAGAGCCTCACCTGTCCCCAAGGTGGCAGAGCAGCTCATCAACCCCTTTGGAGAGGATGATGATGATTTTGAGACCAACTGGATTGTCGACAGGAATTTGCAGGTATGGGGAGAGGGAGAGAAAAAGGATTGCTGCTC	CTTATGCGAACGTGAGGTTTAAAGGGGGAAGCTGGCTTTGAGGAGTTCTGCCTGAGGGTTTACAGAGCCTCACCTGTCCCCAAGGTGGCAGAGCAGCTCATCAACCCCTTTGGAGAGGATGATGAAGATTTTGAGACCAACTGGATTGTCGACAGGAATTTGCAGGTATGGGGAGAGGGAGAGAAAAAGGATTGCTGCTC	chr11:61726970	chr11:61727050	1767	89	10646	248	368	22	4279	122	1.11247464695339	1.06819028864089	0	training
CM024220W	CM024220M	CTTATGCGAACGTGAGGTTTAAAGGGGGAAGCTGGCTTTGAGGAGTTCTGCCTGAGGGTTTACAGAGCCTCACCTGTCCCCAAGGTGGCAGAGCAGCTCATCAACCCCTTTGGAGAGGATGATGATGATTTTGAGACCAACTGGATTGTCGACAGGAATTTGCAGGTATGGGGAGAGGGAGAGAAAAAGGATTGCTGCTC	CTTATGCGAACGTGAGGTTTAAAGGGGGAAGCTGGCTTTGAGGAGTTCTGCCTGAGGGTTTACAGAGCCTCACCTGTCCCCAAGGTGGCAGAGCAGCTCATCAACCCCTTTGGAGAGGATGATGATGATTTTGAGACCAGCTGGATTGTCGACAGGAATTTGCAGGTATGGGGAGAGGGAGAGAAAAAGGATTGCTGCTC	chr11:61726970	chr11:61727050	1767	73	10646	371	368	8	4279	142	0.245486708633083	-0.610251111938206	0	training
CM024220W	CM033075M	CTTATGCGAACGTGAGGTTTAAAGGGGGAAGCTGGCTTTGAGGAGTTCTGCCTGAGGGTTTACAGAGCCTCACCTGTCCCCAAGGTGGCAGAGCAGCTCATCAACCCCTTTGGAGAGGATGATGATGATTTTGAGACCAACTGGATTGTCGACAGGAATTTGCAGGTATGGGGAGAGGGAGAGAAAAAGGATTGCTGCTC	CTTATGCGAACGTGAGGTTTAAAGGGGGAAGCTGGCTTTGAGGAGTTCTGCCTGAGGGTTTACAGAGCCTCACCTGTCCCCAAGGTGGCAGAGCAGGTCATCAACCCCTTTGGAGAGGATGATGATGATTTTGAGACCAACTGGATTGTCGACAGGAATTTGCAGGTATGGGGAGAGGGAGAGAAAAAGGATTGCTGCTC	chr11:61726970	chr11:61727050	1767	20	10646	328	368	0	4279	141	-1.44468638335685	-Inf	0	training
CM024220W	CM033076M	CTTATGCGAACGTGAGGTTTAAAGGGGGAAGCTGGCTTTGAGGAGTTCTGCCTGAGGGTTTACAGAGCCTCACCTGTCCCCAAGGTGGCAGAGCAGCTCATCAACCCCTTTGGAGAGGATGATGATGATTTTGAGACCAACTGGATTGTCGACAGGAATTTGCAGGTATGGGGAGAGGGAGAGAAAAAGGATTGCTGCTC	CTTATGCGAACGTGAGGTTTAAAGGGGGAAGCTGGCTTTGAGGAGTTCTGCCTGAGGGTTTACAGAGCCTCACCTGTCCCCAAGGTGGCAGAGCAGCTCATCAACCCCTCTGGAGAGGATGATGATGATTTTGAGACCAACTGGATTGTCGACAGGAATTTGCAGGTATGGGGAGAGGGAGAGAAAAAGGATTGCTGCTC	chr11:61726970	chr11:61727050	1767	54	10646	296	368	9	4279	136	0.136371662908388	-0.378041832241551	0	training
CM024220W	CM071143M	CTTATGCGAACGTGAGGTTTAAAGGGGGAAGCTGGCTTTGAGGAGTTCTGCCTGAGGGTTTACAGAGCCTCACCTGTCCCCAAGGTGGCAGAGCAGCTCATCAACCCCTTTGGAGAGGATGATGATGATTTTGAGACCAACTGGATTGTCGACAGGAATTTGCAGGTATGGGGAGAGGGAGAGAAAAAGGATTGCTGCTC	CTTATGCGAACGTGAGGTTTAAAGGGGGAAGCTGGCTTTGAGGAGTTCTGCCTGAGGGTTTACAGAGCCTCACCTGTCCCCAAGGTGGCAGAGCAGCTCATCGACCCCTTTGGAGAGGATGATGATGATTTTGAGACCAACTGGATTGTCGACAGGAATTTGCAGGTATGGGGAGAGGGAGAGAAAAAGGATTGCTGCTC	chr11:61726970	chr11:61727050	1767	77	10646	284	368	17	4279	119	0.707976947564089	0.732141085508872	0	training
CM024220W	CM072107M	CTTATGCGAACGTGAGGTTTAAAGGGGGAAGCTGGCTTTGAGGAGTTCTGCCTGAGGGTTTACAGAGCCTCACCTGTCCCCAAGGTGGCAGAGCAGCTCATCAACCCCTTTGGAGAGGATGATGATGATTTTGAGACCAACTGGATTGTCGACAGGAATTTGCAGGTATGGGGAGAGGGAGAGAAAAAGGATTGCTGCTC	CTTATGCGAACGTGAGGTTTAAAGGGGGAAGCTGGCTTTGAGGAGTTCTGCCTGAGGGTTTACAGAGCCTCACCTGTCCCCAAGGTGGCAGAGCACCTCATCAACCCCTTTGGAGAGGATGATGATGATTTTGAGACCAACTGGATTGTCGACAGGAATTTGCAGGTATGGGGAGAGGGAGAGAAAAAGGATTGCTGCTC	chr11:61726970	chr11:61727050	1767	38	10646	258	368	11	4279	113	-0.172362215605799	0.178748663788586	0	training
CM024220W	CM072111M	CTTATGCGAACGTGAGGTTTAAAGGGGGAAGCTGGCTTTGAGGAGTTCTGCCTGAGGGTTTACAGAGCCTCACCTGTCCCCAAGGTGGCAGAGCAGCTCATCAACCCCTTTGGAGAGGATGATGATGATTTTGAGACCAACTGGATTGTCGACAGGAATTTGCAGGTATGGGGAGAGGGAGAGAAAAAGGATTGCTGCTC	CTTATGCGAACGTGAGGTTTAAAGGGGGAAGCTGGCTTTGAGGAGTTCTGCCTGAGGGTTTACAGAGCCTCACCTGTCCCCAAGGTGGCAGAGCAGCTCATCAACCCCTTTAGAGAGGATGATGATGATTTTGAGACCAACTGGATTGTCGACAGGAATTTGCAGGTATGGGGAGAGGGAGAGAAAAAGGATTGCTGCTC	chr11:61726970	chr11:61727050	1767	8	10646	349	368	1	4279	147	-2.85614569983578	-3.66017633726989	0	training
CM024220W	CM072886M	CTTATGCGAACGTGAGGTTTAAAGGGGGAAGCTGGCTTTGAGGAGTTCTGCCTGAGGGTTTACAGAGCCTCACCTGTCCCCAAGGTGGCAGAGCAGCTCATCAACCCCTTTGGAGAGGATGATGATGATTTTGAGACCAACTGGATTGTCGACAGGAATTTGCAGGTATGGGGAGAGGGAGAGAAAAAGGATTGCTGCTC	CTTATGCGAACGTGAGGTTTAAAGGGGGAAGCTGGCTTTGAGGAGTTCTGCCTGAGGGTTTACAGAGCCTCACCTGTCCCCAAGGTGGCAGAGCAGCTCATCAAACCCTTTGGAGAGGATGATGATGATTTTGAGACCAACTGGATTGTCGACAGGAATTTGCAGGTATGGGGAGAGGGAGAGAAAAAGGATTGCTGCTC	chr11:61726970	chr11:61727050	1767	60	10646	265	368	11	4279	115	0.447979572531826	0.153437575259398	0	training
CM024220W	CM092730M	CTTATGCGAACGTGAGGTTTAAAGGGGGAAGCTGGCTTTGAGGAGTTCTGCCTGAGGGTTTACAGAGCCTCACCTGTCCCCAAGGTGGCAGAGCAGCTCATCAACCCCTTTGGAGAGGATGATGATGATTTTGAGACCAACTGGATTGTCGACAGGAATTTGCAGGTATGGGGAGAGGGAGAGAAAAAGGATTGCTGCTC	CTTATGCGAACGTGAGGTTTAAAGGGGGAAGCTGGCTTTGAGGAGTTCTGCCTGAGGGTTTACAGAGCCTCACCTGTCCCCAAGGTGGCAGAGCAGCTCATCAACCCCTTTGCAGAGGATGATGATGATTTTGAGACCAACTGGATTGTCGACAGGAATTTGCAGGTATGGGGAGAGGGAGAGAAAAAGGATTGCTGCTC	chr11:61726970	chr11:61727050	1767	47	10646	336	368	3	4279	151	-0.246791044727254	-2.11394623103745	0	training
CM024220W	CM094327M	CTTATGCGAACGTGAGGTTTAAAGGGGGAAGCTGGCTTTGAGGAGTTCTGCCTGAGGGTTTACAGAGCCTCACCTGTCCCCAAGGTGGCAGAGCAGCTCATCAACCCCTTTGGAGAGGATGATGATGATTTTGAGACCAACTGGATTGTCGACAGGAATTTGCAGGTATGGGGAGAGGGAGAGAAAAAGGATTGCTGCTC	CTTATGCGAACGTGAGGTTTAAAGGGGGAAGCTGGCTTTGAGGAGTTCTGCCTGAGGGTTTACAGAGCCTCACCTGTCCCCAAGGTGGCAAAGCAGCTCATCAACCCCTTTGGAGAGGATGATGATGATTTTGAGACCAACTGGATTGTCGACAGGAATTTGCAGGTATGGGGAGAGGGAGAGAAAAAGGATTGCTGCTC	chr11:61726970	chr11:61727050	1767	59	10646	263	368	16	4279	162	0.434661586443408	0.199646004681852	0	training
CM024220W	CM100164M	CTTATGCGAACGTGAGGTTTAAAGGGGGAAGCTGGCTTTGAGGAGTTCTGCCTGAGGGTTTACAGAGCCTCACCTGTCCCCAAGGTGGCAGAGCAGCTCATCAACCCCTTTGGAGAGGATGATGATGATTTTGAGACCAACTGGATTGTCGACAGGAATTTGCAGGTATGGGGAGAGGGAGAGAAAAAGGATTGCTGCTC	CTTATGCGAACGTGAGGTTTAAAGGGGGAAGCTGGCTTTGAGGAGTTCTGCCTGAGGGTTTACAGAGCCTCACCTGTCCCCAAGGTGGCAGAGCAGCTCATCAACACCTTTGGAGAGGATGATGATGATTTTGAGACCAACTGGATTGTCGACAGGAATTTGCAGGTATGGGGAGAGGGAGAGAAAAAGGATTGCTGCTC	chr11:61726970	chr11:61727050	1767	68	10646	352	368	15	4279	177	0.218968748986911	-0.0212189469080026	0	training
CM024220W	CM100165M	CTTATGCGAACGTGAGGTTTAAAGGGGGAAGCTGGCTTTGAGGAGTTCTGCCTGAGGGTTTACAGAGCCTCACCTGTCCCCAAGGTGGCAGAGCAGCTCATCAACCCCTTTGGAGAGGATGATGATGATTTTGAGACCAACTGGATTGTCGACAGGAATTTGCAGGTATGGGGAGAGGGAGAGAAAAAGGATTGCTGCTC	CTTATGCGAACGTGAGGTTTAAAGGGGGAAGCTGGCTTTGAGGAGTTCTGCCTGAGGGTTTACAGAGCCTCACCTGTCCCCAAGGTGGCAGAGCAGCTCATCAACCCCTTTGGAGAGGGTGATGATGATTTTGAGACCAACTGGATTGTCGACAGGAATTTGCAGGTATGGGGAGAGGGAGAGAAAAAGGATTGCTGCTC	chr11:61726970	chr11:61727050	1767	8	10646	346	368	2	4279	178	-2.84369070126286	-2.93623742339992	0	training
CM024220W	CM105427M	CTTATGCGAACGTGAGGTTTAAAGGGGGAAGCTGGCTTTGAGGAGTTCTGCCTGAGGGTTTACAGAGCCTCACCTGTCCCCAAGGTGGCAGAGCAGCTCATCAACCCCTTTGGAGAGGATGATGATGATTTTGAGACCAACTGGATTGTCGACAGGAATTTGCAGGTATGGGGAGAGGGAGAGAAAAAGGATTGCTGCTC	CTTATGCGAACGTGAGGTTTAAAGGGGGAAGCTGGCTTTGAGGAGTTCTGCCTGAGGGTTTACAGAGCCTCACCTGTCCCCAAGGTGGCAGAGCAGCTCATCAACCCCTTTGGAGAGGATGATGATGATTTTGAGACCAACTGGATTGTCGAAAGGAATTTGCAGGTATGGGGAGAGGGAGAGAAAAAGGATTGCTGCTC	chr11:61726970	chr11:61727050	1767	31	10646	286	368	4	4279	154	-0.614737500017645	-1.72729053312842	0	training
CM024220W	CM108161M	CTTATGCGAACGTGAGGTTTAAAGGGGGAAGCTGGCTTTGAGGAGTTCTGCCTGAGGGTTTACAGAGCCTCACCTGTCCCCAAGGTGGCAGAGCAGCTCATCAACCCCTTTGGAGAGGATGATGATGATTTTGAGACCAACTGGATTGTCGACAGGAATTTGCAGGTATGGGGAGAGGGAGAGAAAAAGGATTGCTGCTC	CTTATGCGAACGTGAGGTTTAAAGGGGGAAGCTGGCTTTGAGGAGTTCTGCCTGAGGGTTTACAGAGCCTCACCTGTCCCCAAGGTGGCAGAGCAGCTCGTCAACCCCTTTGGAGAGGATGATGATGATTTTGAGACCAACTGGATTGTCGACAGGAATTTGCAGGTATGGGGAGAGGGAGAGAAAAAGGATTGCTGCTC	chr11:61726970	chr11:61727050	1767	73	10646	314	368	13	4279	120	0.486141336362259	0.33304513009905	0	training
CM024220W	CM111700M	CTTATGCGAACGTGAGGTTTAAAGGGGGAAGCTGGCTTTGAGGAGTTCTGCCTGAGGGTTTACAGAGCCTCACCTGTCCCCAAGGTGGCAGAGCAGCTCATCAACCCCTTTGGAGAGGATGATGATGATTTTGAGACCAACTGGATTGTCGACAGGAATTTGCAGGTATGGGGAGAGGGAGAGAAAAAGGATTGCTGCTC	CTTATGCGAACGTGAGGTTTAAAGGGGGAAGCTGGCTTTGAGGAGTTCTGCCTGAGGGTTTACAGAGCCTCACCTGTCCCCAAGGTGGCAGAGCAGCTCATCAACCCCTTTGGAGAGGATGATGGTGATTTTGAGACCAACTGGATTGTCGACAGGAATTTGCAGGTATGGGGAGAGGGAGAGAAAAAGGATTGCTGCTC	chr11:61726970	chr11:61727050	1767	68	10646	288	368	29	4279	114	0.508475366181896	1.56458698852931	0	training
CM024220W	CM111701M	CTTATGCGAACGTGAGGTTTAAAGGGGGAAGCTGGCTTTGAGGAGTTCTGCCTGAGGGTTTACAGAGCCTCACCTGTCCCCAAGGTGGCAGAGCAGCTCATCAACCCCTTTGGAGAGGATGATGATGATTTTGAGACCAACTGGATTGTCGACAGGAATTTGCAGGTATGGGGAGAGGGAGAGAAAAAGGATTGCTGCTC	CTTATGCGAACGTGAGGTTTAAAGGGGGAAGCTGGCTTTGAGGAGTTCTGCCTGAGGGTTTACAGAGCCTCACCTGTCCCCAAGGTGGCAGAGCAGCTCATCAACCCCTTTGGAGAGGATGATGATAATTTTGAGACCAACTGGATTGTCGACAGGAATTTGCAGGTATGGGGAGAGGGAGAGAAAAAGGATTGCTGCTC	chr11:61726970	chr11:61727050	1767	15	10646	255	368	6	4279	118	-1.49652531487647	-0.758184541074209	0	training
CM024220W	CM111702M	CTTATGCGAACGTGAGGTTTAAAGGGGGAAGCTGGCTTTGAGGAGTTCTGCCTGAGGGTTTACAGAGCCTCACCTGTCCCCAAGGTGGCAGAGCAGCTCATCAACCCCTTTGGAGAGGATGATGATGATTTTGAGACCAACTGGATTGTCGACAGGAATTTGCAGGTATGGGGAGAGGGAGAGAAAAAGGATTGCTGCTC	CTTATGCGAACGTGAGGTTTAAAGGGGGAAGCTGGCTTTGAGGAGTTCTGCCTGAGGGTTTACAGAGCCTCACCTGTCCCCAAGGTGGCAGAGCAGCTCATCAACCCCTTTGGAGAGGATGATGATGATTATGAGACCAACTGGATTGTCGACAGGAATTTGCAGGTATGGGGAGAGGGAGAGAAAAAGGATTGCTGCTC	chr11:61726970	chr11:61727050	1767	45	10646	248	368	15	4279	112	0.128594312316668	0.639031681117391	0	training
CM024220W	CM111703M	CTTATGCGAACGTGAGGTTTAAAGGGGGAAGCTGGCTTTGAGGAGTTCTGCCTGAGGGTTTACAGAGCCTCACCTGTCCCCAAGGTGGCAGAGCAGCTCATCAACCCCTTTGGAGAGGATGATGATGATTTTGAGACCAACTGGATTGTCGACAGGAATTTGCAGGTATGGGGAGAGGGAGAGAAAAAGGATTGCTGCTC	CTTATGCGAACGTGAGGTTTAAAGGGGGAAGCTGGCTTTGAGGAGTTCTGCCTGAGGGTTTACAGAGCCTCACCTGTCCCCAAGGTGGCAGAGCAGCTCATCAACCCCTTTGGAGAGGATGATGATGATTTTGAGACCAACCGGATTGTCGACAGGAATTTGCAGGTATGGGGAGAGGGAGAGAAAAAGGATTGCTGCTC	chr11:61726970	chr11:61727050	1767	68	10646	295	368	19	4279	141	0.473829223375005	0.647872168611268	0	training
CM024220W	CM111704M	CTTATGCGAACGTGAGGTTTAAAGGGGGAAGCTGGCTTTGAGGAGTTCTGCCTGAGGGTTTACAGAGCCTCACCTGTCCCCAAGGTGGCAGAGCAGCTCATCAACCCCTTTGGAGAGGATGATGATGATTTTGAGACCAACTGGATTGTCGACAGGAATTTGCAGGTATGGGGAGAGGGAGAGAAAAAGGATTGCTGCTC	CTTATGCGAACGTGAGGTTTAAAGGGGGAAGCTGGCTTTGAGGAGTTCTGCCTGAGGGTTTACAGAGCCTCACCTGTCCCCAAGGTGGCAGAGCAGCTCATCAACCCCTTTGGAGAGGATGATGATGATTTTGAGACCAACTGGATTGTCGACAGGAATTTGCATGTATGGGGAGAGGGAGAGAAAAAGGATTGCTGCTC	chr11:61726970	chr11:61727050	1767	3	10646	423	368	4	4279	224	-4.54861382602492	-2.26785891449113	0	training
CM024220W	CM111705M	CTTATGCGAACGTGAGGTTTAAAGGGGGAAGCTGGCTTTGAGGAGTTCTGCCTGAGGGTTTACAGAGCCTCACCTGTCCCCAAGGTGGCAGAGCAGCTCATCAACCCCTTTGGAGAGGATGATGATGATTTTGAGACCAACTGGATTGTCGACAGGAATTTGCAGGTATGGGGAGAGGGAGAGAAAAAGGATTGCTGCTC	CTTATGCGAACGTGAGGTTTAAAGGGGGAAGCTGGCTTTGAGGAGTTCTGCCTGAGGGTTTACAGAGCCTCACCTGTCCCCAAGGTGGCAGAGCAGCTCATCAACCCCTTTGGAGAGGATGATGATGATTTTGAGACCAACTGGATTGTCGACAGGAATTTGCCGGTATGGGGAGAGGGAGAGAAAAAGGATTGCTGCTC	chr11:61726970	chr11:61727050	1767	7	10646	274	368	1	4279	133	-2.69973963452905	-3.51578642793471	0	training
CM024220W	CM113163M	CTTATGCGAACGTGAGGTTTAAAGGGGGAAGCTGGCTTTGAGGAGTTCTGCCTGAGGGTTTACAGAGCCTCACCTGTCCCCAAGGTGGCAGAGCAGCTCATCAACCCCTTTGGAGAGGATGATGATGATTTTGAGACCAACTGGATTGTCGACAGGAATTTGCAGGTATGGGGAGAGGGAGAGAAAAAGGATTGCTGCTC	CTTATGCGAACGTGAGGTTTAAAGGGGGAAGCTGGCTTTGAGGAGTTCTGCCTGAGGGTTTACAGAGCCTCACCTGTCCCCAAGGTGGCAGAGCAGCTCATCAACCCCTGTGGAGAGGATGATGATGATTTTGAGACCAACTGGATTGTCGACAGGAATTTGCAGGTATGGGGAGAGGGAGAGAAAAAGGATTGCTGCTC	chr11:61726970	chr11:61727050	1767	67	10646	296	368	18	4279	103	0.447573351202692	1.02292048182557	0	training
CM024220W	CM982027M	CTTATGCGAACGTGAGGTTTAAAGGGGGAAGCTGGCTTTGAGGAGTTCTGCCTGAGGGTTTACAGAGCCTCACCTGTCCCCAAGGTGGCAGAGCAGCTCATCAACCCCTTTGGAGAGGATGATGATGATTTTGAGACCAACTGGATTGTCGACAGGAATTTGCAGGTATGGGGAGAGGGAGAGAAAAAGGATTGCTGCTC	CTTATGCGAACGTGAGGTTTAAAGGGGGAAGCTGGCTTTGAGGAGTTCTGCCTGAGGGTTTACAGAGCCTCACCTGTCCCCAAGGTGGCAGAGCAGCTCATCAACGCCTTTGGAGAGGATGATGATGATTTTGAGACCAACTGGATTGTCGACAGGAATTTGCAGGTATGGGGAGAGGGAGAGAAAAAGGATTGCTGCTC	chr11:61726970	chr11:61727050	1767	89	10646	268	368	15	4279	104	1.00058176688249	0.745946885033902	0	training
CM024220W	CM982028M	CTTATGCGAACGTGAGGTTTAAAGGGGGAAGCTGGCTTTGAGGAGTTCTGCCTGAGGGTTTACAGAGCCTCACCTGTCCCCAAGGTGGCAGAGCAGCTCATCAACCCCTTTGGAGAGGATGATGATGATTTTGAGACCAACTGGATTGTCGACAGGAATTTGCAGGTATGGGGAGAGGGAGAGAAAAAGGATTGCTGCTC	CTTATGCGAACGTGAGGTTTAAAGGGGGAAGCTGGCTTTGAGGAGTTCTGCCTGAGGGTTTACAGAGCCTCACCTGTCCCCAAGGTGGCAGAGCAGCTCATCAACCCCTTTGAAGAGGATGATGATGATTTTGAGACCAACTGGATTGTCGACAGGAATTTGCAGGTATGGGGAGAGGGAGAGAAAAAGGATTGCTGCTC	chr11:61726970	chr11:61727050	1767	100	10646	313	368	9	4279	134	0.944774869215975	-0.356668181448984	0	training
CM024220W	CM982029M	CTTATGCGAACGTGAGGTTTAAAGGGGGAAGCTGGCTTTGAGGAGTTCTGCCTGAGGGTTTACAGAGCCTCACCTGTCCCCAAGGTGGCAGAGCAGCTCATCAACCCCTTTGGAGAGGATGATGATGATTTTGAGACCAACTGGATTGTCGACAGGAATTTGCAGGTATGGGGAGAGGGAGAGAAAAAGGATTGCTGCTC	CTTATGCGAACGTGAGGTTTAAAGGGGGAAGCTGGCTTTGAGGAGTTCTGCCTGAGGGTTTACAGAGCCTCACCTGTCCCCAAGGTGGCAGAGCAGCTCATCAACCCCTTTGGAGAGGATGATGATGATTCTGAGACCAACTGGATTGTCGACAGGAATTTGCAGGTATGGGGAGAGGGAGAGAAAAAGGATTGCTGCTC	chr11:61726970	chr11:61727050	1767	95	10646	324	368	31	4279	137	0.820943131820192	1.39566023499282	0	training
CM024220W	CM991241M	CTTATGCGAACGTGAGGTTTAAAGGGGGAAGCTGGCTTTGAGGAGTTCTGCCTGAGGGTTTACAGAGCCTCACCTGTCCCCAAGGTGGCAGAGCAGCTCATCAACCCCTTTGGAGAGGATGATGATGATTTTGAGACCAACTGGATTGTCGACAGGAATTTGCAGGTATGGGGAGAGGGAGAGAAAAAGGATTGCTGCTC	CTTATGCGAACGTGAGGTTTAAAGGGGGAAGCTGGCTTTGAGGAGTTCTGCCTGAGGGTTTACAGAGCCTCACCTGTCCCCAAGGTGGCAGAGAAGCTCATCAACCCCTTTGGAGAGGATGATGATGATTTTGAGACCAACTGGATTGTCGACAGGAATTTGCAGGTATGGGGAGAGGGAGAGAAAAAGGATTGCTGCTC	chr11:61726970	chr11:61727050	1767	43	10646	270	368	12	4279	128	-0.0596133159748638	0.124458508287633	0	training
CM024220W	CM991242M	CTTATGCGAACGTGAGGTTTAAAGGGGGAAGCTGGCTTTGAGGAGTTCTGCCTGAGGGTTTACAGAGCCTCACCTGTCCCCAAGGTGGCAGAGCAGCTCATCAACCCCTTTGGAGAGGATGATGATGATTTTGAGACCAACTGGATTGTCGACAGGAATTTGCAGGTATGGGGAGAGGGAGAGAAAAAGGATTGCTGCTC	CTTATGCGAACGTGAGGTTTAAAGGGGGAAGCTGGCTTTGAGGAGTTCTGCCTGAGGGTTTACAGAGCCTCACCTGTCCCCAAGGTGGCAGAGCAGCTCATCAACCCCTTTGGAGACGATGATGATGATTTTGAGACCAACTGGATTGTCGACAGGAATTTGCAGGTATGGGGAGAGGGAGAGAAAAAGGATTGCTGCTC	chr11:61726970	chr11:61727050	1767	122	10646	315	368	15	4279	142	1.22246684554948	0.296639483670313	0	training
CM024220W	CM991244M	CTTATGCGAACGTGAGGTTTAAAGGGGGAAGCTGGCTTTGAGGAGTTCTGCCTGAGGGTTTACAGAGCCTCACCTGTCCCCAAGGTGGCAGAGCAGCTCATCAACCCCTTTGGAGAGGATGATGATGATTTTGAGACCAACTGGATTGTCGACAGGAATTTGCAGGTATGGGGAGAGGGAGAGAAAAAGGATTGCTGCTC	CTTATGCGAACGTGAGGTTTAAAGGGGGAAGCTGGCTTTGAGGAGTTCTGCCTGAGGGTTTACAGAGCCTCACCTGTCCCCAAGGTGGCAGAGCAGCTCATCAACCCCTTTGGAGAGGATGATGATGATTTTGAGATCAACTGGATTGTCGACAGGAATTTGCAGGTATGGGGAGAGGGAGAGAAAAAGGATTGCTGCTC	chr11:61726970	chr11:61727050	1767	31	10646	251	368	3	4279	117	-0.426409717190028	-1.74590621129577	0	training
CM024220W	CM993517M	CTTATGCGAACGTGAGGTTTAAAGGGGGAAGCTGGCTTTGAGGAGTTCTGCCTGAGGGTTTACAGAGCCTCACCTGTCCCCAAGGTGGCAGAGCAGCTCATCAACCCCTTTGGAGAGGATGATGATGATTTTGAGACCAACTGGATTGTCGACAGGAATTTGCAGGTATGGGGAGAGGGAGAGAAAAAGGATTGCTGCTC	CTTATGCGAACGTGAGGTTTAAAGGGGGAAGCTGGCTTTGAGGAGTTCTGCCTGAGGGTTTACAGAGCCTCACCTGTCCCCAAGGTGGCAGAGCAGCTCATCAACTCCTTTGGAGAGGATGATGATGATTTTGAGACCAACTGGATTGTCGACAGGAATTTGCAGGTATGGGGAGAGGGAGAGAAAAAGGATTGCTGCTC	chr11:61726970	chr11:61727050	1767	11	10646	309	368	4	4279	148	-2.22109388289321	-1.66995735806247	0	training
CM041261W	CM041261M	CTTATGCGAACGTGAGTATGTTGGGGATTAAGGCATGAGGGTCCTGATTGTTAGTGAGGGAAGTCAGTCCTGGCTGCTCAGTAGTTTTTCCTCCACAGGTTAACATCCGAAAAAGAGACAATTCCCGGAAGGAAGTCCAACGAAGGATCTCTGCTCATCAGCCAGGTAAAGGTGTTGGCTGGGGAAAAGGATTGCTGCTC	CTTATGCGAACGTGAGTATGTTGGGGATTAAGGCATGAGGGTCCTGATTGTTAGTGAGGGAAGTCAGTCCTGGCTGCTCAGTAGTTTTTCCTCCACAGGTTAACATCTGAAAAAGAGACAATTCCCGGAAGGAAGTCCAACGAAGGATCTCTGCTCATCAGCCAGGTAAAGGTGTTGGCTGGGGAAAAGGATTGCTGCTC	chr11:62458547	chr11:62458613	280	324	644	802	426	467	238	295	-0.105974562400645	-0.177184261457437	0	training
CM095651W	CM040381M	CTTATGCGAACGTGAGCAAAGAAGGTGTATGGATGGACTAGTAAGACTAACTTAGCAGAGTATCCTCCTCCAATCTCATTTAGGACCGACTGTGATTCCTCCACCACCTCACTCTGCTCCTTCCCTGTTGCCAATGTCTCGCTGACTAAGGGTGGACGTGATCGGGTGAGTATGGGAACTAGAGAAAAGGATTGCTGCTC	CTTATGCGAACGTGAGCAAAGAAGGTGTATGGATGGACTAGTAAGACTAACTTAGCAGAGTATCCTCCTCCAATCTCATTTAGGACCGACTGTGATTCCTCCACCACCTCACTCTGCTCCTTCCCTGTTGCCAGTGTCTCGCTGACTAAGGGTGGACGTGATCGGGTGAGTATGGGAACTAGAGAAAAGGATTGCTGCTC	chr11:62469940	chr11:62470021	1509	297	4844	972	3022	438	4467	1287	-0.0278873236373695	-0.991206684481101	0	training
CM095651W	CM040382M	CTTATGCGAACGTGAGCAAAGAAGGTGTATGGATGGACTAGTAAGACTAACTTAGCAGAGTATCCTCCTCCAATCTCATTTAGGACCGACTGTGATTCCTCCACCACCTCACTCTGCTCCTTCCCTGTTGCCAATGTCTCGCTGACTAAGGGTGGACGTGATCGGGTGAGTATGGGAACTAGAGAAAAGGATTGCTGCTC	CTTATGCGAACGTGAGCAAAGAAGGTGTATGGATGGACTAGTAAGACTAACTTAGCAGAGTATCCTCCTCCAATCTCATTTAGGACCGACTGTGATTCCTCCACCACCTCACTCTGCTCCTTCCCTGTTGCCAATGTCTTGCTGACTAAGGGTGGACGTGATCGGGTGAGTATGGGAACTAGAGAAAAGGATTGCTGCTC	chr11:62469940	chr11:62470021	1509	293	4844	942	3022	454	4467	922	-0.00222033602289006	-0.458271858999996	0	training
CM095651W	CM095651M	CTTATGCGAACGTGAGCAAAGAAGGTGTATGGATGGACTAGTAAGACTAACTTAGCAGAGTATCCTCCTCCAATCTCATTTAGGACCGACTGTGATTCCTCCACCACCTCACTCTGCTCCTTCCCTGTTGCCAATGTCTCGCTGACTAAGGGTGGACGTGATCGGGTGAGTATGGGAACTAGAGAAAAGGATTGCTGCTC	CTTATGCGAACGTGAGCAAAGAAGGTGTATGGATGGACTAGTAAGACTAACTTAGCAGAGTATCCTCCTCCAATCTCATTTAGGACCGACTGTGATTCCTCCACCACCTCACTCTGCTCCTTCCCTGTTGCCAATGTCTCGCCGACTAAGGGTGGACGTGATCGGGTGAGTATGGGAACTAGAGAAAAGGATTGCTGCTC	chr11:62469940	chr11:62470021	1509	397	4844	927	3022	856	4467	604	0.459175727685072	1.06686484121449	0	training
CM095651W	CM095652M	CTTATGCGAACGTGAGCAAAGAAGGTGTATGGATGGACTAGTAAGACTAACTTAGCAGAGTATCCTCCTCCAATCTCATTTAGGACCGACTGTGATTCCTCCACCACCTCACTCTGCTCCTTCCCTGTTGCCAATGTCTCGCTGACTAAGGGTGGACGTGATCGGGTGAGTATGGGAACTAGAGAAAAGGATTGCTGCTC	CTTATGCGAACGTGAGCAAAGAAGGTGTATGGATGGACTAGTAAGACTAACTTAGCAGAGTATCCTCCTCCAATCTCATTTAGGACCGACTGTGATTCCTCCGCCACCTCACTCTGCTCCTTCCCTGTTGCCAATGTCTCGCTGACTAAGGGTGGACGTGATCGGGTGAGTATGGGAACTAGAGAAAAGGATTGCTGCTC	chr11:62469940	chr11:62470021	1509	422	4844	1204	3022	906	4467	1105	0.170085571115129	0.277339179905868	0	training
HM080037W	HM080037M	CTTATGCGAACGTGAACAGGGCAGGCTTGGCCCTTGACCTCATAGAACTTATCCTAGCCCCCTAAAGGAATAGCACATGCCTATCCTTTCCCCTCCAGGTTTAAAGTCTTCGCAGATTATGAAGACTACATTAAATGCCAGGAGAAAGTCAGCGCCTTGTACAAGGTGAGGGGTCCTGGGCCAGGAAAGGATTGCTGCTC	CTTATGCGAACGTGAACAGGGCAGGCTTGGCCCTTGACCTCATAGAACTTATCCTAGCCCCCTAAAGGAATAGCACATGCCTATCCTTTCCCCTCCAGGTTTAAAGTCTTCGCAGATTATGAAGACTACATTAAATGCTAGGAGAAAGTCAGCGCCTTGTACAAGGTGAGGGGTCCTGGGCCAGGAAAGGATTGCTGCTC	chr11:64514393	chr11:64514459	160	53	487	757	22	15	647	906	-2.23037916822755	-1.03828636108251	0	training
CM013426W	CM013426M	CTTATGCGAACGTGATCAGGCCTACGGTGTCCCAGCCCAGCCTCTGTCAGGAGCTACTACCCAGAGGGAAAGGTAGGCCCACTGGATCCCTCTCGTTTCTCCACAGGCATCAAGAGGGAGCCCAATAAGTTTTTTGTGCCTCGGACTGTGATGATTGGAGGGAAGGTGAGAAGCCAGGCTCCAGCAAAGGATTGCTGCTC	CTTATGCGAACGTGATCAGGCCTACGGTGTCCCAGCCCAGCCTCTGTCAGGAGCTACTACCCAGAGGGAAAGGTAGGCCCACTGGATCCCTCTCGTTTCTCCACAGGCATCAAGAGGGAGCCCAATAAGTTTTTTGTGCCTTGGACTGTGATGATTGGAGGGAAGGTGAGAAGCCAGGCTCCAGCAAAGGATTGCTGCTC	chr11:64519069	chr11:64519127	965	178	1066	314	734	184	1306	386	-0.675280727321496	-0.23759215250785	0	training
CM013426W	CM022981M	CTTATGCGAACGTGATCAGGCCTACGGTGTCCCAGCCCAGCCTCTGTCAGGAGCTACTACCCAGAGGGAAAGGTAGGCCCACTGGATCCCTCTCGTTTCTCCACAGGCATCAAGAGGGAGCCCAATAAGTTTTTTGTGCCTCGGACTGTGATGATTGGAGGGAAGGTGAGAAGCCAGGCTCCAGCAAAGGATTGCTGCTC	CTTATGCGAACGTGATCAGGCCTACGGTGTCCCAGCCCAGCCTCTGTCAGGAGCTACTACCCAGAGGGAAAGGTAGGCCCACTGGATCCCTCTCGTTTCTCCACAGGCATCAAGAGGGAGCCCAATAAGTTTTTTGTGCCTCAGACTGTGATGATTGGAGGGAAGGTGAGAAGCCAGGCTCCAGCAAAGGATTGCTGCTC	chr11:64519069	chr11:64519127	965	132	1066	356	734	166	1306	414	-1.28773272100421	-0.487144597449183	0	training
CM013426W	CM071958M	CTTATGCGAACGTGATCAGGCCTACGGTGTCCCAGCCCAGCCTCTGTCAGGAGCTACTACCCAGAGGGAAAGGTAGGCCCACTGGATCCCTCTCGTTTCTCCACAGGCATCAAGAGGGAGCCCAATAAGTTTTTTGTGCCTCGGACTGTGATGATTGGAGGGAAGGTGAGAAGCCAGGCTCCAGCAAAGGATTGCTGCTC	CTTATGCGAACGTGATCAGGCCTACGGTGTCCCAGCCCAGCCTCTGTCAGGAGCTACTACCCAGAGGGAAAGGTAGGCCCACTGGATCCCTCTCGTTTCTCCACAGACATCAAGAGGGAGCCCAATAAGTTTTTTGTGCCTCGGACTGTGATGATTGGAGGGAAGGTGAGAAGCCAGGCTCCAGCAAAGGATTGCTGCTC	chr11:64519069	chr11:64519127	965	177	1066	377	734	253	1306	425	-0.947208572581934	0.0829774723724641	0	training
CM021319W	CM021319M	CTTATGCGAACGTGACAACCCCAGCTTGCCCGCCGGCCACGCCCAGCGCAGGCCTTACCCTGTCCCCACTTTTGTCCCTCAGTCAATGTCGGTGGCTACATCCAGGCTGTGTTGGACCGAAACCTGGCGGAGAACATCTCTCGTGTCCTGTACCCCAATGATAATGTGCGTCACCCCCTGGGCTGAAAGGATTGCTGCTC	CTTATGCGAACGTGACAACCCCAGCTTGCCCGCCGGCCACGCCCAGCGCAGGCCTTACCCTGTCCCCACTTTTGTCCCTCAGTCAATGTCGGTGGCTACATCCAGGCTGTGTTGGACTGAAACCTGGCGGAGAACATCTCTCGTGTCCTGTACCCCAATGATAATGTGCGTCACCCCCTGGGCTGAAAGGATTGCTGCTC	chr11:64522745	chr11:64522827	25	17	1153	1249	621	613	814	850	-0.671774312480571	-0.0811402412885169	0	training
CM993969W	CM013424M	CTTATGCGAACGTGAGCAAGCCGTGGGGACTGGGGGATTCCACTGCTGACACTTGACCCTGACCACTGTCACCCTCACTCCTCCAGCTGGGCCTGGACATGGAGGAGCTGGAGGAAATTGAGGAGGATGCGGGGCTGGGCAACGGGGGCCTGGGCCGGCTGGCAGGTAAGAAGACAGGGCCGTGAAAAGGATTGCTGCTC	CTTATGCGAACGTGAGCAAGCCGTGGGGACTGGGGGATTCCACTGCTGACACTTGACCCTGACCACTGTCACCCTCACTCCTCCAGCTGGGCCTGGACATGGAGGAGCTGGAGTAAATTGAGGAGGATGCGGGGCTGGGCAACGGGGGCCTGGGCCGGCTGGCAGGTAAGAAGACAGGGCCGTGAAAAGGATTGCTGCTC	chr11:64525909	chr11:64525987	133	24	862	265	106	33	172	63	-0.768624425141497	-0.234541504002564	0	training
CM993969W	CM071962M	CTTATGCGAACGTGAGCAAGCCGTGGGGACTGGGGGATTCCACTGCTGACACTTGACCCTGACCACTGTCACCCTCACTCCTCCAGCTGGGCCTGGACATGGAGGAGCTGGAGGAAATTGAGGAGGATGCGGGGCTGGGCAACGGGGGCCTGGGCCGGCTGGCAGGTAAGAAGACAGGGCCGTGAAAAGGATTGCTGCTC	CTTATGCGAACGTGAGCAAGCCGTGGGGACTGGGGGATTCCACTGCTGACACTTGACCCTGACCACTGTCACCCTCACTCCTCCAGCTGGGCCTGGACATGGAGGAGCTGGAGGAAATTGAGGAGGATGCGGGGCTGGGCAACGGGGACCTGGGCCGGCTGGCAGGTAAGAAGACAGGGCCGTGAAAAGGATTGCTGCTC	chr11:64525909	chr11:64525987	133	187	862	276	106	58	172	72	2.13463162669738	0.386400293824158	0	training
CM993969W	CM092502M	CTTATGCGAACGTGAGCAAGCCGTGGGGACTGGGGGATTCCACTGCTGACACTTGACCCTGACCACTGTCACCCTCACTCCTCCAGCTGGGCCTGGACATGGAGGAGCTGGAGGAAATTGAGGAGGATGCGGGGCTGGGCAACGGGGGCCTGGGCCGGCTGGCAGGTAAGAAGACAGGGCCGTGAAAAGGATTGCTGCTC	CTTATGCGAACGTGAGCAAGCCGTGGGGACTGGGGGATTCCACTGCTGACACTTGACCCTGACCACTGTCACCCTCACTCCTCCAGCTGGGCCTGGACATGGAGGAGCTGGAGGAAATTGAGGAGGATGCGGGGCTGGGCAACAGGGGCCTGGGCCGGCTGGCAGGTAAGAAGACAGGGCCGTGAAAAGGATTGCTGCTC	chr11:64525909	chr11:64525987	133	25	862	268	106	26	172	73	-0.725971377095139	-0.791040540600026	0	training
CM993969W	CM993969M	CTTATGCGAACGTGAGCAAGCCGTGGGGACTGGGGGATTCCACTGCTGACACTTGACCCTGACCACTGTCACCCTCACTCCTCCAGCTGGGCCTGGACATGGAGGAGCTGGAGGAAATTGAGGAGGATGCGGGGCTGGGCAACGGGGGCCTGGGCCGGCTGGCAGGTAAGAAGACAGGGCCGTGAAAAGGATTGCTGCTC	CTTATGCGAACGTGAGCAAGCCGTGGGGACTGGGGGATTCCACTGCTGACACTTGACCCTGACCACTGTCACCCTCACTCCTCCAGCCGGGCCTGGACATGGAGGAGCTGGAGGAAATTGAGGAGGATGCGGGGCTGGGCAACGGGGGCCTGGGCCGGCTGGCAGGTAAGAAGACAGGGCCGTGAAAAGGATTGCTGCTC	chr11:64525909	chr11:64525987	133	21	862	233	106	18	172	64	-0.775607098287611	-1.13173069841879	0	training
CM056975W	CM021290M	CTTATGCGAACGTGACCAGGCTGCGCCTGGTGAGGCCGGGGGGCTGGGTGGCAGCCTGAATTATGATCCTTTCCTAGGTACCCCATGGCCTTAGGGAACCTGGCAGATCTAGAGGAGCTGGAGCCCACCCCTGGCCGGCCAGACCCACTCACCCTCTACCACAAGGTGGGGGCATCTAAGGAGGGAAAGGATTGCTGCTC	CTTATGCGAACGTGACCAGGCTGCGCCTGGTGAGGCCGGGGGGCTGGGTGGCAGCCTGAATTATGATCCTTTCCTAGGTACCCCATGGCCTTACGGAACCTGGCAGATCTAGAGGAGCTGGAGCCCACCCCTGGCCGGCCAGACCCACTCACCCTCTACCACAAGGTGGGGGCATCTAAGGAGGGAAAGGATTGCTGCTC	chr11:64574483	chr11:64574570	97	72	815	143	4	1	820	127	2.08079707159524	0.69079541273328	0	training
CM056975W	CM022969M	CTTATGCGAACGTGACCAGGCTGCGCCTGGTGAGGCCGGGGGGCTGGGTGGCAGCCTGAATTATGATCCTTTCCTAGGTACCCCATGGCCTTAGGGAACCTGGCAGATCTAGAGGAGCTGGAGCCCACCCCTGGCCGGCCAGACCCACTCACCCTCTACCACAAGGTGGGGGCATCTAAGGAGGGAAAGGATTGCTGCTC	CTTATGCGAACGTGACCAGGCTGCGCCTGGTGAGGCCGGGGGGCTGGGTGGCAGCCTGAATTATGATCCTTTCCTAGGTACCACATGGCCTTAGGGAACCTGGCAGATCTAGAGGAGCTGGAGCCCACCCCTGGCCGGCCAGACCCACTCACCCTCTACCACAAGGTGGGGGCATCTAAGGAGGGAAAGGATTGCTGCTC	chr11:64574483	chr11:64574570	97	34	815	127	4	4	820	119	1.16952156140949	2.7846623361975	0	training
CM056975W	CM023424M	CTTATGCGAACGTGACCAGGCTGCGCCTGGTGAGGCCGGGGGGCTGGGTGGCAGCCTGAATTATGATCCTTTCCTAGGTACCCCATGGCCTTAGGGAACCTGGCAGATCTAGAGGAGCTGGAGCCCACCCCTGGCCGGCCAGACCCACTCACCCTCTACCACAAGGTGGGGGCATCTAAGGAGGGAAAGGATTGCTGCTC	CTTATGCGAACGTGACCAGGCTGCGCCTGGTGAGGCCGGGGGGCTGGGTGGCAGCCTGAATTATGATCCTTTCCTAGGTAACCCATGGCCTTAGGGAACCTGGCAGATCTAGAGGAGCTGGAGCCCACCCCTGGCCGGCCAGACCCACTCACCCTCTACCACAAGGTGGGGGCATCTAAGGAGGGAAAGGATTGCTGCTC	chr11:64574483	chr11:64574570	97	14	815	126	4	2	820	133	-0.0991815945110003	1.62419766400426	0	training
CM056975W	CM033919M	CTTATGCGAACGTGACCAGGCTGCGCCTGGTGAGGCCGGGGGGCTGGGTGGCAGCCTGAATTATGATCCTTTCCTAGGTACCCCATGGCCTTAGGGAACCTGGCAGATCTAGAGGAGCTGGAGCCCACCCCTGGCCGGCCAGACCCACTCACCCTCTACCACAAGGTGGGGGCATCTAAGGAGGGAAAGGATTGCTGCTC	CTTATGCGAACGTGACCAGGCTGCGCCTGGTGAGGCCGGGGGGCTGGGTGGCAGCCTGAATTATGATCCTTTCCTAGGTACCCCATGGCCTTAAGGAACCTGGCAGATCTAGAGGAGCTGGAGCCCACCCCTGGCCGGCCAGACCCACTCACCCTCTACCACAAGGTGGGGGCATCTAAGGAGGGAAAGGATTGCTGCTC	chr11:64574483	chr11:64574570	97	65	815	129	4	4	820	144	2.08188396453651	2.50955509806313	0	training
CM056975W	CM056975M	CTTATGCGAACGTGACCAGGCTGCGCCTGGTGAGGCCGGGGGGCTGGGTGGCAGCCTGAATTATGATCCTTTCCTAGGTACCCCATGGCCTTAGGGAACCTGGCAGATCTAGAGGAGCTGGAGCCCACCCCTGGCCGGCCAGACCCACTCACCCTCTACCACAAGGTGGGGGCATCTAAGGAGGGAAAGGATTGCTGCTC	CTTATGCGAACGTGACCAGGCTGCGCCTGGTGAGGCCGGGGGGCTGGGTGGCAGCCTGAATTATGATCCTTTCCTAGGTACCCCATGGCCTTAGGGAACCTGGCAGATCTAGAGGAGCTGGAGCCCACCCCTGGCCGGCCAGACCCACTCACCCGCTACCACAAGGTGGGGGCATCTAAGGAGGGAAAGGATTGCTGCTC	chr11:64574483	chr11:64574570	97	45	815	128	4	1	820	110	1.56259650326099	0.898120385980786	0	training
CM056975W	CM970931M	CTTATGCGAACGTGACCAGGCTGCGCCTGGTGAGGCCGGGGGGCTGGGTGGCAGCCTGAATTATGATCCTTTCCTAGGTACCCCATGGCCTTAGGGAACCTGGCAGATCTAGAGGAGCTGGAGCCCACCCCTGGCCGGCCAGACCCACTCACCCTCTACCACAAGGTGGGGGCATCTAAGGAGGGAAAGGATTGCTGCTC	CTTATGCGAACGTGACCAGGCTGCGCCTGGTGAGGCCGGGGGGCTGGGTGGCAGCCTGAATTATGATCCTTTCCTAGGTACCCCATGGCCTTAGGGAACCTGGCAGATCCAGAGGAGCTGGAGCCCACCCCTGGCCGGCCAGACCCACTCACCCTCTACCACAAGGTGGGGGCATCTAAGGAGGGAAAGGATTGCTGCTC	chr11:64574483	chr11:64574570	97	17	815	115	4	2	820	122	0.312716197237276	1.74874276194256	0	training
CM056975W	CM981269M	CTTATGCGAACGTGACCAGGCTGCGCCTGGTGAGGCCGGGGGGCTGGGTGGCAGCCTGAATTATGATCCTTTCCTAGGTACCCCATGGCCTTAGGGAACCTGGCAGATCTAGAGGAGCTGGAGCCCACCCCTGGCCGGCCAGACCCACTCACCCTCTACCACAAGGTGGGGGCATCTAAGGAGGGAAAGGATTGCTGCTC	CTTATGCGAACGTGACCAGGCTGCGCCTGGTGAGGCCGGGGGGCTGGGTGGCAGCCTGAATTATGATCCTTTCCTAGGTACCCCATGGCCTTAGGGAACCTGGAAGATCTAGAGGAGCTGGAGCCCACCCCTGGCCGGCCAGACCCACTCACCCTCTACCACAAGGTGGGGGCATCTAAGGAGGGAAAGGATTGCTGCTC	chr11:64574483	chr11:64574570	97	26	815	130	4	2	820	122	0.74881531204395	1.74874276194256	0	training
CM970930W	CM002807M	CTTATGCGAACGTGACACATGGTGGGTGGTCCCTGTTGGTTCTGACCCCCACCTCTGCCCGATAGGCTAAGGACCCGTTCTCCTCCCTGTTCCGTGGCTCATAACTCTCTCCTTCGGCTCCTAGAAGCTGCTCTGGCTGCTCTATGACCTGGGACATCTGGAAAGGTCAGTAGAGGGAAGTGGCCAAAGGATTGCTGCTC	CTTATGCGAACGTGACACATGGTGGGTGGTCCCTGTTGGTTCTGACCCCCACCTCTGCCCGATAGGCTAAGGACCCGTTCTCCTCCCTGTTCCGTGGCTCATAACTCTCTCCTTCGGCTCCTAGAAGCTGCTCTGGCTGCTCTATGACCTGGGACATCTGGCAAGGTCAGTAGAGGGAAGTGGCCAAAGGATTGCTGCTC	chr11:64574651	chr11:64574691	8577	995	4095	577	4357	554	6208	981	-0.280484462038355	-0.31357371589809	0	training
CM970930W	CM005464M	CTTATGCGAACGTGACACATGGTGGGTGGTCCCTGTTGGTTCTGACCCCCACCTCTGCCCGATAGGCTAAGGACCCGTTCTCCTCCCTGTTCCGTGGCTCATAACTCTCTCCTTCGGCTCCTAGAAGCTGCTCTGGCTGCTCTATGACCTGGGACATCTGGAAAGGTCAGTAGAGGGAAGTGGCCAAAGGATTGCTGCTC	CTTATGCGAACGTGACACATGGTGGGTGGTCCCTGTTGGTTCTGACCCCCACCTCTGCCCGATAGGCTAAGGACCCGTTCTCCTCCCTGTTCCGTGGCTCATAACTCTCTCCTTCGGCTCCTAGAAGCTGCTCTGGCTGCTCTAAGACCTGGGACATCTGGAAAGGTCAGTAGAGGGAAGTGGCCAAAGGATTGCTGCTC	chr11:64574651	chr11:64574691	8577	1173	4095	522	4357	489	6208	705	0.101471632634741	-0.0169953480619622	0	training
CM970930W	CM005465M	CTTATGCGAACGTGACACATGGTGGGTGGTCCCTGTTGGTTCTGACCCCCACCTCTGCCCGATAGGCTAAGGACCCGTTCTCCTCCCTGTTCCGTGGCTCATAACTCTCTCCTTCGGCTCCTAGAAGCTGCTCTGGCTGCTCTATGACCTGGGACATCTGGAAAGGTCAGTAGAGGGAAGTGGCCAAAGGATTGCTGCTC	CTTATGCGAACGTGACACATGGTGGGTGGTCCCTGTTGGTTCTGACCCCCACCTCTGCCCGATAGGCTAAGGACCCGTTCTCCTCCCTGTTCCGTGGCTCATAACTCTCTCCTTCGGCTCCTAGAAGCTGCTCTGACTGCTCTATGACCTGGGACATCTGGAAAGGTCAGTAGAGGGAAGTGGCCAAAGGATTGCTGCTC	chr11:64574651	chr11:64574691	8577	1077	4095	618	4357	399	6208	814	-0.265270162184051	-0.517846603771941	0	training
CM970930W	CM970930M	CTTATGCGAACGTGACACATGGTGGGTGGTCCCTGTTGGTTCTGACCCCCACCTCTGCCCGATAGGCTAAGGACCCGTTCTCCTCCCTGTTCCGTGGCTCATAACTCTCTCCTTCGGCTCCTAGAAGCTGCTCTGGCTGCTCTATGACCTGGGACATCTGGAAAGGTCAGTAGAGGGAAGTGGCCAAAGGATTGCTGCTC	CTTATGCGAACGTGACACATGGTGGGTGGTCCCTGTTGGTTCTGACCCCCACCTCTGCCCGATAGGCTAAGGACCCGTTCTCCTCCCTGTTCCGTGGCTCATAACTCTCTCCTTCGGCTCCTAGAAGCTGCTCTAGCTGCTCTATGACCTGGGACATCTGGAAAGGTCAGTAGAGGGAAGTGGCCAAAGGATTGCTGCTC	chr11:64574651	chr11:64574691	8577	553	4095	476	4357	370	6208	689	-0.85029176189712	-0.386185267916019	0	training
CM970930W	CM981267M	CTTATGCGAACGTGACACATGGTGGGTGGTCCCTGTTGGTTCTGACCCCCACCTCTGCCCGATAGGCTAAGGACCCGTTCTCCTCCCTGTTCCGTGGCTCATAACTCTCTCCTTCGGCTCCTAGAAGCTGCTCTGGCTGCTCTATGACCTGGGACATCTGGAAAGGTCAGTAGAGGGAAGTGGCCAAAGGATTGCTGCTC	CTTATGCGAACGTGACACATGGTGGGTGGTCCCTGTTGGTTCTGACCCCCACCTCTGCCCGATAGGCTAAGGACCCGTTCTCCTCCCTGTTCCGTGGCTCATAACTCTCTCCTTCGGCTCCTAGTAGCTGCTCTGGCTGCTCTATGACCTGGGACATCTGGAAAGGTCAGTAGAGGGAAGTGGCCAAAGGATTGCTGCTC	chr11:64574651	chr11:64574691	8577	406	4095	553	4357	62983	6208	897	-1.51240942187341	6.644504126319	1	training
CM970930W	CM981268M	CTTATGCGAACGTGACACATGGTGGGTGGTCCCTGTTGGTTCTGACCCCCACCTCTGCCCGATAGGCTAAGGACCCGTTCTCCTCCCTGTTCCGTGGCTCATAACTCTCTCCTTCGGCTCCTAGAAGCTGCTCTGGCTGCTCTATGACCTGGGACATCTGGAAAGGTCAGTAGAGGGAAGTGGCCAAAGGATTGCTGCTC	CTTATGCGAACGTGACACATGGTGGGTGGTCCCTGTTGGTTCTGACCCCCACCTCTGCCCGATAGGCTAAGGACCCGTTCTCCTCCCTGTTCCGTGGCTCATAACTCTCTCCTTCGGCTCCTAGAAGCTGCTCTGGCTGCTCTAGGACCTGGGACATCTGGAAAGGTCAGTAGAGGGAAGTGGCCAAAGGATTGCTGCTC	chr11:64574651	chr11:64574691	8577	179	4095	601	4357	336	6208	963	-2.81401507227081	-1.00828112079274	1	training
CM970930W	CM990846M	CTTATGCGAACGTGACACATGGTGGGTGGTCCCTGTTGGTTCTGACCCCCACCTCTGCCCGATAGGCTAAGGACCCGTTCTCCTCCCTGTTCCGTGGCTCATAACTCTCTCCTTCGGCTCCTAGAAGCTGCTCTGGCTGCTCTATGACCTGGGACATCTGGAAAGGTCAGTAGAGGGAAGTGGCCAAAGGATTGCTGCTC	CTTATGCGAACGTGACACATGGTGGGTGGTCCCTGTTGGTTCTGACCCCCACCTCTGCCCGATAGGCTAAGGACCCGTTCTCCTCCCTGTTCCGTGGCTCATAACTCTCTCCTTCGGCTCCTAGAAGCTGCCCTGGCTGCTCTATGACCTGGGACATCTGGAAAGGTCAGTAGAGGGAAGTGGCCAAAGGATTGCTGCTC	chr11:64574651	chr11:64574691	8577	1003	4095	481	4357	582	6208	755	-0.00639686198174467	0.135335952967803	0	training
CM970930W	CM990847M	CTTATGCGAACGTGACACATGGTGGGTGGTCCCTGTTGGTTCTGACCCCCACCTCTGCCCGATAGGCTAAGGACCCGTTCTCCTCCCTGTTCCGTGGCTCATAACTCTCTCCTTCGGCTCCTAGAAGCTGCTCTGGCTGCTCTATGACCTGGGACATCTGGAAAGGTCAGTAGAGGGAAGTGGCCAAAGGATTGCTGCTC	CTTATGCGAACGTGACACATGGTGGGTGGTCCCTGTTGGTTCTGACCCCCACCTCTGCCCGATAGGCTAAGGACCCGTTCTCCTCCCTGTTCCGTGGCTCATAACTCTCTCCTTCGGCTCCTAGAAGCTGCTCTGGCTGCCCTATGACCTGGGACATCTGGAAAGGTCAGTAGAGGGAAGTGGCCAAAGGATTGCTGCTC	chr11:64574651	chr11:64574691	8577	1037	4095	526	4357	518	6208	693	-0.0873284793029601	0.0908901898213002	0	training
CM031128W	CM031128M	CTTATGCGAACGTGATACCAGCTTCCTCAAAGTTTTTTTTTCCCCTCCCATGGGACTCACTCCCCAACTGTCTTTCCCCCACTTCCAGCAATGAGGCCAATTCGAAGTGGTTGGATGCGCACTACGACCCAATGGCCAATATCCACACCTTTTCTGCCTGCCTAGGTGAGTCTCTGGAACCAGGAAAAGGATTGCTGCTC	CTTATGCGAACGTGATACCAGCTTCCTCAAAGTTTTTTTTTCCCCTCCCATGGGACTCACTCCCCAACTGTCTTTCCCCCACTTCCAGCAATGAGGCCAATTCGAAGTGGTTGGATGCGCACTACGACCCAATGGCCAATATCCGCACCTTTTCTGCCTGCCTAGGTGAGTCTCTGGAACCAGGAAAAGGATTGCTGCTC	chr11:66278484	chr11:66278560	423	498	1073	951	135	205	242	229	0.40962090884409	0.682323951632266	0	training
CM031131W	CM031131M	CTTATGCGAACGTGAGAGACCAAGAGGTACCCCTAGAAGTGTGGAGCTGTCTGGGGGTGTAGACATTGGGTTTCCTGCCTGGCTTGAGCTCACAGGCTCTCTTCCCACATTGTCACAGGACCGAATCGACCCCTTAACCCTGAAGGAGATGCTGGAGAGCATCCGGTGAGAGGCTGCCTTCCCCTAAAGGATTGCTGCTC	CTTATGCGAACGTGAGAGACCAAGAGGTACCCCTAGAAGTGTGGAGCTGTCTGGGGGTGTAGACATTGGGTTTCCTGCCTGGCTTGAGCTCACAGGCTCTCTTCCCACATTGTCACAGGACTGAATCGACCCCTTAACCCTGAAGGAGATGCTGGAGAGCATCCGGTGAGAGGCTGCCTTCCCCTAAAGGATTGCTGCTC	chr11:66283011	chr11:66283057	16	25	672	781	1685	1497	446	436	0.426994874411506	-0.137958794867426	0	training
CM021489W	CM021489M	CTTATGCGAACGTGATGGGGCCTCCCCTACCCATCCCCTGTCTTGCTTTCCTCTCCAAGATATTTCCCCAACTAAACTCTGACGTCTCCACATAGGATGCAGTGACCAGCCTTTGCTTTGGCCGGTACGGGCGGGAGGACAACACCCTCATCATGACCACTCGAGGTGAGTGGAGTCAGACCTGGAAAGGATTGCTGCTC	CTTATGCGAACGTGATGGGGCCTCCCCTACCCATCCCCTGTCTTGCTTTCCTCTCCAAGATATTTCCCCAACTAAACTCTGACGTCTCCACATAGGATGCAGTGACCAGCCTTTGCTTTGGCCGGTACGGGCGGGAGGACAACACCCTCATCAGGACCACTCGAGGTGAGTGGAGTCAGACCTGGAAAGGATTGCTGCTC	chr11:66293594	chr11:66293663	972	492	1201	541	1257	1129	1550	675	0.168237653612278	1.0443696445759	0	training
CM021489W	CM051391M	CTTATGCGAACGTGATGGGGCCTCCCCTACCCATCCCCTGTCTTGCTTTCCTCTCCAAGATATTTCCCCAACTAAACTCTGACGTCTCCACATAGGATGCAGTGACCAGCCTTTGCTTTGGCCGGTACGGGCGGGAGGACAACACCCTCATCATGACCACTCGAGGTGAGTGGAGTCAGACCTGGAAAGGATTGCTGCTC	CTTATGCGAACGTGATGGGGCCTCCCCTACCCATCCCCTGTCTTGCTTTCCTCTCCAAGATATTTCCCCAACTAAACTCTGACGTCTCCACATAGGATGCAGTGACCAGCCTTTGCTTTGGCCGGTACGGGCGGTAGGACAACACCCTCATCATGACCACTCGAGGTGAGTGGAGTCAGACCTGGAAAGGATTGCTGCTC	chr11:66293594	chr11:66293663	972	501	1201	665	1257	1231	1550	610	-0.10333580509349	1.3152331797753	0	training
CM063860W	CM021490M	CTTATGCGAACGTGAACTGGAATATGCCAAACACTGGCACGAGGGCTGGTTTCCTTACTTCTTTGTCCCCAAACTTAGGTACCCTTGCTGGTGCCAGGGCTCAACTACCCCCTGGAGACCTTTGTGGAGAGTCTCAGTAACAAGGGCATCTCAGACATCATCAAGGTAGGCCCCGCACTTGTACCAAAGGATTGCTGCTC	CTTATGCGAACGTGAACTGGAATATGCCAAACACTGGCACGAGGGCTGGTTTCCTTACTTCTTTGTCCCCAAACTTAGGTACCCTTGCTGGTGCCAGGGCTCAACTACCCCCTGTAGACCTTTGTGGAGAGTCTCAGTAACAAGGGCATCTCAGACATCATCAAGGTAGGCCCCGCACTTGTACCAAAGGATTGCTGCTC	chr11:66299127	chr11:66299213	291	102	1624	954	235	42	1497	730	-0.744959539757123	-1.4480936714952	0	training
CM063860W	CM063860M	CTTATGCGAACGTGAACTGGAATATGCCAAACACTGGCACGAGGGCTGGTTTCCTTACTTCTTTGTCCCCAAACTTAGGTACCCTTGCTGGTGCCAGGGCTCAACTACCCCCTGGAGACCTTTGTGGAGAGTCTCAGTAACAAGGGCATCTCAGACATCATCAAGGTAGGCCCCGCACTTGTACCAAAGGATTGCTGCTC	CTTATGCGAACGTGAACTGGAATATGCCAAACACTGGCACGAGGGCTGGTTTCCTTACTTCTTTGTCCCCAAACTTAGGTACCCTTGCTGGTGCCAGGGCACAACTACCCCCTGGAGACCTTTGTGGAGAGTCTCAGTAACAAGGGCATCTCAGACATCATCAAGGTAGGCCCCGCACTTGTACCAAAGGATTGCTGCTC	chr11:66299127	chr11:66299213	291	150	1624	845	235	123	1497	736	-0.0135282663967733	0.0902941087756441	0	training
CM063883W	CM063883M	CTTATGCGAACGTGATCCTTTTCCTACTCTGATGGGGCTGGGCCCTGCCCAGGCCAACATGAGCAGGGGATGAAGGAGGAAGGATGACAGAGCCGTGGCTGGCCCTGGGGACATCCTGGACTCTCCCCCTGCAGGACCGCGAACTGGGCCCCGAGGAGCTAGACGGTGAGTGGCTCTTGCTGCTGAAAGGATTGCTGCTC	CTTATGCGAACGTGATCCTTTTCCTACTCTGATGGGGCTGGGCCCTGCCCAGGCCAACATGAGCAGGGGATGAAGGAGGAAGGATGACAGAGCCGTGGCTGGCCCTGGGGACATCCTGGACTCTCCCCCTGCAGGACTGCGAACTGGGCCCCGAGGAGCTAGACGGTGAGTGGCTCTTGCTGCTGAAAGGATTGCTGCTC	chr11:67223659	chr11:67223689	57	38	884	863	4	7	1060	947	-0.55027669050868	0.969982856039781	0	training
CM109870W	CM087532M	CTTATGCGAACGTGATGCTAGGGGGCTGAGGCCCAGGCTTCTGTCTGGCCGTGGGTGCCTGCTAATTGCCCCTCGTCACCCAGACGGACATCGTGAAAGCCATCGCCCGCCTCATTGAGTTCTATAAGCACGAGAGCTGTGGCCAGTGTACCCCATGCCGTGAGGGTGAGCATCGGGCAGGTTGGAAAGGATTGCTGCTC	CTTATGCGAACGTGATGCTAGGGGGCTGAGGCCCAGGCTTCTGTCTGGCCGTGGGTGCCTGCTAATTGCCCCTCGTCACCCAGACGGACATCGTGAAAGCCATCGCCCGCCTCATTGAGTTCTATAAGCACGAGAGCTGTGGCCAGTGTACCCCATGCTGTGAGGGTGAGCATCGGGCAGGTTGGAAAGGATTGCTGCTC	chr11:67379368	chr11:67379449	0	0	2231	869	3	0	2644	950		-Inf	0	training
CM109870W	CM106159M	CTTATGCGAACGTGATGCTAGGGGGCTGAGGCCCAGGCTTCTGTCTGGCCGTGGGTGCCTGCTAATTGCCCCTCGTCACCCAGACGGACATCGTGAAAGCCATCGCCCGCCTCATTGAGTTCTATAAGCACGAGAGCTGTGGCCAGTGTACCCCATGCCGTGAGGGTGAGCATCGGGCAGGTTGGAAAGGATTGCTGCTC	CTTATGCGAACGTGATGCTAGGGGGCTGAGGCCCAGGCTTCTGTCTGGCCGTGGGTGCCTGCTAATTGCCCCTCGTCACCCAGACGGACATCGTGAAAGCCATCGCCCGCCTCATTGAGTTCTATAAGCACAAGAGCTGTGGCCAGTGTACCCCATGCCGTGAGGGTGAGCATCGGGCAGGTTGGAAAGGATTGCTGCTC	chr11:67379368	chr11:67379449	0	0	2231	835	3	1	2644	1065		-0.273093754326665	0	training
CM109870W	CM109870M	CTTATGCGAACGTGATGCTAGGGGGCTGAGGCCCAGGCTTCTGTCTGGCCGTGGGTGCCTGCTAATTGCCCCTCGTCACCCAGACGGACATCGTGAAAGCCATCGCCCGCCTCATTGAGTTCTATAAGCACGAGAGCTGTGGCCAGTGTACCCCATGCCGTGAGGGTGAGCATCGGGCAGGTTGGAAAGGATTGCTGCTC	CTTATGCGAACGTGATGCTAGGGGGCTGAGGCCCAGGCTTCTGTCTGGCCGTGGGTGCCTGCTAATTGCCCCTCGTCACCCAGACGGACATCGTGAAAGCCATCGCCCGCCTCATTGAGTTCTATAAGCACGAGAGCTGTGGCCAGTGTACCCCATGCCATGAGGGTGAGCATCGGGCAGGTTGGAAAGGATTGCTGCTC	chr11:67379368	chr11:67379449	0	0	2231	839	3	2	2644	923		0.933357123140761	0	training
CM109871W	CM054012M	CTTATGCGAACGTGAGTCAGTGGAGACTTGGGATCCTTGCGGTGCCAGTCTCAGAAGAGGATGGTTCTTGGGCACACCCCACCCTCCATCCCTTTTTATGCCACCAGATGCGCTGCCTGACCACGCCTATGCTGCTGCGGGCCCTGGCCCAGGCTGCACGTGCAGGTAGGACCAAAGAAGCCTTTAAAGGATTGCTGCTC	CTTATGCGAACGTGAGTCAGTGGAGACTTGGGATCCTTGCGGTGCCAGTCTCAGAAGAGGATGGTTCTTGGGCACACCCCACCCTCCATCCCTTTTTATGCCACCAGATGCGCTGCCTGACCACGCCTATGCTGCTGCGGGCCCTGGCCCAGGCTGCATGTGCAGGTAGGACCAAAGAAGCCTTTAAAGGATTGCTGCTC	chr11:67799619	chr11:67799676	138	25	907	493	30	27	852	578	-1.58515336285283	0.407780844280109	0	training
CM109871W	CM109871M	CTTATGCGAACGTGAGTCAGTGGAGACTTGGGATCCTTGCGGTGCCAGTCTCAGAAGAGGATGGTTCTTGGGCACACCCCACCCTCCATCCCTTTTTATGCCACCAGATGCGCTGCCTGACCACGCCTATGCTGCTGCGGGCCCTGGCCCAGGCTGCACGTGCAGGTAGGACCAAAGAAGCCTTTAAAGGATTGCTGCTC	CTTATGCGAACGTGAGTCAGTGGAGACTTGGGATCCTTGCGGTGCCAGTCTCAGAAGAGGATGGTTCTTGGGCACACCCCACCCTCCATCCCTTTTTATGCCACCAGATGTGCTGCCTGACCACGCCTATGCTGCTGCGGGCCCTGGCCCAGGCTGCACGTGCAGGTAGGACCAAAGAAGCCTTTAAAGGATTGCTGCTC	chr11:67799619	chr11:67799676	138	20	907	530	30	11	852	485	-2.01148617081285	-0.634590293819873	0	training
CM012805W	CM012805M	CTTATGCGAACGTGAAGCTGGCGCTGGGCTGGGGGGTCCTGGGCAGAGCGGGACCCCAGAGTCAGCTGAGCCTGCTCTGCAGGGCGAGCCAGCCACGTGGATGACCTTCCTCATCTCCTACTGGGGTGAGCAGATCGGACAGAAGATCCGCAAGATCACGGACTGGTGAGTCACTGGGAACACCCAAAGGATTGCTGCTC	CTTATGCGAACGTGAAGCTGGCGCTGGGCTGGGGGGTCCTGGGCAGAGCGGGACCCCAGAGTCAGCTGAGCCTGCTCTGCAGGGCGAGCCAGCCACGTGGATGACCTTCCTCATCTCCTACTGGGGTGAGCAGATCGGATAGAAGATCCGCAAGATCACGGACTGGTGAGTCACTGGGAACACCCAAAGGATTGCTGCTC	chr11:67811038	chr11:67811120	221	154	593	619	4	0	714	622	-0.583023323364791	-Inf	0	training
CM042690W	CM014337M	CTTATGCGAACGTGACAACTTGCTGCTTTTCTTCTGTGGGATTTTCGTTGTTGGTTTGAAATATATTTTTGTTACAGATTCGTCTTTTGGGATCCACGATTCCACTCTGCTCCGCTCAGTGGGAGCGGATGTTTAATACTTCCCGGATCCCAGGAGAGGAGACAGGTGAGTCAAGCTTCTTCAGGAAAGGATTGCTGCTC	CTTATGCGAACGTGACAACTTGCTGCTTTTCTTCTGTGGGATTTTCGTTGTTGGTTTGAAATATATTTTTGTTACAGATTCGTCTTTTGGGATCCACGATTCCACTCTGGTCCGCTCAGTGGGAGCGGATGTTTAATACTTCCCGGATCCCAGGAGAGGAGACAGGTGAGTCAAGCTTCTTCAGGAAAGGATTGCTGCTC	chr11:68560783	chr11:68560870	828	280	2796	954	3791	1451	2734	939	-0.0129007511844337	0.156285242848386	0	training
CM042690W	CM042690M	CTTATGCGAACGTGACAACTTGCTGCTTTTCTTCTGTGGGATTTTCGTTGTTGGTTTGAAATATATTTTTGTTACAGATTCGTCTTTTGGGATCCACGATTCCACTCTGCTCCGCTCAGTGGGAGCGGATGTTTAATACTTCCCGGATCCCAGGAGAGGAGACAGGTGAGTCAAGCTTCTTCAGGAAAGGATTGCTGCTC	CTTATGCGAACGTGACAACTTGCTGCTTTTCTTCTGTGGGATTTTCGTTGTTGGTTTGAAATATATTTTTGTTACAGATTCGTCTTTTGGGATCCACGATTCCACTCTGCTCCGCTCAGTGGGAGCGGATGTTTAATATTTCCCGGATCCCAGGAGAGGAGACAGGTGAGTCAAGCTTCTTCAGGAAAGGATTGCTGCTC	chr11:68560783	chr11:68560870	828	267	2796	927	3791	996	2734	864	-0.0400679090618654	-0.266450783659972	0	training
CM042690W	CM042964M	CTTATGCGAACGTGACAACTTGCTGCTTTTCTTCTGTGGGATTTTCGTTGTTGGTTTGAAATATATTTTTGTTACAGATTCGTCTTTTGGGATCCACGATTCCACTCTGCTCCGCTCAGTGGGAGCGGATGTTTAATACTTCCCGGATCCCAGGAGAGGAGACAGGTGAGTCAAGCTTCTTCAGGAAAGGATTGCTGCTC	CTTATGCGAACGTGACAACTTGCTGCTTTTCTTCTGTGGGATTTTCGTTGTTGGTTTGAAATATATTTTTGTTACAGATTCGTCTTTTGGGATCCACGATTCCACTCTGCTCCGCTCAGTGGGAGCGGATGTTTAATACTTCCGGGATCCCAGGAGAGGAGACAGGTGAGTCAAGCTTCTTCAGGAAAGGATTGCTGCTC	chr11:68560783	chr11:68560870	828	262	2796	952	3791	1269	2734	964	-0.105733073894382	-0.0749781959534398	0	training
CM061140W	CM061140M	CTTATGCGAACGTGACCTCTTAGGACTGTCCCCTTGCCCCTGTTGCCCACCCTCCCTCCCCTGATGCTGTGCCCCTTGCTGCCAACAGCACGCACATTTGAAAACCTGGATGCCTGTGAGGTTCTCTTCTCCCCATCGCTGGCCACAGCTGCATCCCTGCTTGAGGTCAGTGCCTGGCCTCTCTCAAAGGATTGCTGCTC	CTTATGCGAACGTGACCTCTTAGGACTGTCCCCTTGCCCCTGTTGCCCACCCTCCCTCCCCTGATGCTGTGCCCCTTGCTGCCAACAGCACACACATTTGAAAACCTGGATGCCTGTGAGGTTCTCTTCTCCCCATCGCTGGCCACAGCTGCATCCCTGCTTGAGGTCAGTGCCTGGCCTCTCTCAAAGGATTGCTGCTC	chr11:76870493	chr11:76870569	26	34	147	130	26	31	136	89	0.564327654917157	0.865486002529725	0	training
CM071029W	CM071019M	CTTATGCGAACGTGACCAAACCCACCTGTACCCTGGCTGCCTCTGGACACTGCTCACCCGCGCCACTACTGCTGTTTCAGGTCTAACTTTCTGAAGCTGAAGAACGCTGCCACACTGATCCAGAGGCACTGGCGGGGTCACAACTGTAGGAAGAACTACGGGCTGGTGAGCCTCCCCATGGGCTGAAAGGATTGCTGCTC	CTTATGCGAACGTGACCAAACCCACCTGTACCCTGGCTGCCTCTGGACACTGCTCACCCGCGCCACTACTGCTGTTTCAGGTCTAACTTTCTGAAGCTGAAGAACGCTGCCACACTGATCTAGAGGCACTGGCGGGGTCACAACTGTAGGAAGAACTACGGGCTGGTGAGCCTCCCCATGGGCTGAAAGGATTGCTGCTC	chr11:76890091	chr11:76890175	342	111	2158	744	1171	301	984	390	-0.0871163101558063	-0.624721492151884	0	training
CM071029W	CM071029M	CTTATGCGAACGTGACCAAACCCACCTGTACCCTGGCTGCCTCTGGACACTGCTCACCCGCGCCACTACTGCTGTTTCAGGTCTAACTTTCTGAAGCTGAAGAACGCTGCCACACTGATCCAGAGGCACTGGCGGGGTCACAACTGTAGGAAGAACTACGGGCTGGTGAGCCTCCCCATGGGCTGAAAGGATTGCTGCTC	CTTATGCGAACGTGACCAAACCCACCTGTACCCTGGCTGCCTCTGGACACTGCTCACCCGCGCCACTACTGCTGTTTCAGGTCTAACTTTCTGAAGCTGTAGAACGCTGCCACACTGATCCAGAGGCACTGGCGGGGTCACAACTGTAGGAAGAACTACGGGCTGGTGAGCCTCCCCATGGGCTGAAAGGATTGCTGCTC	chr11:76890091	chr11:76890175	342	93	2158	729	1171	143	984	495	-0.312989558616787	-2.04242423335056	0	training
CM071029W	CM108753M	CTTATGCGAACGTGACCAAACCCACCTGTACCCTGGCTGCCTCTGGACACTGCTCACCCGCGCCACTACTGCTGTTTCAGGTCTAACTTTCTGAAGCTGAAGAACGCTGCCACACTGATCCAGAGGCACTGGCGGGGTCACAACTGTAGGAAGAACTACGGGCTGGTGAGCCTCCCCATGGGCTGAAAGGATTGCTGCTC	CTTATGCGAACGTGACCAAACCCACCTGTACCCTGGCTGCCTCTGGACACTGCTCACCCGCGCCACTACTGCTGTTTCAGGTCTAACTTTCTGAAGCTGAAGAACGCTTCCACACTGATCCAGAGGCACTGGCGGGGTCACAACTGTAGGAAGAACTACGGGCTGGTGAGCCTCCCCATGGGCTGAAAGGATTGCTGCTC	chr11:76890091	chr11:76890175	342	92	2158	728	1171	276	984	426	-0.326606049539564	-0.877196018609644	0	training
CM081712W	CM081712M	CTTATGCGAACGTGATGGGAAGGTCAGAAAATGCAGTGTTGCTTAAACTGAGTGTGCTTCGATGGCCCTGACCCCAGGTCCTCAGCGTTCCTGAGAATGACTTCTTCTTTGACTTTGTTCGACACTTGACAGACTGGATAAAGAAAGCTCGGCCCATCAAGGACGGTAATGAGGCCGGGTCCTGGAAAGGATTGCTGCTC	CTTATGCGAACGTGATGGGAAGGTCAGAAAATGCAGTGTTGCTTAAACTGAGTGTGCTTCGATGGCCCTGACCCCAGGTCCTCAGCGTTCCTGAGAATGACTTCTTCTTTGACTTTGTTCGACACTTGACAGACTGGATAAAGAAAGCTCGGCCCATCAAGGACAGTAATGAGGCCGGGTCCTGGAAAGGATTGCTGCTC	chr11:76919475	chr11:76919562	7	0	1432	1168	83	10	1582	1242	-Inf	-2.70402691020725	0	training
CM971018W	CM971018M	CTTATGCGAACGTGATTCCTGTCCCCAAATGCTTTTCTTGCTCTGGGCCCCCATCTGATGCCTTCTCATCTTTTTTTCTAGCAAACTACGGAGCCAAACTTCCCTGAGATCCTCCTAATTGCCATCAACAAGTATGGGGTCAGCCTCATCGATCCCAAAACGAAGGTGAGCAGGGATAAGGCAGCAAAGGATTGCTGCTC	CTTATGCGAACGTGATTCCTGTCCCCAAATGCTTTTCTTGCTCTGGGCCCCCATCTGATGCCTTCTCATCTTTTTTTCTAGCAAACTACGGAGCCAAACTTCCCTGAGATCCTCCTAATTGCCATCAACAAGTATGAGGTCAGCCTCATCGATCCCAAAACGAAGGTGAGCAGGGATAAGGCAGCAAAGGATTGCTGCTC	chr11:76923997	chr11:76924080	199	181	165	142	696	634	244	245	0.0797963612806905	-0.140505067149005	0	training
CM041671W	CM041671M	CTTATGCGAACGTGACATAACTATGGGAATTAGAAATTGATAAATATTGCAAAATCTCATTTTATTTATCTAATTGTTTTGAGTAGCCATTCCACAGATTTTGAAGTACACCGAAACTGGCTTGCTATCACTCACAGTTTGCCAATATCACAGTGGTATTATGAGGTAAGTTTTAATTTTCACCTAAAGGATTGCTGCTC	CTTATGCGAACGTGACATAACTATGGGAATTAGAAATTGATAAATATTGCAAAATCTCATTTTATTTATCTAATTGTTTTGAGTAGCCATTCCACAGATTTTGAAGTACACCGAAACTGGCTTGCTATCCCTCACAGTTTGCCAATATCACAGTGGTATTATGAGGTAAGTTTTAATTTTCACCTAAAGGATTGCTGCTC	chr11:77838404	chr11:77838482	165	202	793	779	45	136	1342	1228	0.317586806148288	1.72368385575067	0	training
CM119193W	CM119193M	CTTATGCGAACGTGACAGATCCACAAACATGTACAAACACATGGATATACACACTTTAATTATAATTAGTTTAATTTTTTTGGGTTCAATTTCAGATGCAAACATGGACCAAGGCATAGATGTTGCAAACATTATGAAGATAATTGCATCTCTTATTGCATTAAAGTAAGTATATGAAAGTATGTAAAGGATTGCTGCTC	CTTATGCGAACGTGACAGATCCACAAACATGTACAAACACATGGATATACACACTTTAATTATAATTAGTTTAATTTTTTTGGGTTCAATTTCAGATGCAAACATGGACCAAGGCATAGATGTTGCAAACATTATGAAGATAATTCCATCTCTTATTGCATTAAAGTAAGTATATGAAAGTATGTAAAGGATTGCTGCTC	chr11:87016978	chr11:87017047	308	314	434	419	1002	1234	296	391	0.0785790069418532	-0.101111545724193	0	training
CM993184W	CM993184M	CTTATGCGAACGTGAGACTCAGAAAATCTTTAGCTAAAGAAGTATGCAAGTTTTTCTAAGTTATTTTAAGAATAACATAATGCACATTTCATCTTTTTCATTCTAGCCTTTAAATCTACAAGACAGCAGCCTTCCCGAAATGTCACTACTAAGAATTATTCAGAGGTAAGAAAAAAAGTTTTATGAAAGGATTGCTGCTC	CTTATGCGAACGTGAGACTCAGAAAATCTTTAGCTAAAGAAGTATGCAAGTTTTTCTAAGTTATTTTAAGAATAACATAATGCACATTTCATCTTTTTCATTCTAGCCTTTAAATCTACAAGACAGCAGCCTTCCTGAAATGTCACTACTAAGAATTATTCAGAGGTAAGAAAAAAAGTTTTATGAAAGGATTGCTGCTC	chr11:94170343	chr11:94170401	221	179	293	278	939	769	469	310	-0.228271000428435	0.309178147549191	0	training
CM993183W	CM993183M	CTTATGCGAACGTGAGAATCTTAGGGAAAACAGCTTTTGTCCCGTATGGAAATTTTAAGTAACTTTTTTTTTTTAAGGTTTCCATGGGTGAACTATCAAGATGGCAACCTCAACATTTCAATTCCAGTGTTTAGTATTCATGGCAATCATGACGATCCCACAGGGGTAATTATTGTTTTCTTAGAAAAGGATTGCTGCTC	CTTATGCGAACGTGAGAATCTTAGGGAAAACAGCTTTTGTCCCGTATGGAAATTTTAAGTAACTTTTTTTTTTTAAGGTTTCCATGGGTGAACTATCAAGATGGCAACCTCAGCATTTCAATTCCAGTGTTTAGTATTCATGGCAATCATGACGATCCCACAGGGGTAATTATTGTTTTCTTAGAAAAGGATTGCTGCTC	chr11:94212840	chr11:94212927	9	6	404	387	89	83	583	479	-0.522940774113772	0.182776227844843	0	training
CM052007W	CM052007M	CTTATGCGAACGTGATGAAACTTGTTCCAAATGAGAGATTTGTCATGAACCTGAAACTGACATAGATTTCTCCTTTCTCTGTTTTCTAGAAAATAATGAAAAGGCTCATTAAAAGATATGTACTGCAGGCCCAGATAGATAAGGAGAGTGATGAAGTGAACGAAGGTGAGTTGAACGCAGAAGCAAAAGGATTGCTGCTC	CTTATGCGAACGTGATGAAACTTGTTCCAAATGAGAGATTTGTCATGAACCTGAAACTGACATAGATTTCTCCTTTCTCTGTTTTCTAGAAAATAATGAAAAGGCTCATTAAAAGATATGTACTGCAGGCCCAGATAGATTAGGAGAGTGATGAAGTGAACGAAGGTGAGTTGAACGCAGAAGCAAAAGGATTGCTGCTC	chr11:101324381	chr11:101324456	282	243	630	568	1486	847	724	783	-0.0652779499104159	-0.924022851414233	0	training
CM091951W	CM091951M	CTTATGCGAACGTGAAAAGGTTTTTAACTTATGATATGGGACTTATACTCTTTCATAGTGATATTCTTTTTATGTTTTAGATACCTGAAATGTTATTCAGTGAAACAGGTGGTGGAGAAAAATACAATGATAAAAAACGAAAAGAAGAAAAGAAAAAAAATTCAGGTAGTATTTTGATAAAATCAAAAGGATTGCTGCTC	CTTATGCGAACGTGAAAAGGTTTTTAACTTATGATATGGGACTTATACTCTTTCATAGTGATATTCTTTTTATGTTTTAGATACCTGAAATGTTATTCAGTGAAACAGGTGGTGGAGAAAAATACAATGATAAAAAATGAAAAGAAGAAAAGAAAAAAAATTCAGGTAGTATTTTGATAAAATCAAAAGGATTGCTGCTC	chr11:103080605	chr11:103080689	27	14	96	81	5	4	120	107	-0.702420082269333	-0.156504485679991	0	training
CM014307W	CM014307M	CTTATGCGAACGTGAAAGGATGCAGGAAGAAACCACTATAACCTTATCACTGAGAAATATAAAATGATATAGTTTAATATTTTTTACATTATAACATTATAAATATTTATATTACAGGAAATAAGATATGTGGAACGGAGTTATGTATCAAAACCCACTTTGAAGGTAAGTAATTTAAATTGTGCAAAGGATTGCTGCTC	CTTATGCGAACGTGAAAGGATGCAGGAAGAAACCACTATAACCTTATCACTGAGAAATATAAAATGATATAGTTTAATATTTTTTACATTATAACATTATAAATATTTATATTACAGGAAATAAGATATGTGGAACGGAGTTAAGTATCAAAACCCACTTTGAAGGTAAGTAATTTAAATTGTGCAAAGGATTGCTGCTC	chr11:108002634	chr11:108002681	148	155	91	61	2130	1703	116	91	0.643728342281098	0.0274113594942177	0	training
CM950009W	CM950009M	CTTATGCGAACGTGATAATGGGCTAAACTTGGCTTGTGCATATTCTATACAGTAAAAAAAAAAAGATTTTAACAACCCCCCCCCCCCTTTTTTTAAACAGCATTTGCTGACGCTGCTGTAGAACCTATTGATTTTCCAATTGCTCCTGTATATGCTGCATCTATGGTGAGAACAAAGTGAGGGGCAAAGGATTGCTGCTC	CTTATGCGAACGTGATAATGGGCTAAACTTGGCTTGTGCATATTCTATACAGTAAAAAAAAAAAGATTTTAACAACCCCCCCCCCCCTTTTTTTAAACAGCATTTGCTGACGCTGCTGTAGAACCTATTGATTTTCCAATTGCTCCTGTATATGCTCCATCTATGGTGAGAACAAAGTGAGGGGCAAAGGATTGCTGCTC	chr11:108014710	chr11:108014774	112	18	316	458	1355	619	330	369	-3.17285296053513	-1.29143632884155	1	training
CM0910492W	CM031636M	CTTATGCGAACGTGATGCCAAGAATAATTGTTTTTATTTCTTTGTTGCTTGGTTCTTTGTTTGTCTTAATTGCAGAAGAGTCCAAATAAGATTGCATCTGGCTTTTTCCTGCGATTGTTAACATCAAAGCTAATGAATGACATTGCAGATATTTGTAAAAGTTTAGTAAGTATGCTTCCTGTTTTAAAGGATTGCTGCTC	CTTATGCGAACGTGATGCCAAGAATAATTGTTTTTATTTCTTTGTTGCTTGGTTCTTTGTTTGTCTTAATTGCAGAAGAGTCCAAATAAGATTGCATCTGGCTTTTTCCTGCGATTGTTAACATCAAAGCTAATGAATGACATTGCAGATATTTGTAAAAGTTGAGTAAGTATGCTTCCTGTTTTAAAGGATTGCTGCTC	chr11:108129713	chr11:108129802	427	186	1617	645	1856	1203	4134	1622	0.127015164650586	0.724204501256679	0	training
CM0910492W	CM0910492M	CTTATGCGAACGTGATGCCAAGAATAATTGTTTTTATTTCTTTGTTGCTTGGTTCTTTGTTTGTCTTAATTGCAGAAGAGTCCAAATAAGATTGCATCTGGCTTTTTCCTGCGATTGTTAACATCAAAGCTAATGAATGACATTGCAGATATTTGTAAAAGTTTAGTAAGTATGCTTCCTGTTTTAAAGGATTGCTGCTC	CTTATGCGAACGTGATGCCAAGAATAATTGTTTTTATTTCTTTGTTGCTTGGTTCTTTGTTTGTCTTAATTGCAGAAGAGTCCAAATAAGATTGCATCTGGCTTTTTCCTGCAATTGTTAACATCAAAGCTAATGAATGACATTGCAGATATTTGTAAAAGTTTAGTAAGTATGCTTCCTGTTTTAAAGGATTGCTGCTC	chr11:108129713	chr11:108129802	427	5	1617	566	1856	321	4134	1564	-4.90171844409135	-1.12925363188717	1	training
CM0910492W	CM960099M	CTTATGCGAACGTGATGCCAAGAATAATTGTTTTTATTTCTTTGTTGCTTGGTTCTTTGTTTGTCTTAATTGCAGAAGAGTCCAAATAAGATTGCATCTGGCTTTTTCCTGCGATTGTTAACATCAAAGCTAATGAATGACATTGCAGATATTTGTAAAAGTTTAGTAAGTATGCTTCCTGTTTTAAAGGATTGCTGCTC	CTTATGCGAACGTGATGCCAAGAATAATTGTTTTTATTTCTTTGTTGCTTGGTTCTTTGTTTGTCTTAATTGCAGAAGAGTCCAAATAAGATTGCATCTGGCTTTTTCCTGTGATTGTTAACATCAAAGCTAATGAATGACATTGCAGATATTTGTAAAAGTTTAGTAAGTATGCTTCCTGTTTTAAAGGATTGCTGCTC	chr11:108129713	chr11:108129802	427	102	1617	664	1856	651	4134	1696	-0.781602385522258	-0.226065043099688	0	training
CM030191W	CM030191M	CTTATGCGAACGTGACCTATGTTTATATACTTTTTAAAGTAAATGATTTGTGGATAAACCTGATTTTTTTCCCTCCTACCATCTTAGTATCTAATGCTTTTAAAGGAGCTTCCTGGAGAAGAGTACCCCTTGCCAATGGAAGATGTTCTTGAACTTCTGAAACCACTATCGTAAGAAATTAAAACAAAGGATTGCTGCTC	CTTATGCGAACGTGACCTATGTTTATATACTTTTTAAAGTAAATGATTTGTGGATAAACCTGATTTTTTTCCCTCCTACCATCTTAGTATCTAATGCGTTTAAAGGAGCTTCCTGGAGAAGAGTACCCCTTGCCAATGGAAGATGTTCTTGAACTTCTGAAACCACTATCGTAAGAAATTAAAACAAAGGATTGCTGCTC	chr11:108141791	chr11:108141873	0	41	169	209	69	155	234	195	Inf	1.43063435432986	0	training
CM095587W	CM095587M	CTTATGCGAACGTGAGTTTATATACTTTTTAAAGTAAATGATTTGTGGATAAACCTGATTTTTTTCCCTCCTACCATCTTAGTATCTAATGCTTTTAAAGGAGCTTCCTGGAGAAGAGTACCCCTTGCCAATGGAAGATGTTCTTGAACTTCTGAAACCACTATCGTAAGAAATTAAAACCTTATAAAGGATTGCTGCTC	CTTATGCGAACGTGAGTTTATATACTTTTTAAAGTAAATGATTTGTGGATAAACCTGATTTTTTTCCCTCCTACCATCTTAGTATCTAATGCTTTTAAAGGAGCTTCCTGGAGAAGAGTACCCCTTGCCAATGGAAGATGTTCTTGAACTTCGGAAACCACTATCGTAAGAAATTAAAACCTTATAAAGGATTGCTGCTC	chr11:108141791	chr11:108141873	0	58	114	129	59	101	179	151	Inf	1.02097947132913	0	training
CM095585W	CM002223M	CTTATGCGAACGTGATAACCTTTCAGTGAGTTTTCTGAGTGCTTTTATCAGAATGATTATTTAACTTTGGAAAACTTACTTGATTTCAGGCATCTAACAAAGGAGAGGAAATATATATTCTCTGTAAGAATGGCCCTAGTAAATTGCCTTAAAACTTTGCTTGAGGTGAGTTTTTGCATTTTTTTAAAGGATTGCTGCTC	CTTATGCGAACGTGATAACCTTTCAGTGAGTTTTCTGAGTGCTTTTATCAGAATGATTATTTAACTTTGGAAAACTTACTTGATTTCAGGCATCTAACAAAGGAGAGGAAATAAATATTCTCTGTAAGAATGGCCCTAGTAAATTGCCTTAAAACTTTGCTTGAGGTGAGTTTTTGCATTTTTTTAAAGGATTGCTGCTC	chr11:108143259	chr11:108143334	309	75	1749	419	300	78	2594	711	0.0188638028138075	-0.0761594570013482	0	training
CM095585W	CM085265M	CTTATGCGAACGTGATAACCTTTCAGTGAGTTTTCTGAGTGCTTTTATCAGAATGATTATTTAACTTTGGAAAACTTACTTGATTTCAGGCATCTAACAAAGGAGAGGAAATATATATTCTCTGTAAGAATGGCCCTAGTAAATTGCCTTAAAACTTTGCTTGAGGTGAGTTTTTGCATTTTTTTAAAGGATTGCTGCTC	CTTATGCGAACGTGATAACCTTTCAGTGAGTTTTCTGAGTGCTTTTATCAGAATGATTATTTAACTTTGGAAAACTTACTTGATTTCAGGCATCTAACAAAGGAGAGGAAATAGATATTCTCTGTAAGAATGGCCCTAGTAAATTGCCTTAAAACTTTGCTTGAGGTGAGTTTTTGCATTTTTTTAAAGGATTGCTGCTC	chr11:108143259	chr11:108143334	309	71	1749	442	300	54	2594	686	-0.137303893869471	-0.555033190253525	0	training
CM095585W	CM087219M	CTTATGCGAACGTGATAACCTTTCAGTGAGTTTTCTGAGTGCTTTTATCAGAATGATTATTTAACTTTGGAAAACTTACTTGATTTCAGGCATCTAACAAAGGAGAGGAAATATATATTCTCTGTAAGAATGGCCCTAGTAAATTGCCTTAAAACTTTGCTTGAGGTGAGTTTTTGCATTTTTTTAAAGGATTGCTGCTC	CTTATGCGAACGTGATAACCTTTCAGTGAGTTTTCTGAGTGCTTTTATCAGAATGATTATTTAACTTTGGAAAACTTACTTGATTTCAGGCATCTAACAAAGGAGAGGAAATATATATTCTCTGTATGAATGGCCCTAGTAAATTGCCTTAAAACTTTGCTTGAGGTGAGTTTTTGCATTTTTTTAAAGGATTGCTGCTC	chr11:108143259	chr11:108143334	309	70	1749	460	300	72	2594	648	-0.215355487982131	-0.0577809276864939	0	training
CM095585W	CM095585M	CTTATGCGAACGTGATAACCTTTCAGTGAGTTTTCTGAGTGCTTTTATCAGAATGATTATTTAACTTTGGAAAACTTACTTGATTTCAGGCATCTAACAAAGGAGAGGAAATATATATTCTCTGTAAGAATGGCCCTAGTAAATTGCCTTAAAACTTTGCTTGAGGTGAGTTTTTGCATTTTTTTAAAGGATTGCTGCTC	CTTATGCGAACGTGATAACCTTTCAGTGAGTTTTCTGAGTGCTTTTATCAGAATGATTATTTAACTTTGGAAAACTTACTTGATTTCAGGCATCTAACAAAGGAGAGGAAATATATATTCTCTGTAAGAATGGCCCTAGTAAATTGCTTTAAAACTTTGCTTGAGGTGAGTTTTTGCATTTTTTTAAAGGATTGCTGCTC	chr11:108143259	chr11:108143334	309	42	1749	459	300	29	2594	615	-0.94918137461777	-1.29431753134321	0	training
CM066736W	CM066736M	CTTATGCGAACGTGAAACAAGAAGGAAGAAGGTGTGTAAGCAAGAATGCCTGGGACTGAGGGGAGATATTTTTGTTTGTCAGAGTCAGAGCACTTTTTCCGATGCTGTTTGGATAAAAAATCACAAAGAACAATGCTTGCTGTTGTGGACTACATGAGAAGACAAAAGAGGTAATGTAATGAGTGAAAGGATTGCTGCTC	CTTATGCGAACGTGAAACAAGAAGGAAGAAGGTGTGTAAGCAAGAATGCCTGGGACTGAGGGGAGATATTTTTGTTTGTCAGAGTCAGAGCACTTTTTCTGATGCTGTTTGGATAAAAAATCACAAAGAACAATGCTTGCTGTTGTGGACTACATGAGAAGACAAAAGAGGTAATGTAATGAGTGAAAGGATTGCTGCTC	chr11:108178624	chr11:108178711	0	98	439	613	163	192	369	526	Inf	-0.275207636741828	0	training
CM0910513W	CM0910513M	CTTATGCGAACGTGAGAAGGAAGAAGGTGTGTAAGCAAGAATGCCTGGGACTGAGGGGAGATATTTTTGTTTGTCAGAGTCAGAGCACTTTTTCCGATGCTGTTTGGATAAAAAATCACAAAGAACAATGCTTGCTGTTGTGGACTACATGAGAAGACAAAAGAGGTAATGTAATGAGTGTTGCTAAAGGATTGCTGCTC	CTTATGCGAACGTGAGAAGGAAGAAGGTGTGTAAGCAAGAATGCCTGGGACTGAGGGGAGATATTTTTGTTTGTCAGAGTCAGAGCACTTTTTCCGATGCTGTTTGGATAAAAAATCACAAAGAACAATGCTTGCTGTTGTGGGCTACATGAGAAGACAAAAGAGGTAATGTAATGAGTGTTGCTAAAGGATTGCTGCTC	chr11:108178624	chr11:108178711	0	110	556	725	256	96	482	484	Inf	-1.42101140032348	0	training
CM980147W	CM044575M	CTTATGCGAACGTGAATGTATTCAGGAGCTTCCAAATAGTATGTTCTCATTAAAAGAGGTGTTCTTGTGACAAACAGAAGTCTTGCATTTGAAGAAGGAAGCCAGAATACAACTATTTCTAGCTTGAGTGAAAAAAGTAAAGAAGAAACTGGAATAAGTTTACAGGTAAATATTAGAGGCTCTATAAAGGATTGCTGCTC	CTTATGCGAACGTGAATGTATTCAGGAGCTTCCAAATAGTATGTTCTCATTAAAAGAGGTGTTCTTGTGACAAACAGAAGTCTTGCATTTGAAGAAGGAAGCCAGAATACAACTATTTCTAGCTTGAGTGAAAAAAGTAAAGAAGAAACTGGAATAAGTTTATAGGTAAATATTAGAGGCTCTATAAAGGATTGCTGCTC	chr11:108183138	chr11:108183225	11	0	205	75	14	0	882	286	-Inf	-Inf	0	training
CM980147W	CM980147M	CTTATGCGAACGTGAATGTATTCAGGAGCTTCCAAATAGTATGTTCTCATTAAAAGAGGTGTTCTTGTGACAAACAGAAGTCTTGCATTTGAAGAAGGAAGCCAGAATACAACTATTTCTAGCTTGAGTGAAAAAAGTAAAGAAGAAACTGGAATAAGTTTACAGGTAAATATTAGAGGCTCTATAAAGGATTGCTGCTC	CTTATGCGAACGTGAATGTATTCAGGAGCTTCCAAATAGTATGTTCTCATTAAAAGAGGTGTTCTTGTGACAAACAGAAGTCTTGCATTTTAAGAAGGAAGCCAGAATACAACTATTTCTAGCTTGAGTGAAAAAAGTAAAGAAGAAACTGGAATAAGTTTACAGGTAAATATTAGAGGCTCTATAAAGGATTGCTGCTC	chr11:108183138	chr11:108183225	11	0	205	109	14	1	882	346	-Inf	-2.45734830413681	0	training
CM990215W	CM014793M	CTTATGCGAACGTGATGCTAAATTTATAGACCGATTTTTTTTCCTTCTTCAATTTTTGTTGTTTCCATGTTTTCAGGATCTTCTCTTAGAAATCTACAGAAGTATAGGGGAGCCAGATAGTTTGTATGGCTGTGGTGGAGGGAAGATGTTACAACCCATTACTAGGTAAATTGCATTTTTCTAAAAAAGGATTGCTGCTC	CTTATGCGAACGTGATGCTAAATTTATAGACCGATTTTTTTTCCTTCTTCAATTTTTGTTGTTTCCATGTTTTCAGGATCTTCTCTTAGAAATCTACAGAAGTATAGGGGAGCCAGATAGTTTGTATGGCTGTGGTGGAGGGAAGATGTTACAACCCGTTACTAGGTAAATTGCATTTTTCTAAAAAAGGATTGCTGCTC	chr11:108186550	chr11:108186638	120	50	1185	392	106	40	1394	525	0.332927093836619	0.00284887363910156	0	training
[truncated: 5,016 more rows]
